# Supplementary material for: 5,6-Dimethyl-2-(5-methyl­thio­phen-2-yl)-1-[(5-methyl­thio­phen-2-yl)meth­yl]-1H-benzimidazole
Source: Acta Crystallogr Sect E Struct Rep Online. 2014 Mar 29;70(Pt 4):o488–9. doi: 10.1107/S1600536814006333 (PMC3998620; doi:10.1107/S1600536814006333)
Supplement: Supplementary file 1 [file e-70-0o488-sup1.cif]

##############################################################################
#                                                                            #
# This CIF contains the data in a paper accepted for publication in          #
# Acta Crystallographica Section E. It conforms to the requirements of       #
# Notes for Authors for Acta Crystallographica Section E, and has been       #
# peer reviewed under the auspices of the IUCr Commission on Journals.       #
#                                                                            #
# Full details of the Crystallographic Information File format               #
# are given in the paper "The Crystallographic Information File (CIF):       #
# a New Standard Archive File for Crystallography" by S. R. Hall, F. H.      #
# Allen and I. D. Brown [Acta Cryst. (1991), A47, 655-685].                  #
#                                                                            #
# The current version of the core CIF dictionary is obtainable from          #
# ftp://ftp.iucr.org/pub/cif_core.dic.                                       #
#                                                                            #
# Software is freely available for graphical display of the structure(s)     #
# in this CIF. For information consult the CIF software page                 #
# http://www.iucr.org/resources/cif/software.                                #
#                                                                            #
# This file may be used for bona fide research purposes within the           #
# scientific community so long as proper attribution is given to the journal # 
# article from which it was obtained.                                        #
#                                                                            #
##############################################################################
data_global
_audit_creation_method     'APEX2 v2013.6-2'
_journal_date_recd_electronic     2014-02-20
_journal_date_accepted     2014-03-21
_journal_name_full     'Acta Crystallographica, Section E'
_journal_year     2014
_journal_volume     70
_journal_issue      4
_journal_page_first     o488
_journal_page_last     o489
_journal_paper_category     QO
_journal_paper_doi     10.1107/S1600536814006333
_journal_coeditor_code     QK2065
_publ_contact_author_name     'David K. Geiger'
_publ_contact_author_address
;
Department of Chemistry
State University of New York-College at Geneseo
1 College Circle
Geneseo, NY 14454
USA
;
_publ_contact_author_email     geiger@geneseo.edu
_publ_contact_author_fax     '585-245-5288'
_publ_contact_author_phone     '585-245-5452'
_publ_section_title
;\
5,6-Dimethyl-2-(5-methylthiophen-2-yl)-1-[(5-methylthiophen-2-yl)methyl]-\
1<i>H</i>-benzimidazole
;
loop_
    _publ_author_name
    _publ_author_footnote
    _publ_author_address
    'Geiger, David K.' .
;
Department of Chemistry
State University of New York-College at Geneseo
1 College Circle
Geneseo, NY 14454
USA
;
    'Isaac, Ava L.' .
;
Department of Chemistry
State University of New York-College at Geneseo
1 College Circle
Geneseo, NY 14454
USA
;
_publ_section_synopsis     .
data_I
_database_code_depnum_ccdc_archive 'CCDC 993009'
_chemical_name_systematic
;\
5,6-Dimethyl-2-(5-methylthiophen-2-yl)-1-[(5-methylthiophen-2-yl)methyl]-\
1<i>H</i>-benzimidazole
;
_chemical_name_common
;
;
_chemical_formula_moiety     'C20 H20 N2 S2'
_chemical_formula_sum     'C20 H20 N2 S2'
_chemical_formula_iupac     'C20 H20 N2 S2'
_chemical_formula_weight     352.50
_chemical_melting_point     ?
_space_group_crystal_system     triclinic
_space_group_name_H-M_alt     'P -1'
_space_group_name_Hall     '-P 1'
loop_
    _space_group_symop_operation_xyz
    'x, y, z'
    '-x, -y, -z'
_cell_length_a     6.4453(11)
_cell_length_b     10.0228(18)
_cell_length_c     14.249(3)
_cell_angle_alpha     79.171(5)
_cell_angle_beta     83.694(5)
_cell_angle_gamma     83.625(6)
_cell_volume     894.8(3)
_cell_formula_units_Z     2
_cell_measurement_reflns_used     6329
_cell_measurement_theta_min     2.3146
_cell_measurement_theta_max     24.9277
_cell_measurement_temperature     200.(2)
_exptl_crystal_description     block
_exptl_crystal_colour     yellow
_exptl_crystal_size_max     0.400
_exptl_crystal_size_mid     0.400
_exptl_crystal_size_min     0.400
_exptl_crystal_density_diffrn     1.308
_exptl_crystal_density_meas     ?
_exptl_crystal_density_method     'not measured'
_exptl_crystal_F_000     372
_exptl_absorpt_coefficient_mu     0.301
_exptl_absorpt_correction_type     multi-scan
_exptl_absorpt_process_details     '(SADABS; Bruker, 2013)'
_exptl_absorpt_correction_T_min     0.60
_exptl_absorpt_correction_T_max     0.89
_exptl_special_details
;
;
_diffrn_ambient_temperature     200.(2)
_diffrn_radiation_type     MoK\a
_diffrn_radiation_wavelength     0.71073
_diffrn_radiation_monochromator     'doubly curved silicon crystal'
_diffrn_measurement_device_type     'Bruker SMART X2S benchtop'
_diffrn_measurement_method     '\w scans'
_diffrn_detector_area_resol_mean     ?
_diffrn_reflns_number     10964
_diffrn_reflns_av_R_equivalents     0.0370
_diffrn_reflns_av_sigmaI/netI     0.0396
_diffrn_reflns_theta_min     2.75
_diffrn_reflns_theta_max     25.09
_diffrn_reflns_theta_full     25.09
_diffrn_measured_fraction_theta_max     0.980
_diffrn_measured_fraction_theta_full     0.980
_diffrn_reflns_limit_h_min     -7
_diffrn_reflns_limit_h_max     7
_diffrn_reflns_limit_k_min     -11
_diffrn_reflns_limit_k_max     11
_diffrn_reflns_limit_l_min     -16
_diffrn_reflns_limit_l_max     15
_refine_special_details
;
Refinement of <i>F</i>^2^ against ALL reflections. The weighted <i>R</i>-factor
<i>wR</i> and goodness of fit <i>S</i> are based on <i>F</i>^2^, conventional
<i>R</i>-factors <i>R</i> are based on <i>F</i>, with <i>F</i> set to zero for
negative <i>F</i>^2^. The threshold expression of <i>F</i>^2^ >
\s(<i>F</i>^2^) is used only for calculating <i>R</i>-factors(gt) <i>etc</i>.
and is not relevant to the choice of reflections for refinement.
<i>R</i>-factors based on <i>F</i>^2^ are statistically about twice as large
as those based on <i>F</i>, and <i>R</i>- factors based on ALL data will be
even larger.
;
_reflns_number_total     3121
_reflns_number_gt     2420
_reflns_threshold_expression     I>2\s(I)
_refine_ls_structure_factor_coef     Fsqd
_refine_ls_matrix_type     full
_refine_ls_R_factor_all     0.0607
_refine_ls_R_factor_gt     0.0432
_refine_ls_wR_factor_gt     0.1108
_refine_ls_wR_factor_ref     0.1234
_refine_ls_goodness_of_fit_ref     1.026
_refine_ls_restrained_S_all     1.024
_refine_ls_number_reflns     3121
_refine_ls_number_parameters     276
_refine_ls_number_restraints     47
_refine_ls_hydrogen_treatment     constr
_refine_ls_weighting_scheme     calc
_refine_ls_weighting_details
              'w=1/[\s^2^(Fo^2^)+(0.0639P)^2^+0.3970P] where P=(Fo^2^+2Fc^2^)/3'
_atom_sites_solution_hydrogens     geom
_atom_sites_solution_primary     direct
_atom_sites_solution_secondary     difmap
_refine_ls_shift/su_max     0.000
_refine_ls_shift/su_mean     0.000
_refine_diff_density_max     0.258
_refine_diff_density_min     -0.296
_refine_ls_extinction_method     none
_refine_ls_extinction_coef     ?
loop_
    _atom_type_symbol
    _atom_type_description
    _atom_type_scat_dispersion_real
    _atom_type_scat_dispersion_imag
    _atom_type_scat_source
    C C 0.0033 0.0016 'International Tables Vol C Tables 4.2.6.8 and 6.1.1.4'
    H H 0.0000 0.0000 'International Tables Vol C Tables 4.2.6.8 and 6.1.1.4'
    N N 0.0061 0.0033 'International Tables Vol C Tables 4.2.6.8 and 6.1.1.4'
    S S 0.1246 0.1234 'International Tables Vol C Tables 4.2.6.8 and 6.1.1.4'
_computing_data_collection     '<i>APEX2</i> (Bruker, 2013)'
_computing_cell_refinement     'SAINT (Bruker, 2013)'
_computing_data_reduction     'SAINT (Bruker, 2013)'
_computing_structure_solution     'SHELXS97 (Sheldrick, 2008)'
_computing_structure_refinement     'SHELXL2013 (Sheldrick, 2008)'
_computing_molecular_graphics     'PLATON (Spek, 2009)'
_computing_publication_material     'publCIF (Westrip, 2010)'
loop_
    _atom_site_type_symbol
    _atom_site_label
    _atom_site_fract_x
    _atom_site_fract_y
    _atom_site_fract_z
    _atom_site_U_iso_or_equiv
    _atom_site_adp_type
    _atom_site_calc_flag
    _atom_site_occupancy
    _atom_site_disorder_assembly
    _atom_site_disorder_group
    C C1 0.9366(4) 0.2289(3) 0.2305(2) 0.0381(7) Uani d 0.884(2) A 1
    C C2 0.7398(4) 0.2498(3) 0.19474(18) 0.0373(6) Uani d 0.884(2) A 1
    C C3 0.6040(8) 0.3653(6) 0.2051(5) 0.0429(12) Uani d 0.884(2) A 1
    H H3 0.473 0.3818 0.1783 0.052 Uiso calc 0.884(2) A 1
    C C4 0.6713(5) 0.4579(3) 0.2581(2) 0.0449(8) Uani d 0.884(2) A 1
    C C5 0.8692(6) 0.4337(4) 0.2962(3) 0.0465(9) Uani d 0.884(2) A 1
    C C6 1.0024(9) 0.3197(8) 0.2824(7) 0.0454(8) Uani d 0.884(2) A 1
    H H6 1.1353 0.3033 0.3075 0.054 Uiso calc 0.884(2) A 1
    C C41 0.5284(6) 0.5834(4) 0.2728(3) 0.0626(10) Uani d 0.884(2) A 1
    H H41A 0.3988 0.584 0.2426 0.094 Uiso calc 0.884(2) A 1
    H H41B 0.5986 0.6651 0.2436 0.094 Uiso calc 0.884(2) A 1
    H H41C 0.4951 0.5827 0.3416 0.094 Uiso calc 0.884(2) A 1
    C C51 0.9359(6) 0.5297(4) 0.3547(2) 0.0683(10) Uani d 0.884(2) A 1
    H H51A 0.845 0.5256 0.4148 0.102 Uiso calc 0.884(2) A 1
    H H51B 0.9244 0.623 0.3182 0.102 Uiso calc 0.884(2) A 1
    H H51C 1.0815 0.5029 0.369 0.102 Uiso calc 0.884(2) A 1
    N N1 1.0278(3) 0.1079(2) 0.20560(15) 0.0366(6) Uani d 0.884(2) A 1
    C C7 0.8828(4) 0.0601(3) 0.15921(17) 0.0358(6) Uani d 0.884(2) A 1
    N N2 0.7102(5) 0.1432(3) 0.1501(3) 0.0376(7) Uani d 0.884(2) A 1
    C C8 0.9077(4) -0.0691(3) 0.1266(2) 0.0384(7) Uani d 0.884(2) A 1
    C C9 1.0526(6) -0.1817(4) 0.1428(2) 0.0522(12) Uani d 0.884(2) A 1
    H H9 1.1686 -0.1863 0.1794 0.063 Uiso calc 0.884(2) A 1
    C C10 1.0088(6) -0.2882(4) 0.0990(3) 0.0586(11) Uani d 0.884(2) A 1
    H H10 1.0942 -0.3723 0.1028 0.07 Uiso calc 0.884(2) A 1
    C C11 0.8341(5) -0.2615(4) 0.0507(2) 0.0492(8) Uani d 0.884(2) A 1
    S S1 0.72042(12) -0.10176(9) 0.05845(6) 0.0447(3) Uani d 0.884(2) A 1
    C C61 0.7391(6) -0.3515(4) -0.0025(3) 0.0652(10) Uani d 0.884(2) A 1
    H H61C 0.8254 -0.3586 -0.0627 0.098 Uiso calc 0.884(2) A 1
    H H61A 0.5973 -0.3124 -0.0165 0.098 Uiso calc 0.884(2) A 1
    H H61B 0.7324 -0.4425 0.037 0.098 Uiso calc 0.884(2) A 1
    C C201 0.978(3) -0.058(2) 0.1416(17) 0.0381(7) Uani d 0.116(2) A 2
    C C202 0.775(3) -0.0185(17) 0.1147(13) 0.0373(6) Uani d 0.116(2) A 2
    C C203 0.653(4) -0.098(3) 0.073(2) 0.0429(12) Uani d 0.116(2) A 2
    H H203 0.5116 -0.0714 0.0591 0.052 Uiso calc 0.116(2) A 2
    C C204 0.769(4) -0.224(3) 0.054(2) 0.0449(8) Uani d 0.116(2) A 2
    C C205 0.980(4) -0.263(2) 0.072(2) 0.0465(9) Uani d 0.116(2) A 2
    C C206 1.079(4) -0.178(3) 0.116(2) 0.0454(8) Uani d 0.116(2) A 2
    H H206 1.2211 -0.203 0.1294 0.054 Uiso calc 0.116(2) A 2
    C C241 0.655(5) -0.313(3) 0.005(3) 0.0626(10) Uani d 0.116(2) A 2
    H H24A 0.5239 -0.2625 -0.0162 0.094 Uiso calc 0.116(2) A 2
    H H24B 0.6226 -0.3958 0.0506 0.094 Uiso calc 0.116(2) A 2
    H H24C 0.7437 -0.3376 -0.0505 0.094 Uiso calc 0.116(2) A 2
    C C251 1.108(4) -0.392(2) 0.0553(19) 0.0683(10) Uani d 0.116(2) A 2
    H H25A 1.2486 -0.3923 0.0761 0.102 Uiso calc 0.116(2) A 2
    H H25B 1.1202 -0.3962 -0.0131 0.102 Uiso calc 0.116(2) A 2
    H H25C 1.0405 -0.4704 0.0921 0.102 Uiso calc 0.116(2) A 2
    N N201 1.034(2) 0.0443(17) 0.1869(13) 0.0366(6) Uani d 0.116(2) A 2
    C C207 0.865(3) 0.1387(16) 0.1827(13) 0.0358(6) Uani d 0.116(2) A 2
    N N202 0.704(4) 0.104(3) 0.147(3) 0.0376(7) Uani d 0.116(2) A 2
    C C208 0.859(3) 0.258(2) 0.2257(18) 0.0384(7) Uani d 0.116(2) A 2
    C C209 0.999(8) 0.305(7) 0.277(7) 0.0522(12) Uani d 0.116(2) A 2
    H H209 1.1339 0.2609 0.2893 0.063 Uiso calc 0.116(2) A 2
    C C210 0.914(6) 0.425(4) 0.309(4) 0.0586(11) Uani d 0.116(2) A 2
    H H210 0.9855 0.4688 0.3481 0.07 Uiso calc 0.116(2) A 2
    C C211 0.724(5) 0.475(3) 0.280(2) 0.0492(8) Uani d 0.116(2) A 2
    S S201 0.644(2) 0.3748(17) 0.2127(12) 0.0447(3) Uani d 0.116(2) A 2
    C C261 0.592(5) 0.606(3) 0.295(2) 0.0652(10) Uani d 0.116(2) A 2
    H H26A 0.4495 0.5851 0.3204 0.098 Uiso calc 0.116(2) A 2
    H H26B 0.5866 0.6687 0.2331 0.098 Uiso calc 0.116(2) A 2
    H H26C 0.6544 0.6485 0.34 0.098 Uiso calc 0.116(2) A 2
    C C12 1.2465(3) 0.0569(3) 0.21561(16) 0.0415(6) Uani d 1.0 . .
    H H12A 1.3325 0.1352 0.2052 0.05 Uiso calc 1.0 A 1
    H H12B 1.2956 0.0014 0.1655 0.05 Uiso calc 1.0 A 1
    C C13 1.2791(3) -0.0285(2) 0.31259(15) 0.0373(5) Uani d 1.0 . .
    C C14 1.1370(4) -0.0773(3) 0.38263(18) 0.0579(8) Uani d 1.0 . .
    H H14 0.9901 -0.0631 0.3777 0.069 Uiso calc 1.0 . .
    C C15 1.2288(4) -0.1530(3) 0.46544(18) 0.0588(8) Uani d 1.0 . .
    H H15 1.1487 -0.1949 0.521 0.071 Uiso calc 1.0 . .
    C C16 1.4376(4) -0.1594(3) 0.45742(16) 0.0446(6) Uani d 1.0 . .
    S S2 1.52848(9) -0.07226(7) 0.34707(4) 0.0434(2) Uani d 1.0 . .
    C C71 1.5901(5) -0.2263(3) 0.52863(18) 0.0596(8) Uani d 1.0 . .
    H H71B 1.513 -0.2596 0.5902 0.089 Uiso calc 1.0 . .
    H H71C 1.6838 -0.1597 0.5373 0.089 Uiso calc 1.0 . .
    H H71A 1.673 -0.303 0.5048 0.089 Uiso calc 1.0 . .
loop_
    _atom_site_aniso_label
    _atom_site_aniso_U_11
    _atom_site_aniso_U_22
    _atom_site_aniso_U_33
    _atom_site_aniso_U_12
    _atom_site_aniso_U_13
    _atom_site_aniso_U_23
    C1 0.0329(16) 0.0515(18) 0.0243(13) -0.0065(13) -0.0050(13) 0.0103(12)
    C2 0.0303(14) 0.0493(16) 0.0253(13) -0.0046(12) -0.0030(11) 0.0117(11)
    C3 0.042(3) 0.052(2) 0.034(2) -0.003(2) -0.0122(19) -0.0002(14)
    C4 0.052(2) 0.0523(18) 0.0265(17) -0.0064(15) -0.0026(12) 0.0042(13)
    C5 0.055(3) 0.0557(19) 0.0268(19) -0.0138(19) -0.0042(16) 0.0024(15)
    C6 0.0436(16) 0.066(3) 0.023(2) -0.0082(16) -0.0055(12) 0.0039(17)
    C41 0.070(3) 0.062(2) 0.055(2) 0.0029(18) -0.0082(17) -0.0137(17)
    C51 0.082(2) 0.077(2) 0.049(2) -0.0076(19) -0.0123(18) -0.0167(17)
    N1 0.0297(11) 0.0525(16) 0.0247(12) -0.0061(11) -0.0048(9) 0.0029(10)
    C7 0.0302(13) 0.0514(17) 0.0210(13) -0.0071(12) -0.0036(10) 0.0081(11)
    N2 0.0299(11) 0.048(2) 0.0298(11) -0.0043(13) -0.0057(8) 0.0071(17)
    C8 0.0327(17) 0.0553(17) 0.0235(14) -0.0060(14) -0.0049(12) 0.0052(12)
    C9 0.050(2) 0.063(2) 0.041(3) 0.0093(16) -0.0188(19) -0.0037(18)
    C10 0.061(2) 0.061(2) 0.053(3) 0.0119(17) -0.0163(17) -0.0114(18)
    C11 0.055(2) 0.063(2) 0.0258(14) -0.0114(15) -0.0017(17) 0.0022(15)
    S1 0.0416(5) 0.0579(5) 0.0325(5) -0.0058(4) -0.0125(4) 0.0036(3)
    C61 0.084(3) 0.072(3) 0.0420(19) -0.015(2) -0.012(2) -0.0070(18)
    C201 0.0329(16) 0.0515(18) 0.0243(13) -0.0065(13) -0.0050(13) 0.0103(12)
    C202 0.0303(14) 0.0493(16) 0.0253(13) -0.0046(12) -0.0030(11) 0.0117(11)
    C203 0.042(3) 0.052(2) 0.034(2) -0.003(2) -0.0122(19) -0.0002(14)
    C204 0.052(2) 0.0523(18) 0.0265(17) -0.0064(15) -0.0026(12) 0.0042(13)
    C205 0.055(3) 0.0557(19) 0.0268(19) -0.0138(19) -0.0042(16) 0.0024(15)
    C206 0.0436(16) 0.066(3) 0.023(2) -0.0082(16) -0.0055(12) 0.0039(17)
    C241 0.070(3) 0.062(2) 0.055(2) 0.0029(18) -0.0082(17) -0.0137(17)
    C251 0.082(2) 0.077(2) 0.049(2) -0.0076(19) -0.0123(18) -0.0167(17)
    N201 0.0297(11) 0.0525(16) 0.0247(12) -0.0061(11) -0.0048(9) 0.0029(10)
    C207 0.0302(13) 0.0514(17) 0.0210(13) -0.0071(12) -0.0036(10) 0.0081(11)
    N202 0.0299(11) 0.048(2) 0.0298(11) -0.0043(13) -0.0057(8) 0.0071(17)
    C208 0.0327(17) 0.0553(17) 0.0235(14) -0.0060(14) -0.0049(12) 0.0052(12)
    C209 0.050(2) 0.063(2) 0.041(3) 0.0093(16) -0.0188(19) -0.0037(18)
    C210 0.061(2) 0.061(2) 0.053(3) 0.0119(17) -0.0163(17) -0.0114(18)
    C211 0.055(2) 0.063(2) 0.0258(14) -0.0114(15) -0.0017(17) 0.0022(15)
    S201 0.0416(5) 0.0579(5) 0.0325(5) -0.0058(4) -0.0125(4) 0.0036(3)
    C261 0.084(3) 0.072(3) 0.0420(19) -0.015(2) -0.012(2) -0.0070(18)
    C12 0.0289(12) 0.0621(16) 0.0289(12) -0.0047(11) -0.0071(10) 0.0067(11)
    C13 0.0326(12) 0.0502(14) 0.0269(12) -0.0030(10) -0.0071(10) 0.0011(10)
    C14 0.0376(14) 0.091(2) 0.0374(14) -0.0103(14) -0.0063(12) 0.0137(14)
    C15 0.0536(17) 0.083(2) 0.0293(14) -0.0117(15) -0.0015(12) 0.0181(13)
    C16 0.0531(16) 0.0521(15) 0.0250(12) -0.0016(12) -0.0086(11) 0.0034(10)
    S2 0.0351(4) 0.0610(4) 0.0287(3) -0.0006(3) -0.0088(2) 0.0068(3)
    C71 0.0706(19) 0.0691(19) 0.0331(14) 0.0073(15) -0.0167(13) 0.0052(13)
_geom_special_details
;
All e.s.d.'s (except the e.s.d. in the dihedral angle between two l.s. planes)
are estimated using the full covariance matrix. The cell e.s.d.'s are taken
into account individually in the estimation of e.s.d.'s in distances, angles
and torsion angles; correlations between e.s.d.'s in cell parameters are only
used when they are defined by crystal symmetry. An approximate (isotropic)
treatment of cell e.s.d.'s is used for estimating e.s.d.'s involving l.s.
planes.
;
loop_
    _geom_bond_atom_site_label_1
    _geom_bond_atom_site_label_2
    _geom_bond_site_symmetry_2
    _geom_bond_distance
    _geom_bond_publ_flag
    C1 N1 . 1.379(4) ?
    C1 C2 . 1.399(4) ?
    C1 C6 . 1.400(5) ?
    C2 N2 . 1.382(4) ?
    C2 C3 . 1.392(7) ?
    C3 C4 . 1.429(6) ?
    C3 H3 . 0.95 ?
    C4 C5 . 1.419(4) ?
    C4 C41 . 1.508(4) ?
    C5 C6 . 1.382(5) ?
    C5 C51 . 1.509(5) ?
    C6 H6 . 0.95 ?
    C41 H41A . 0.98 ?
    C41 H41B . 0.98 ?
    C41 H41C . 0.98 ?
    C51 H51A . 0.98 ?
    C51 H51B . 0.98 ?
    C51 H51C . 0.98 ?
    N1 C7 . 1.377(3) ?
    N1 C12 . 1.458(3) ?
    C7 N2 . 1.317(4) ?
    C7 C8 . 1.443(4) ?
    C8 C9 . 1.384(4) ?
    C8 S1 . 1.723(3) ?
    C9 C10 . 1.402(5) ?
    C9 H9 . 0.95 ?
    C10 C11 . 1.359(5) ?
    C10 H10 . 0.95 ?
    C11 C61 . 1.498(4) ?
    C11 S1 . 1.703(4) ?
    C61 H61C . 0.98 ?
    C61 H61A . 0.98 ?
    C61 H61B . 0.98 ?
    C201 C206 . 1.396(18) ?
    C201 C202 . 1.397(16) ?
    C201 N201 . 1.406(16) ?
    C202 N202 . 1.403(18) ?
    C202 C203 . 1.425(17) ?
    C203 C204 . 1.450(18) ?
    C203 H203 . 0.95 ?
    C204 C205 . 1.413(17) ?
    C204 C241 . 1.515(18) ?
    C205 C206 . 1.390(19) ?
    C205 C251 . 1.500(18) ?
    C206 H206 . 0.95 ?
    C241 H24A . 0.98 ?
    C241 H24B . 0.98 ?
    C241 H24C . 0.98 ?
    C251 H25A . 0.98 ?
    C251 H25B . 0.98 ?
    C251 H25C . 0.98 ?
    N201 C207 . 1.357(15) ?
    N201 C12 . 1.498(15) ?
    C207 N202 . 1.312(16) ?
    C207 C208 . 1.435(16) ?
    C208 C209 . 1.393(19) ?
    C208 S201 . 1.716(17) ?
    C209 C210 . 1.40(2) ?
    C209 H209 . 0.95 ?
    C210 C211 . 1.351(18) ?
    C210 H210 . 0.95 ?
    C211 C261 . 1.516(18) ?
    C211 S201 . 1.666(17) ?
    C261 H26A . 0.98 ?
    C261 H26B . 0.98 ?
    C261 H26C . 0.98 ?
    C12 C13 . 1.505(3) ?
    C12 H12A . 0.99 ?
    C12 H12B . 0.99 ?
    C13 C14 . 1.338(3) ?
    C13 S2 . 1.718(2) ?
    C14 C15 . 1.426(3) ?
    C14 H14 . 0.95 ?
    C15 C16 . 1.333(4) ?
    C15 H15 . 0.95 ?
    C16 C71 . 1.504(3) ?
    C16 S2 . 1.724(2) ?
    C71 H71B . 0.98 ?
    C71 H71C . 0.98 ?
    C71 H71A . 0.98 ?
loop_
    _geom_angle_atom_site_label_1
    _geom_angle_atom_site_label_2
    _geom_angle_atom_site_label_3
    _geom_angle_site_symmetry_1
    _geom_angle_site_symmetry_3
    _geom_angle
    _geom_angle_publ_flag
    N1 C1 C2 . . 105.5(2) ?
    N1 C1 C6 . . 132.9(3) ?
    C2 C1 C6 . . 121.6(3) ?
    N2 C2 C3 . . 128.4(3) ?
    N2 C2 C1 . . 110.1(2) ?
    C3 C2 C1 . . 121.5(3) ?
    C2 C3 C4 . . 116.8(3) ?
    C2 C3 H3 . . 121.6 ?
    C4 C3 H3 . . 121.6 ?
    C5 C4 C3 . . 121.2(4) ?
    C5 C4 C41 . . 120.0(3) ?
    C3 C4 C41 . . 118.8(3) ?
    C6 C5 C4 . . 120.5(3) ?
    C6 C5 C51 . . 118.7(3) ?
    C4 C5 C51 . . 120.8(3) ?
    C5 C6 C1 . . 118.4(4) ?
    C5 C6 H6 . . 120.8 ?
    C1 C6 H6 . . 120.8 ?
    C4 C41 H41A . . 109.5 ?
    C4 C41 H41B . . 109.5 ?
    H41A C41 H41B . . 109.5 ?
    C4 C41 H41C . . 109.5 ?
    H41A C41 H41C . . 109.5 ?
    H41B C41 H41C . . 109.5 ?
    C5 C51 H51A . . 109.5 ?
    C5 C51 H51B . . 109.5 ?
    H51A C51 H51B . . 109.5 ?
    C5 C51 H51C . . 109.5 ?
    H51A C51 H51C . . 109.5 ?
    H51B C51 H51C . . 109.5 ?
    C7 N1 C1 . . 106.5(2) ?
    C7 N1 C12 . . 128.7(2) ?
    C1 N1 C12 . . 124.2(2) ?
    N2 C7 N1 . . 112.8(3) ?
    N2 C7 C8 . . 122.1(2) ?
    N1 C7 C8 . . 125.1(2) ?
    C7 N2 C2 . . 105.1(2) ?
    C9 C8 C7 . . 132.5(3) ?
    C9 C8 S1 . . 109.7(3) ?
    C7 C8 S1 . . 117.7(2) ?
    C8 C9 C10 . . 112.3(3) ?
    C8 C9 H9 . . 123.8 ?
    C10 C9 H9 . . 123.8 ?
    C11 C10 C9 . . 114.6(3) ?
    C11 C10 H10 . . 122.7 ?
    C9 C10 H10 . . 122.7 ?
    C10 C11 C61 . . 129.0(3) ?
    C10 C11 S1 . . 110.1(3) ?
    C61 C11 S1 . . 120.9(3) ?
    C11 S1 C8 . . 93.33(15) ?
    C11 C61 H61C . . 109.5 ?
    C11 C61 H61A . . 109.5 ?
    H61C C61 H61A . . 109.5 ?
    C11 C61 H61B . . 109.5 ?
    H61C C61 H61B . . 109.5 ?
    H61A C61 H61B . . 109.5 ?
    C206 C201 C202 . . 117.6(16) ?
    C206 C201 N201 . . 135.0(17) ?
    C202 C201 N201 . . 107.3(13) ?
    C201 C202 N202 . . 108.0(13) ?
    C201 C202 C203 . . 125.5(15) ?
    N202 C202 C203 . . 126.1(15) ?
    C202 C203 C204 . . 112.3(17) ?
    C202 C203 H203 . . 123.8 ?
    C204 C203 H203 . . 123.8 ?
    C205 C204 C203 . . 124.0(17) ?
    C205 C204 C241 . . 119.6(17) ?
    C203 C204 C241 . . 116.2(17) ?
    C206 C205 C204 . . 118.0(17) ?
    C206 C205 C251 . . 114.9(18) ?
    C204 C205 C251 . . 127.0(18) ?
    C205 C206 C201 . . 122.(2) ?
    C205 C206 H206 . . 118.9 ?
    C201 C206 H206 . . 118.9 ?
    C204 C241 H24A . . 109.5 ?
    C204 C241 H24B . . 109.5 ?
    H24A C241 H24B . . 109.5 ?
    C204 C241 H24C . . 109.5 ?
    H24A C241 H24C . . 109.5 ?
    H24B C241 H24C . . 109.5 ?
    C205 C251 H25A . . 109.5 ?
    C205 C251 H25B . . 109.5 ?
    H25A C251 H25B . . 109.5 ?
    C205 C251 H25C . . 109.5 ?
    H25A C251 H25C . . 109.5 ?
    H25B C251 H25C . . 109.5 ?
    C207 N201 C201 . . 104.4(13) ?
    C207 N201 C12 . . 128.0(13) ?
    C201 N201 C12 . . 126.7(13) ?
    N202 C207 N201 . . 114.7(14) ?
    N202 C207 C208 . . 123.7(15) ?
    N201 C207 C208 . . 121.2(14) ?
    C207 N202 C202 . . 105.3(15) ?
    C209 C208 C207 . . 133.4(18) ?
    C209 C208 S201 . . 108.7(15) ?
    C207 C208 S201 . . 117.9(15) ?
    C208 C209 C210 . . 111.(2) ?
    C208 C209 H209 . . 124.3 ?
    C210 C209 H209 . . 124.3 ?
    C211 C210 C209 . . 115.(2) ?
    C211 C210 H210 . . 122.5 ?
    C209 C210 H210 . . 122.5 ?
    C210 C211 C261 . . 130.(2) ?
    C210 C211 S201 . . 110.0(15) ?
    C261 C211 S201 . . 120.0(18) ?
    C211 S201 C208 . . 94.6(11) ?
    C211 C261 H26A . . 109.5 ?
    C211 C261 H26B . . 109.5 ?
    H26A C261 H26B . . 109.5 ?
    C211 C261 H26C . . 109.5 ?
    H26A C261 H26C . . 109.5 ?
    H26B C261 H26C . . 109.5 ?
    N1 C12 C13 . . 112.70(19) ?
    N201 C12 C13 . . 110.9(7) ?
    N1 C12 H12A . . 109.1 ?
    C13 C12 H12A . . 109.1 ?
    N1 C12 H12B . . 109.1 ?
    C13 C12 H12B . . 109.1 ?
    H12A C12 H12B . . 107.8 ?
    C14 C13 C12 . . 129.4(2) ?
    C14 C13 S2 . . 110.64(18) ?
    C12 C13 S2 . . 119.96(16) ?
    C13 C14 C15 . . 113.1(2) ?
    C13 C14 H14 . . 123.5 ?
    C15 C14 H14 . . 123.5 ?
    C16 C15 C14 . . 113.6(2) ?
    C16 C15 H15 . . 123.2 ?
    C14 C15 H15 . . 123.2 ?
    C15 C16 C71 . . 129.8(2) ?
    C15 C16 S2 . . 110.34(18) ?
    C71 C16 S2 . . 119.9(2) ?
    C13 S2 C16 . . 92.37(11) ?
    C16 C71 H71B . . 109.5 ?
    C16 C71 H71C . . 109.5 ?
    H71B C71 H71C . . 109.5 ?
    C16 C71 H71A . . 109.5 ?
    H71B C71 H71A . . 109.5 ?
    H71C C71 H71A . . 109.5 ?
loop_
    _geom_torsion_atom_site_label_1
    _geom_torsion_atom_site_label_2
    _geom_torsion_atom_site_label_3
    _geom_torsion_atom_site_label_4
    _geom_torsion_site_symmetry_1
    _geom_torsion_site_symmetry_2
    _geom_torsion_site_symmetry_3
    _geom_torsion_site_symmetry_4
    _geom_torsion
    _geom_torsion_publ_flag
    N1 C1 C2 N2 . . . . 0.8(3) ?
    C6 C1 C2 N2 . . . . -177.5(6) ?
    N1 C1 C2 C3 . . . . -178.7(4) ?
    C6 C1 C2 C3 . . . . 3.1(7) ?
    N2 C2 C3 C4 . . . . 177.7(4) ?
    C1 C2 C3 C4 . . . . -2.9(7) ?
    C2 C3 C4 C5 . . . . 1.3(8) ?
    C2 C3 C4 C41 . . . . -179.0(4) ?
    C3 C4 C5 C6 . . . . 0.3(9) ?
    C41 C4 C5 C6 . . . . -179.4(7) ?
    C3 C4 C5 C51 . . . . -178.0(4) ?
    C41 C4 C5 C51 . . . . 2.3(6) ?
    C4 C5 C6 C1 . . . . -0.3(12) ?
    C51 C5 C6 C1 . . . . 178.1(6) ?
    N1 C1 C6 C5 . . . . -179.0(5) ?
    C2 C1 C6 C5 . . . . -1.4(12) ?
    C2 C1 N1 C7 . . . . -1.6(3) ?
    C6 C1 N1 C7 . . . . 176.3(7) ?
    C2 C1 N1 C12 . . . . 170.2(2) ?
    C6 C1 N1 C12 . . . . -11.8(8) ?
    C1 N1 C7 N2 . . . . 2.1(3) ?
    C12 N1 C7 N2 . . . . -169.3(3) ?
    C1 N1 C7 C8 . . . . -175.5(2) ?
    C12 N1 C7 C8 . . . . 13.1(4) ?
    N1 C7 N2 C2 . . . . -1.6(4) ?
    C8 C7 N2 C2 . . . . 176.1(3) ?
    C3 C2 N2 C7 . . . . 179.8(4) ?
    C1 C2 N2 C7 . . . . 0.5(4) ?
    N2 C7 C8 C9 . . . . -166.6(4) ?
    N1 C7 C8 C9 . . . . 10.7(5) ?
    N2 C7 C8 S1 . . . . 9.6(4) ?
    N1 C7 C8 S1 . . . . -173.04(19) ?
    C7 C8 C9 C10 . . . . 177.2(3) ?
    S1 C8 C9 C10 . . . . 0.8(4) ?
    C8 C9 C10 C11 . . . . -0.6(5) ?
    C9 C10 C11 C61 . . . . -178.8(4) ?
    C9 C10 C11 S1 . . . . 0.2(4) ?
    C10 C11 S1 C8 . . . . 0.2(3) ?
    C61 C11 S1 C8 . . . . 179.3(3) ?
    C9 C8 S1 C11 . . . . -0.6(3) ?
    C7 C8 S1 C11 . . . . -177.6(2) ?
    C206 C201 C202 N202 . . . . -180.(3) ?
    N201 C201 C202 N202 . . . . -2.(3) ?
    C206 C201 C202 C203 . . . . 8.(4) ?
    N201 C201 C202 C203 . . . . -175.(2) ?
    C201 C202 C203 C204 . . . . -4.(4) ?
    N202 C202 C203 C204 . . . . -176.(3) ?
    C202 C203 C204 C205 . . . . -1.(5) ?
    C202 C203 C204 C241 . . . . -177.(3) ?
    C203 C204 C205 C206 . . . . 4.(5) ?
    C241 C204 C205 C206 . . . . 180.(3) ?
    C203 C204 C205 C251 . . . . 179.(3) ?
    C241 C204 C205 C251 . . . . -5.(5) ?
    C204 C205 C206 C201 . . . . 0.(5) ?
    C251 C205 C206 C201 . . . . -176.(3) ?
    C202 C201 C206 C205 . . . . -5.(5) ?
    N201 C201 C206 C205 . . . . 179.(3) ?
    C206 C201 N201 C207 . . . . 175.(3) ?
    C202 C201 N201 C207 . . . . -1.(2) ?
    C206 C201 N201 C12 . . . . 6.(5) ?
    C202 C201 N201 C12 . . . . -170.8(17) ?
    C201 N201 C207 N202 . . . . 5.(3) ?
    C12 N201 C207 N202 . . . . 174.(2) ?
    C201 N201 C207 C208 . . . . 177.(2) ?
    C12 N201 C207 C208 . . . . -13.(3) ?
    N201 C207 N202 C202 . . . . -6.(4) ?
    C208 C207 N202 C202 . . . . -179.(2) ?
    C201 C202 N202 C207 . . . . 5.(3) ?
    C203 C202 N202 C207 . . . . 178.(3) ?
    N202 C207 C208 C209 . . . . 171.(7) ?
    N201 C207 C208 C209 . . . . -1.(8) ?
    N202 C207 C208 S201 . . . . -11.(4) ?
    N201 C207 C208 S201 . . . . 177.4(18) ?
    C207 C208 C209 C210 . . . . -177.(4) ?
    S201 C208 C209 C210 . . . . 5.(9) ?
    C208 C209 C210 C211 . . . . -3.(11) ?
    C209 C210 C211 C261 . . . . -176.(6) ?
    C209 C210 C211 S201 . . . . 0.(8) ?
    C210 C211 S201 C208 . . . . 3.(4) ?
    C261 C211 S201 C208 . . . . 179.(3) ?
    C209 C208 S201 C211 . . . . -4.(5) ?
    C207 C208 S201 C211 . . . . 177.(2) ?
    C7 N1 C12 N201 . . . . -9.2(15) ?
    C1 N1 C12 N201 . . . . -179.2(17) ?
    C7 N1 C12 C13 . . . . -101.5(3) ?
    C1 N1 C12 C13 . . . . 88.5(3) ?
    C207 N201 C12 N1 . . . . 8.3(10) ?
    C201 N201 C12 N1 . . . . 176.(3) ?
    C207 N201 C12 C13 . . . . 107.7(18) ?
    C201 N201 C12 C13 . . . . -85.(2) ?
    N1 C12 C13 C14 . . . . 10.1(4) ?
    N201 C12 C13 C14 . . . . -20.7(7) ?
    N1 C12 C13 S2 . . . . -168.13(18) ?
    N201 C12 C13 S2 . . . . 161.1(6) ?
    C12 C13 C14 C15 . . . . -179.1(3) ?
    S2 C13 C14 C15 . . . . -0.7(3) ?
    C13 C14 C15 C16 . . . . 0.6(4) ?
    C14 C15 C16 C71 . . . . 178.7(3) ?
    C14 C15 C16 S2 . . . . -0.1(3) ?
    C14 C13 S2 C16 . . . . 0.6(2) ?
    C12 C13 S2 C16 . . . . 179.1(2) ?
    C15 C16 S2 C13 . . . . -0.3(2) ?
    C71 C16 S2 C13 . . . . -179.2(2) ?
loop_
    _geom_hbond_atom_site_label_D
    _geom_hbond_atom_site_label_H
    _geom_hbond_atom_site_label_A
    _geom_hbond_site_symmetry_A
    _geom_hbond_distance_DH
    _geom_hbond_distance_HA
    _geom_hbond_distance_DA
    _geom_hbond_angle_DHA
    _geom_hbond_publ_flag
    C12 H12A N2 1_655 0.99 2.48 3.195(4) 128.9 yes
    C71 H71B S201 2_756 0.98 2.94 3.912(17) 169.8 no
    C61 H61B C3 1_545 0.98 2.88 3.793(8) 154.8 yes
    C71 H71B C4 2_756 0.98 2.89 3.815(4) 156.9 yes
_shelx_hkl_checksum     11857
_shelx_hkl_file
;
  -1   0   0   89.09    4.50
  -1   0   0   92.19    3.60
  -1   0   0   94.09    3.40
  -1   0   0   85.49    3.80
   1   0   0   91.99    3.40
   1   0   0   77.39    3.80
   1   0   0   90.69    3.60
   1   0   0   88.89    4.60
  -2   0   0   22.70    2.00
  -2   0   0   22.00    1.40
  -2   0   0   26.20    1.20
  -2   0   0   21.50    1.50
   2   0   0   24.30    2.40
   2   0   0   22.40    1.60
   2   0   0   25.90    1.20
   2   0   0   23.50    1.60
  -3   0   0   29.90    1.40
  -3   0   0   21.40    1.80
  -3   0   0   22.00    2.50
  -3   0   0   26.30    1.70
   3   0   0   24.30    1.90
   3   0   0   28.60    1.40
  -4   0   0  277.57   14.30
  -4   0   0  280.07   11.60
  -4   0   0  301.97   10.90
  -4   0   0  283.27   12.20
   4   0   0  278.17   12.30
  -5   0   0  123.99    7.00
  -5   0   0  117.99    5.50
  -5   0   0  125.29    4.90
  -5   0   0  112.09    5.50
   5   0   0  122.09    5.80
  -6   0   0    6.30    2.00
  -6   0   0    6.90    1.50
  -7   0   0   33.20    3.70
  -7   0   0   23.90    2.50
  -7   1   0   25.80    2.80
  -7   1   0   30.20    3.90
   6  -1   0   30.10    3.10
  -6   1   0   28.10    3.50
  -6   1   0   26.00    2.50
   5  -1   0   54.29    3.60
  -5   1   0   57.99    2.70
  -5   1   0   54.09    4.30
  -5   1   0   54.19    3.30
   4  -1   0   94.79    4.70
  -4   1   0   86.59    4.40
  -4   1   0   80.19    5.40
  -4   1   0  100.09    4.00
  -4   1   0  100.79    3.90
   3  -1   0   53.69    3.10
  -3   1   0   52.29    2.80
  -3   1   0   52.99    3.70
  -3   1   0   58.49    2.50
  -3   1   0   54.19    2.50
  -3   1   0   56.99    2.90
   2  -1   0  278.67   14.50
   2  -1   0  306.17   11.80
   2  -1   0  292.57   12.50
  -2   1   0  281.07   11.70
  -2   1   0  283.67   14.40
  -2   1   0  306.67   11.20
  -2   1   0  296.07   11.20
  -2   1   0  292.67   12.40
   1  -1   0   27.00    1.60
   1  -1   0   25.60    1.40
   1  -1   0   25.50    1.60
   1  -1   0   28.10    2.40
  -1   1   0   27.10    1.60
  -1   1   0   24.70    1.60
  -1   1   0   26.40    1.40
  -1   1   0   29.70    2.20
   0  -1   0    0.00    0.20
   0  -1   0    0.40    0.50
   0   1   0   -0.70    0.60
   0   1   0   -0.30    0.20
   0   1   0   -0.10    0.20
  -1  -1   0   -0.10    0.50
  -1  -1   0   -0.10    0.30
  -1  -1   0    0.30    0.40
   1   1   0    0.60    0.30
   1   1   0    0.40    0.40
   1   1   0   -0.10    0.50
  -2  -1   0    1.90    0.60
  -2  -1   0    2.10    0.40
  -2  -1   0    0.50    0.80
   2   1   0   -0.30    0.90
   2   1   0    1.30    0.60
   2   1   0    1.60    0.40
  -3  -1   0    3.50    0.50
  -3  -1   0    2.70    0.80
  -3  -1   0    3.30    1.10
   3   1   0    3.50    0.60
   3   1   0    1.90    0.90
  -4  -1   0  333.37   13.50
  -4  -1   0  347.77   16.60
   4   1   0  333.97   12.80
   4   1   0  322.27   14.20
  -5  -1   0  153.08    6.50
  -5  -1   0  151.78    8.10
   5   1   0  139.39    6.70
  -6  -1   0   -1.20    1.60
  -6  -1   0    0.10    1.20
  -7  -1   0   -0.40    1.40
  -7  -1   0    1.90    2.00
  -7   2   0   -1.20    1.60
  -7   2   0    0.50    2.30
   6  -2   0   -0.60    2.10
  -6   2   0    1.40    1.50
  -6   2   0    1.40    2.00
   5  -2   0   30.20    3.10
  -5   2   0   33.50    3.60
  -5   2   0   35.80    2.10
  -5   2   0   33.40    2.70
   4  -2   0   12.90    1.80
  -4   2   0   16.60    1.40
  -4   2   0   10.40    1.90
  -4   2   0   15.00    1.50
  -4   2   0   13.00    1.50
   3  -2   0   24.00    2.20
  -3   2   0   21.10    2.70
  -3   2   0   25.20    1.70
  -3   2   0   23.90    2.00
  -3   2   0   23.10    1.60
   2  -2   0  209.78    8.40
   2  -2   0  205.38   10.50
   2  -2   0  204.28    8.80
  -2   2   0  190.68   10.30
  -2   2   0  199.38    8.80
  -2   2   0  203.98    7.90
  -2   2   0  191.38    8.30
   1  -2   0   55.89    2.50
   1  -2   0   59.09    2.90
   1  -2   0   56.29    2.80
   1  -2   0   59.29    4.10
  -1   2   0   53.69    2.70
  -1   2   0   54.39    3.70
  -1   2   0   54.59    2.60
  -1   2   0   56.29    2.90
   0  -2   0  105.49    4.50
   0  -2   0  106.99    4.20
   0  -2   0   96.89    5.80
   0  -2   0  113.99    4.70
   0   2   0  102.49    4.60
   0   2   0  101.39    4.20
   0   2   0  105.19    5.90
   0   2   0   93.89    4.40
  -1  -2   0   90.29    3.80
  -1  -2   0   95.99    3.70
  -1  -2   0   85.59    4.00
   1   2   0   93.19    3.70
   1   2   0   92.39    5.10
   1   2   0   90.99    4.00
   1   2   0   93.39    3.80
  -2  -2   0   87.29    3.60
  -2  -2   0   82.49    3.30
  -2  -2   0   78.39    4.40
   2   2   0   87.59    3.60
   2   2   0   83.39    3.30
   2   2   0   75.69    4.50
  -3  -2   0   60.89    4.00
  -3  -2   0   66.29    2.80
  -3  -2   0   66.79    3.10
   3   2   0   69.79    2.90
  -4  -2   0    2.10    1.00
  -4  -2   0    0.60    0.60
  -4  -2   0    3.10    1.20
   4   2   0   -0.10    0.70
  -5  -2   0  224.58   11.60
  -5  -2   0  219.78    9.30
  -6  -2   0    5.60    1.50
  -6  -2   0    4.20    1.90
  -7  -2   0    2.60    2.10
  -7  -2   0   -0.50    1.30
  -7   3   0   11.30    2.90
  -7   3   0    6.00    2.10
   6  -3   0   -1.30    2.20
  -6   3   0    2.60    2.10
  -6   3   0    1.90    1.60
   5  -3   0  354.46   15.10
  -5   3   0  302.97   13.90
  -5   3   0  326.37   17.20
  -5   3   0  353.86   13.10
   4  -3   0   27.20    2.60
  -4   3   0   15.70    1.90
  -4   3   0   18.60    2.50
  -4   3   0   20.60    1.80
   3  -3   0   20.90    2.20
  -3   3   0   23.10    3.00
  -3   3   0   24.10    2.10
  -3   3   0   24.10    1.60
   2  -3   0   -0.30    1.10
   2  -3   0   -0.40    0.80
  -2   3   0   -0.30    1.50
  -2   3   0    0.50    0.80
  -2   3   0   -1.00    0.70
   1  -3   0   11.60    1.20
   1  -3   0   10.10    2.00
   1  -3   0    9.70    1.00
   1  -3   0    4.90    1.00
  -1   3   0   10.60    0.90
  -1   3   0    8.90    1.00
  -1   3   0    6.10    1.00
  -1   3   0    8.20    1.70
   0  -3   0   30.20    3.40
   0  -3   0   24.60    1.60
   0  -3   0   25.70    1.90
   0   3   0   25.70    1.60
   0   3   0   28.00    1.80
   0   3   0   22.70    2.40
   0   3   0   21.40    1.80
  -1  -3   0   31.60    2.90
  -1  -3   0   23.30    1.70
  -1  -3   0   25.90    1.50
  -1  -3   0   28.60    1.60
   1   3   0   28.60    1.60
   1   3   0   27.60    1.60
   1   3   0   28.60    2.80
   1   3   0   24.40    1.70
  -2  -3   0   50.39    2.30
  -2  -3   0   50.39    2.40
   2   3   0   50.19    3.10
   2   3   0   52.99    2.30
   2   3   0   45.90    3.70
   2   3   0   51.39    2.50
  -3  -3   0    8.20    1.00
  -3  -3   0    7.10    1.10
  -3  -3   0    8.00    0.80
   3   3   0    7.20    0.80
  -4  -3   0   22.30    2.40
  -4  -3   0   25.80    1.80
  -4  -3   0   21.70    1.40
   4   3   0   23.00    1.60
  -5  -3   0  218.18    9.40
  -5  -3   0  233.58   11.80
  -6  -3   0   16.10    2.40
  -6  -3   0   22.50    2.10
  -7  -3   0   12.00    1.90
  -7  -3   0   10.90    2.50
   6  -4   0   10.40    2.80
  -6   4   0    9.30    2.00
  -6   4   0    9.00    2.60
   5  -4   0  131.99    6.90
  -5   4   0  121.19    7.80
  -5   4   0  120.69    6.20
  -5   4   0  130.29    5.50
   4  -4   0    7.50    1.90
  -4   4   0    7.50    1.20
  -4   4   0    6.60    2.00
  -4   4   0    4.90    1.50
   3  -4   0    2.40    1.60
  -3   4   0    1.20    1.70
  -3   4   0    1.30    1.10
   2  -4   0    0.80    0.90
   2  -4   0   -1.10    1.30
  -2   4   0    0.50    0.90
  -2   4   0    1.10    1.70
   1  -4   0  864.51   35.80
   1  -4   0  828.42   32.30
  -1   4   0  851.61   33.50
  -1   4   0  860.01   41.50
   0  -4   0  222.58    8.80
   0  -4   0  235.38    9.80
   0  -4   0  222.58   11.90
   0   4   0  211.38    9.30
   0   4   0  228.98    9.80
   0   4   0  219.98   11.90
  -1  -4   0   60.99    4.40
  -1  -4   0   65.69    2.80
  -1  -4   0   62.99    2.90
  -1  -4   0   54.59    3.10
   1   4   0   61.99    3.10
   1   4   0   58.59    4.40
   1   4   0   60.19    2.80
  -2  -4   0   14.10    1.30
  -2  -4   0   12.20    1.40
  -2  -4   0   17.10    1.30
   2   4   0   17.60    2.10
   2   4   0   16.10    1.40
   2   4   0   12.90    1.20
  -3  -4   0    5.90    0.90
  -3  -4   0    5.80    0.90
   3   4   0    5.00    0.80
   3   4   0    5.50    1.80
  -4  -4   0   36.80    2.20
  -4  -4   0   33.50    1.90
  -5  -4   0   50.29    3.60
  -5  -4   0   41.70    2.30
  -5  -4   0   45.20    2.70
  -6  -4   0   10.30    1.50
  -6  -4   0    7.50    2.00
  -7  -4   0   37.90    4.00
  -7  -4   0   35.10    2.70
   6  -5   0    7.50    2.90
  -6   5   0   12.10    2.20
  -6   5   0    4.80    2.60
   5  -5   0   79.59    5.20
  -5   5   0   71.69    4.60
  -5   5   0   72.69    5.70
  -5   5   0   79.99    3.90
   4  -5   0  188.18    9.50
  -4   5   0  199.08   11.10
  -4   5   0  206.58    8.20
  -4   5   0  194.38    8.90
   3  -5   0    5.30    1.80
   3  -5   0    6.10    1.40
  -3   5   0    5.20    2.20
  -3   5   0    5.10    1.50
   2  -5   0   32.60    2.80
   2  -5   0   26.80    2.10
  -2   5   0   27.60    3.10
  -2   5   0   31.00    2.50
   1  -5   0    5.70    1.20
   1  -5   0    7.50    1.50
  -1   5   0    3.90    1.20
  -1   5   0    8.00    2.30
   0  -5   0  245.58   10.20
   0  -5   0  227.58    9.10
   0   5   0  221.78   12.40
   0   5   0  215.88    9.60
  -1  -5   0   64.79    3.10
  -1  -5   0   64.19    3.50
   1   5   0   67.69    3.40
   1   5   0   61.29    3.50
   1   5   0   67.19    5.00
  -2  -5   0   25.40    2.10
  -2  -5   0   29.60    1.80
  -2  -5   0   28.00    1.90
   2   5   0   28.20    1.90
   2   5   0   28.10    3.30
  -3  -5   0   72.59    3.50
  -3  -5   0   72.59    3.30
   3   5   0   78.29    5.30
  -4  -5   0    0.20    0.90
  -4  -5   0   -0.60    0.80
   4   5   0    2.40    1.90
  -5  -5   0    1.10    0.90
  -5  -5   0    1.00    1.10
   5   5   0    0.80    2.40
  -6  -5   0    7.80    1.50
  -7  -5   0   28.90    2.60
   6  -6   0    5.30    3.10
  -6   6   0   -3.10    2.80
  -6   6   0    1.70    2.00
   5  -6   0   31.30    3.80
  -5   6   0   35.00    4.60
  -5   6   0   37.40    3.40
  -5   6   0   39.40    2.80
   4  -6   0   45.50    4.10
  -4   6   0   47.50    5.00
  -4   6   0   57.79    3.10
  -4   6   0   51.79    3.70
   3  -6   0   28.10    3.20
   3  -6   0   27.90    2.50
  -3   6   0   33.00    2.90
  -3   6   0   34.20    4.30
   2  -6   0   34.90    2.50
   2  -6   0   36.70    3.10
  -2   6   0   38.30    2.90
  -2   6   0   36.10    4.30
   1  -6   0    1.10    1.40
   1  -6   0    2.80    1.20
  -1   6   0    1.40    2.20
  -1   6   0    4.70    1.20
   0  -6   0  259.97   11.40
   0  -6   0  250.57   10.20
   0   6   0  256.07   13.90
   0   6   0  249.78   10.70
  -1  -6   0   16.60    1.70
  -1  -6   0   19.40    2.10
   1   6   0   15.20    2.70
   1   6   0   13.60    1.60
  -2  -6   0    1.10    1.00
  -2  -6   0    1.10    1.10
  -2  -6   0    1.40    0.80
   2   6   0    2.60    1.90
   2   6   0    1.10    0.90
  -3  -6   0   85.89    4.00
  -3  -6   0   87.69    3.90
  -3  -6   0   78.19    4.10
   3   6   0   87.79    6.00
   3   6   0   86.19    3.90
  -4  -6   0    7.00    1.20
  -4  -6   0    6.70    1.30
   4   6   0    6.90    2.40
  -5  -6   0   37.60    2.60
  -5  -6   0   39.00    2.40
   5   6   0   45.20    4.80
  -6  -6   0    4.00    1.30
   6   6   0   -3.80    2.70
   5  -7   0   -0.60    2.80
  -5   7   0   -0.50    1.80
  -5   7   0    0.10    1.60
  -5   7   0    0.80    2.50
   4  -7   0    2.10    2.50
  -4   7   0   -3.80    2.30
  -4   7   0    1.00    1.80
   3  -7   0   15.20    2.10
   3  -7   0   18.10    2.80
  -3   7   0   19.30    2.40
  -3   7   0   24.60    3.50
   2  -7   0    5.40    1.50
   2  -7   0    3.10    1.90
  -2   7   0    4.80    2.50
  -2   7   0    5.50    1.60
   1  -7   0    7.70    1.50
   1  -7   0    5.70    1.80
  -1   7   0    6.40    1.50
  -1   7   0    5.90    2.60
   0  -7   0   54.29    3.00
   0  -7   0   55.19    3.50
   0   7   0   54.39    3.40
   0   7   0   41.50    5.30
  -1  -7   0   88.09    4.20
  -1  -7   0   90.59    4.80
   1   7   0   87.89    6.70
   1   7   0   90.09    4.70
  -2  -7   0   46.00    3.10
  -2  -7   0   45.50    2.70
   2   7   0   46.20    4.80
  -3  -7   0    3.10    1.30
  -3  -7   0    0.60    1.00
  -3  -7   0    1.30    1.20
   3   7   0    3.50    2.20
  -4  -7   0    4.10    1.20
  -4  -7   0    3.10    1.20
   4   7   0    1.80    2.40
  -5  -7   0   14.90    1.80
  -5  -7   0   15.20    1.70
   5   7   0   16.90    3.30
  -6  -7   0    3.40    1.40
   6   7   0    0.80    3.00
   5  -8   0    0.90    3.00
  -5   8   0    3.60    1.80
  -5   8   0   -0.80    2.60
  -5   8   0    1.90    2.20
   4  -8   0    4.50    2.80
  -4   8   0   -0.30    2.70
  -4   8   0    0.80    1.90
   3  -8   0   40.50    3.90
   3  -8   0   38.20    3.10
  -3   8   0   45.50    3.60
  -3   8   0   37.40    4.70
   2  -8   0   21.70    2.90
   2  -8   0   27.30    2.50
  -2   8   0   26.70    2.80
  -2   8   0   17.20    3.60
   1  -8   0   49.60    3.70
   1  -8   0   47.10    3.10
  -1   8   0   39.60    4.80
  -1   8   0   45.40    3.40
   0  -8   0    7.60    1.60
   0  -8   0   10.30    2.10
   0   8   0    9.90    3.20
   0   8   0   10.90    1.90
  -1  -8   0   39.50    2.80
  -1  -8   0   47.20    3.40
   1   8   0   42.10    5.30
   1   8   0   43.60    3.20
  -2  -8   0  114.79    5.70
  -2  -8   0  100.39    5.00
   2   8   0  110.69    5.60
   2   8   0  104.59    7.70
  -3  -8   0    6.30    1.50
  -3  -8   0    4.50    1.50
   3   8   0    6.00    2.70
  -4  -8   0    0.90    1.40
  -4  -8   0    2.90    1.30
   4   8   0   -0.20    2.50
  -5  -8   0   53.39    3.10
  -5  -8   0   48.80    3.10
   5   8   0   56.19    5.70
  -6  -8   0   24.90    2.40
   6   8   0   27.40    4.40
   4  -9   0   -4.60    2.70
  -4   9   0   -3.00    2.00
  -4   9   0   -1.90    2.70
   3  -9   0   22.70    2.60
   3  -9   0   19.20    3.10
  -3   9   0   20.40    4.10
  -3   9   0   25.40    3.00
   2  -9   0    3.60    1.70
   2  -9   0   -1.20    2.20
  -2   9   0    1.90    1.70
  -2   9   0   -1.60    2.80
   1  -9   0   13.70    2.00
   1  -9   0   12.60    2.50
  -1   9   0   13.80    2.20
  -1   9   0    7.40    3.40
   0  -9   0   -2.90    1.80
   0  -9   0    0.60    1.60
   0   9   0   -3.30    2.80
   0   9   0    0.50    1.50
  -1  -9   0   41.30    3.70
  -1  -9   0   41.20    3.00
   1   9   0   42.40    5.20
   1   9   0   45.10    3.40
  -2  -9   0   89.19    4.90
  -2  -9   0   80.99    4.30
   2   9   0   83.19    4.80
   2   9   0   85.09    7.20
  -3  -9   0   11.50    1.80
   3   9   0    9.50    2.10
   3   9   0   11.60    3.40
  -4  -9   0    0.90    1.50
   4   9   0    7.30    3.10
  -5  -9   0    9.60    1.70
  -5  -9   0    9.10    1.80
   5   9   0    9.50    3.50
   3 -10   0    4.80    2.20
   3 -10   0    1.00    2.90
  -3  10   0    3.80    2.20
  -3  10   0    2.20    3.20
   2 -10   0   -3.40    2.40
   2 -10   0    0.80    1.80
  -2  10   0   -1.00    1.70
  -2  10   0   -0.70    3.10
   1 -10   0    2.70    2.30
   1 -10   0    0.60    1.70
  -1  10   0   -0.40    1.50
  -1  10   0   -0.30    3.10
   0 -10   0    1.80    1.80
   0 -10   0    4.90    2.30
   0  10   0    3.10    3.20
   0  10   0    4.90    1.90
  -1 -10   0    0.40    2.00
  -1 -10   0    3.30    1.80
   1  10   0    1.10    1.80
   1  10   0    0.10    3.20
  -2 -10   0   11.60    2.30
  -2 -10   0    6.00    1.80
   2  10   0    6.20    1.90
   2  10   0    7.40    3.50
  -3 -10   0    5.40    1.80
   3  10   0    3.60    1.90
   3  10   0    6.60    3.50
  -4 -10   0    0.00    1.60
   4  10   0    0.90    3.30
   4  10   0    0.40    1.90
  -2  11   0    2.40    3.50
   1 -11   0   -0.30    1.80
   1 -11   0    1.80    2.60
  -1  11   0   -2.10    3.30
  -1  11   0    0.10    1.80
   0 -11   0    2.50    1.90
   0 -11   0    1.80    2.30
   0  11   0   -0.40    3.40
   0  11   0    3.10    1.90
  -1 -11   0    6.90    2.00
  -1 -11   0    5.70    2.40
   1  11   0    2.50    3.50
   1  11   0    2.80    2.00
  -2 -11   0    2.90    2.20
  -2 -11   0    1.30    2.00
   2  11   0    3.60    2.00
   2  11   0    1.80    3.40
  -3 -11   0   -0.30    1.90
   3  11   0    0.40    3.40
   3  11   0    0.30    1.90
   3  11  -1    4.30    3.40
   2  11  -1   19.40    4.60
   2  11  -1   37.50    3.40
  -2 -11   1   33.80    3.10
   1  11  -1    6.60    3.60
   1  11  -1   13.20    2.40
  -1 -11   1   12.40    2.80
  -1 -11   1    9.70    2.10
   0  11  -1    5.70    2.10
   0  11  -1   -0.30    3.30
   0 -11   1    7.40    2.00
   0 -11   1    3.30    2.60
  -1  11  -1   -6.10    2.90
  -1  11  -1   -0.60    1.90
   1 -11   1    0.20    1.80
   1 -11   1    0.60    2.40
   4  10  -1    8.60    2.30
   4  10  -1   11.00    3.70
  -4 -10   1   10.40    2.00
   3  10  -1    1.40    1.80
   3  10  -1    3.00    3.30
  -3 -10   1    4.40    1.80
   2  10  -1   26.40    4.30
   2  10  -1   27.00    2.90
  -2 -10   1   27.00    3.10
  -2 -10   1   26.50    2.80
   1  10  -1   -0.90    3.00
   1  10  -1    5.00    1.90
  -1 -10   1    4.60    2.40
  -1 -10   1    4.20    1.80
   0  10  -1   30.30    3.10
   0  10  -1   25.20    4.50
   0 -10   1   30.90    2.80
   0 -10   1   37.40    3.70
  -1  10  -1   -1.80    3.00
  -1  10  -1   -0.50    1.60
   1 -10   1    1.00    1.70
   1 -10   1    0.90    2.30
  -2  10  -1    4.20    2.10
  -2  10  -1    9.30    3.40
   2 -10   1    7.30    2.10
   2 -10   1    6.00    2.70
  -3  10  -1   -1.90    2.90
  -3  10  -1    3.20    2.10
   3 -10   1    3.50    2.90
   5   9  -1   15.30    3.70
  -5  -9   1   14.10    1.90
   4   9  -1   26.90    4.00
  -4  -9   1   20.40    2.20
   3   9  -1    3.50    2.90
   3   9  -1    3.30    1.70
  -3  -9   1    0.40    1.40
   2   9  -1    2.30    2.90
   2   9  -1    2.10    1.60
  -2  -9   1   -0.90    1.50
  -2  -9   1    1.50    1.70
   1   9  -1   70.99    4.50
   1   9  -1   76.79    6.80
  -1  -9   1   72.19    4.10
  -1  -9   1   82.49    4.80
   0   9  -1   68.39    4.20
   0   9  -1   47.10    6.30
   0  -9   1   64.39    3.80
   0  -9   1   81.89    4.70
  -1   9  -1   47.40    3.50
  -1   9  -1   45.10    5.70
   1  -9   1   42.00    3.10
   1  -9   1   47.20    4.00
  -2   9  -1    1.00    2.70
  -2   9  -1    1.80    1.70
   2  -9   1    0.80    2.30
   2  -9   1    2.50    1.70
  -3   9  -1    4.10    2.00
  -3   9  -1    3.10    2.80
   3  -9   1    0.90    1.80
   3  -9   1    2.70    2.60
  -4   9  -1   10.80    2.50
  -4   9  -1   10.90    2.10
  -4   9  -1    9.60    3.20
   4  -9   1   15.40    3.40
   5   8  -1   14.10    3.40
  -5  -8   1   12.00    1.70
   4   8  -1   21.80    3.50
  -4  -8   1   19.30    2.00
  -4  -8   1   22.30    2.10
   3   8  -1   13.60    2.10
   3   8  -1   17.00    3.10
  -3  -8   1   17.90    1.90
  -3  -8   1   14.10    2.00
   2   8  -1    1.00    1.40
   2   8  -1    2.20    2.40
  -2  -8   1    0.80    1.40
  -2  -8   1    2.20    1.60
   1   8  -1   17.70    3.50
   1   8  -1   17.10    2.20
  -1  -8   1   19.20    2.00
  -1  -8   1   17.20    2.30
   0   8  -1    8.10    3.00
   0   8  -1   13.10    2.00
   0  -8   1   12.20    2.20
   0  -8   1   11.90    1.80
  -1   8  -1   23.80    3.80
  -1   8  -1   25.10    2.60
   1  -8   1   22.10    2.30
   1  -8   1   23.90    2.80
  -2   8  -1   14.20    2.20
  -2   8  -1   10.60    3.00
   2  -8   1   12.80    1.90
   2  -8   1   12.60    2.60
  -3   8  -1   14.20    2.30
  -3   8  -1   10.10    3.00
   3  -8   1   10.60    2.00
   3  -8   1    7.80    2.50
  -4   8  -1   -1.00    2.60
  -4   8  -1   -3.10    1.60
  -4   8  -1    0.20    1.50
   4  -8   1    2.20    2.70
  -5   8  -1   11.20    2.10
  -5   8  -1    6.30    2.40
  -5   8  -1    1.00    2.70
   6   7  -1    7.90    3.20
  -6  -7   1    6.10    1.50
   5   7  -1    3.30    2.50
  -5  -7   1    3.30    1.20
  -5  -7   1    4.50    1.30
   4   7  -1    6.90    2.50
  -4  -7   1    5.80    1.20
  -4  -7   1    7.10    1.40
   3   7  -1   -0.30    2.00
  -3  -7   1   -1.40    1.00
  -3  -7   1   -0.30    1.30
  -3  -7   1    0.00    1.20
   2   7  -1    4.50    2.20
   2   7  -1    6.00    1.50
  -2  -7   1    5.30    1.30
  -2  -7   1    5.00    1.50
   1   7  -1    0.50    1.20
   1   7  -1    2.90    2.20
  -1  -7   1    0.30    1.40
  -1  -7   1   -0.30    1.10
   0   7  -1    2.00    1.20
   0   7  -1    0.80    2.20
   0  -7   1    0.00    1.50
   0  -7   1   -0.40    1.20
  -1   7  -1   60.49    5.40
  -1   7  -1   55.29    3.50
   1  -7   1   54.69    3.20
   1  -7   1   58.99    3.90
  -2   7  -1    5.70    1.60
  -2   7  -1    4.70    2.50
   2  -7   1    2.50    1.40
   2  -7   1    1.80    2.00
  -3   7  -1   24.40    2.70
  -3   7  -1   25.40    3.60
   3  -7   1   25.90    3.20
   3  -7   1   27.70    2.60
  -4   7  -1   -1.40    2.20
  -4   7  -1    1.90    1.70
  -4   7  -1   -1.90    1.30
   4  -7   1    0.30    2.40
  -5   7  -1   10.00    2.30
  -5   7  -1    7.40    2.70
  -5   7  -1   13.40    2.00
   5  -7   1    9.80    3.10
   6   6  -1   43.30    5.10
  -6  -6   1   38.00    2.70
   5   6  -1   54.59    5.00
  -5  -6   1   47.00    2.70
  -5  -6   1   52.89    3.00
   4   6  -1   29.00    3.80
  -4  -6   1   22.20    1.90
  -4  -6   1   26.80    2.00
   3   6  -1    2.90    1.90
  -3  -6   1    1.20    1.10
  -3  -6   1    2.10    0.90
  -3  -6   1    2.30    1.00
   2   6  -1   18.70    2.60
  -2  -6   1   19.20    2.10
  -2  -6   1   20.90    1.80
   1   6  -1   39.90    4.20
   1   6  -1   31.80    2.50
  -1  -6   1   32.90    2.20
  -1  -6   1   34.90    2.60
   0   6  -1   52.39    3.30
   0   6  -1   52.19    4.90
   0  -6   1   54.29    3.50
   0  -6   1   55.39    3.00
  -1   6  -1  194.88   11.00
  -1   6  -1  195.98    8.60
   1  -6   1  189.78    8.10
   1  -6   1  203.88    9.20
  -2   6  -1   33.70    4.10
  -2   6  -1   39.50    2.90
   2  -6   1   34.60    3.10
   2  -6   1   34.30    2.50
  -3   6  -1   63.89    3.90
  -3   6  -1   54.49    5.00
   3  -6   1   57.79    4.20
  -4   6  -1   -0.50    2.10
  -4   6  -1    2.30    1.60
  -4   6  -1    2.70    1.40
   4  -6   1    2.30    2.20
  -5   6  -1    9.00    2.10
  -5   6  -1    7.20    1.60
  -5   6  -1    3.20    2.20
   5  -6   1    6.70    2.70
  -6   6  -1   15.60    3.30
  -6   6  -1   16.00    2.60
   6  -6   1   14.40    3.50
  -7  -5   1    6.20    1.50
  -6  -5   1   40.30    2.70
  -5  -5   1   88.49    4.10
  -5  -5   1   80.69    3.70
   4   5  -1   66.79    5.20
  -4  -5   1   72.69    3.40
  -4  -5   1   68.49    3.20
   3   5  -1   53.49    4.20
  -3  -5   1   53.09    2.70
  -3  -5   1   54.69    2.70
   2   5  -1   71.19    3.40
   2   5  -1   66.29    4.70
  -2  -5   1   70.09    3.20
  -2  -5   1   61.49    3.50
  -2  -5   1   66.29    3.10
   1   5  -1  178.58    7.40
   1   5  -1  167.28    9.20
   1   5  -1  156.28    7.10
  -1  -5   1  161.38    6.70
  -1  -5   1  153.38    7.40
   0   5  -1  172.58    7.40
   0   5  -1  159.38    9.60
   0  -5   1  173.68    7.80
   0  -5   1  173.88    7.00
  -1   5  -1    6.70    2.10
  -1   5  -1    8.30    1.30
   1  -5   1    5.80    1.50
   1  -5   1    6.60    1.20
  -2   5  -1   45.90    3.10
  -2   5  -1   47.40    4.30
   2  -5   1   50.19    3.40
   2  -5   1   49.99    2.70
  -3   5  -1   14.10    1.90
  -3   5  -1   13.40    2.40
   3  -5   1   13.80    2.20
  -4   5  -1    0.30    1.30
  -4   5  -1    1.90    1.40
  -4   5  -1    3.60    2.00
   4  -5   1    3.30    2.20
  -5   5  -1   16.70    2.90
  -5   5  -1   23.70    2.30
  -5   5  -1   19.70    2.50
   5  -5   1   24.00    3.10
  -6   5  -1   11.40    2.30
  -6   5  -1   11.20    2.80
   6  -5   1   13.50    3.20
  -7  -4   1    2.00    1.40
  -7  -4   1    2.20    1.90
  -6  -4   1   11.20    2.20
  -6  -4   1   12.80    1.60
  -5  -4   1  137.49    7.10
  -5  -4   1  113.59    5.00
  -5  -4   1  122.29    5.50
  -4  -4   1  112.59    4.90
  -4  -4   1  105.89    4.60
  -4  -4   1  119.09    6.20
   3   4  -1   11.60    2.00
   3   4  -1    9.30    1.00
  -3  -4   1   12.60    1.30
  -3  -4   1   12.40    1.20
   2   4  -1   19.00    1.50
   2   4  -1   19.50    2.10
   2   4  -1   13.70    1.30
  -2  -4   1   17.30    1.40
  -2  -4   1   14.10    1.60
  -2  -4   1   18.90    1.30
   1   4  -1   45.90    2.60
   1   4  -1   50.49    2.40
   1   4  -1   44.70    3.70
   1   4  -1   45.30    2.60
  -1  -4   1   43.60    2.30
  -1  -4   1   38.00    2.60
  -1  -4   1   45.20    3.70
   0   4  -1  240.28   13.00
   0   4  -1  232.88   10.30
   0   4  -1  266.67   11.00
   0  -4   1  242.18    9.80
   0  -4   1  253.97   13.00
   0  -4   1  267.87   11.00
  -1   4  -1  283.57   12.40
  -1   4  -1  310.37   15.60
   1  -4   1  301.87   13.30
   1  -4   1  316.07   15.90
   1  -4   1  312.47   11.90
  -2   4  -1  449.56   18.10
  -2   4  -1  467.65   22.30
   2  -4   1  433.36   19.30
   2  -4   1  440.86   17.30
  -3   4  -1   25.00    1.90
  -3   4  -1   21.90    2.60
  -3   4  -1   25.10    2.30
   3  -4   1   23.30    2.60
  -4   4  -1   44.90    2.60
  -4   4  -1   41.00    4.00
  -4   4  -1   40.80    3.10
   4  -4   1   43.80    3.60
  -5   4  -1   91.79    6.30
  -5   4  -1   95.69    4.30
  -5   4  -1   82.79    4.80
   5  -4   1   83.99    5.50
  -6   4  -1   12.00    2.20
  -6   4  -1   14.50    2.80
   6  -4   1   16.50    3.00
  -7  -3   1    3.70    2.10
  -7  -3   1    5.80    1.50
  -6  -3   1    3.70    1.90
  -6  -3   1    5.60    1.30
  -5  -3   1   77.59    3.70
  -5  -3   1   70.09    4.80
  -4  -3   1  129.39    5.70
  -4  -3   1  139.89    7.30
   3   3  -1    3.70    0.70
  -3  -3   1    4.30    0.90
  -3  -3   1    5.60    0.70
  -3  -3   1    5.60    0.80
   2   3  -1   37.80    2.00
   2   3  -1   37.10    2.50
   2   3  -1   35.60    1.80
   2   3  -1   33.50    3.10
  -2  -3   1   37.30    1.80
  -2  -3   1   37.50    1.90
   1   3  -1   44.80    2.40
   1   3  -1   42.70    2.10
   1   3  -1   45.00    3.20
   1   3  -1   48.70    2.20
  -1  -3   1   47.90    3.40
  -1  -3   1   44.50    2.10
  -1  -3   1   47.00    2.10
  -1  -3   1   38.30    2.40
   0   3  -1    2.80    0.80
   0   3  -1    2.80    0.90
   0   3  -1    3.50    0.70
   0   3  -1    1.60    1.60
   0  -3   1    2.80    0.80
   0  -3   1    1.40    0.80
   0  -3   1    3.40    1.00
   0  -3   1    3.70    1.60
  -1   3  -1  367.76   15.30
  -1   3  -1  344.47   14.30
  -1   3  -1  388.56   13.80
  -1   3  -1  347.97   17.70
   1  -3   1  363.56   15.30
   1  -3   1  351.46   13.70
   1  -3   1  347.67   17.80
   1  -3   1  339.37   14.30
  -2   3  -1   93.19    4.30
  -2   3  -1   90.79    5.40
   2  -3   1   81.59    4.50
  -3   3  -1   86.59    3.70
  -3   3  -1   86.69    4.10
  -3   3  -1   79.69    5.10
   3  -3   1   68.99    4.40
  -4   3  -1   60.39    3.00
  -4   3  -1   57.99    3.50
  -4   3  -1   55.19    4.30
   4  -3   1   56.89    3.90
  -5   3  -1  151.78    6.40
  -5   3  -1  137.49    7.00
  -5   3  -1  157.48    8.70
   5  -3   1  153.58    7.70
  -6   3  -1    1.50    1.60
  -6   3  -1    5.40    2.20
   6  -3   1    2.30    2.40
  -7   3  -1    7.60    2.10
  -7   3  -1    9.90    2.70
  -7  -2   1   -1.70    1.20
  -7  -2   1   -0.50    2.00
  -6  -2   1    2.20    1.20
  -6  -2   1    1.80    1.70
  -5  -2   1    7.40    1.30
  -5  -2   1    6.50    1.60
  -4  -2   1    3.90    1.30
  -4  -2   1    5.20    1.00
   3   2  -1   -0.30    0.70
  -3  -2   1   -0.60    0.60
  -3  -2   1   -0.50    0.90
   2   2  -1   87.09    5.10
   2   2  -1   97.19    4.10
   2   2  -1  100.49    3.80
  -2  -2   1   95.39    3.80
  -2  -2   1   96.29    4.00
  -2  -2   1   96.29    5.00
   1   2  -1  101.19    4.00
   1   2  -1   98.29    5.20
   1   2  -1   99.09    4.90
   1   2  -1  102.59    3.90
   1   2  -1   87.49    4.30
  -1  -2   1   99.19    3.90
  -1  -2   1   81.49    4.30
  -1  -2   1   97.89    3.90
   0   2  -1  742.03   30.60
   0   2  -1  752.32   27.70
   0   2  -1  738.33   35.30
   0   2  -1  705.33   28.60
   0  -2   1  740.53   27.70
   0  -2   1  731.73   28.60
   0  -2   1  721.23   30.60
   0  -2   1  726.43   35.20
  -1   2  -1   72.19    3.00
  -1   2  -1   63.79    4.00
  -1   2  -1   69.79    3.40
  -1   2  -1   64.79    3.10
   1  -2   1   61.49    4.20
   1  -2   1   65.19    2.90
   1  -2   1   67.89    3.20
   1  -2   1   64.29    3.40
  -2   2  -1   58.19    2.80
  -2   2  -1   51.29    3.00
  -2   2  -1   55.19    2.50
  -2   2  -1   53.49    2.60
  -2   2  -1   46.70    3.50
   2  -2   1   49.90    3.10
   2  -2   1   53.09    3.00
   2  -2   1   57.99    4.00
  -3   2  -1  248.38   12.20
  -3   2  -1  252.17    9.40
  -3   2  -1  231.18    9.90
  -3   2  -1  234.48    9.30
   3  -2   1  225.68   10.60
  -4   2  -1    2.70    1.10
  -4   2  -1    1.90    1.40
  -4   2  -1    2.50    0.90
   4  -2   1    1.60    1.50
  -5   2  -1   14.50    1.40
  -5   2  -1   13.70    1.80
  -5   2  -1   11.50    2.10
   5  -2   1   13.20    2.20
  -6   2  -1   45.70    4.20
  -6   2  -1   43.10    3.20
   6  -2   1   39.30    3.80
  -7   2  -1    1.50    1.80
  -7   2  -1    0.40    2.20
  -7  -1   1    1.90    1.40
  -7  -1   1    4.50    2.20
  -6  -1   1    5.20    1.90
  -6  -1   1    2.70    1.30
   5   1  -1   17.10    1.50
  -5  -1   1   12.40    1.90
  -5  -1   1   13.30    1.50
  -4  -1   1   12.20    1.20
  -4  -1   1    9.10    1.40
   3   1  -1  980.50   36.70
  -3  -1   1  893.81   45.10
  -3  -1   1  942.11   36.60
   2   1  -1  438.76   20.80
   2   1  -1  436.06   16.90
  -2  -1   1  415.86   16.80
  -2  -1   1  427.46   20.80
   1   1  -1  811.32   29.80
   1   1  -1  778.02   28.90
   1   1  -1  782.82   36.80
   1   1  -1  680.03   32.00
  -1  -1   1  775.32   36.70
  -1  -1   1  767.62   28.90
  -1  -1   1  789.32   29.80
   0   1  -1  198.18    7.30
   0   1  -1  197.18    8.10
   0   1  -1  166.78    9.30
   0   1  -1  199.08    7.50
   0  -1   1  185.88    9.30
   0  -1   1  191.18    8.10
   0  -1   1  194.98    7.30
   0  -1   1  193.58    7.60
  -1   1  -1  780.92   32.20
  -1   1  -1  775.52   29.00
  -1   1  -1  787.02   36.90
  -1   1  -1  791.02   30.00
  -1   1  -1  777.62   29.00
   1  -1   1  715.93   30.00
   1  -1   1  762.52   36.90
   1  -1   1  758.72   32.10
  -2   1  -1  104.69    4.90
  -2   1  -1  109.19    4.60
  -2   1  -1  106.89    4.30
  -2   1  -1  104.09    5.60
   2  -1   1   99.89    4.70
   2  -1   1  104.19    4.90
   2  -1   1  106.79    5.90
  -3   1  -1  162.78    8.80
  -3   1  -1  166.98    7.10
  -3   1  -1  166.78    7.50
  -3   1  -1  180.08    6.70
   3  -1   1  167.78    7.70
  -4   1  -1   40.60    3.30
  -4   1  -1   42.70    2.60
  -4   1  -1   43.10    2.20
  -4   1  -1   45.20    2.30
   4  -1   1   38.50    2.90
  -5   1  -1    1.10    1.20
  -5   1  -1    0.80    1.60
  -5   1  -1    0.00    0.90
   5  -1   1   -1.20    1.50
  -6   1  -1  111.09    5.80
  -6   1  -1  124.89    7.30
   6  -1   1  122.89    6.30
  -7   1  -1   14.10    2.10
  -7   1  -1   18.00    2.80
  -7   0   1    2.30    1.40
  -7   0   1    2.10    2.10
  -6   0   1   21.40    2.20
  -6   0   1   21.00    2.70
   5   0  -1   24.10    2.40
  -5   0   1   27.20    3.10
  -5   0   1   27.10    2.20
   4   0  -1   12.00    1.40
  -4   0   1    8.00    1.60
  -4   0   1    9.10    1.20
  -4   0   1    8.60    0.90
   3   0  -1   41.40    2.40
   3   0  -1   45.00    2.60
  -3   0   1   44.50    2.30
  -3   0   1   43.10    2.20
  -3   0   1   41.40    3.10
   2   0  -1  277.77   11.70
   2   0  -1  301.07   12.40
   2   0  -1  303.97   14.60
  -2   0   1  288.97   12.40
  -2   0   1  283.87   14.40
  -2   0   1  307.87   11.60
   1   0  -1    8.20    0.80
   1   0  -1    8.70    0.80
   1   0  -1   11.10    1.50
  -1   0   1   12.20    1.50
  -1   0   1    8.50    0.80
  -1   0   1    8.40    0.80
   0   0  -1   -1.30    0.20
   0   0  -1   -1.50    0.10
   0   0  -1   -1.50    0.10
   0   0   1   -1.50    0.10
   0   0   1   -1.50    0.10
  -1   0  -1 2637.34  128.59
  -1   0  -1 2610.74  112.09
  -1   0  -1 2622.24  104.49
  -1   0  -1 2760.62  101.29
   1   0   1 2482.85  112.09
   1   0   1 2856.81  128.59
   1   0   1 2811.62  104.49
   1   0   1 2818.32  101.29
  -2   0  -1  968.80   34.50
  -2   0  -1  950.30   35.70
  -2   0  -1  918.31   38.10
  -2   0  -1  842.82   43.80
   2   0   1  974.20   35.70
   2   0   1  953.30   34.40
   2   0   1  889.81   43.90
   2   0   1  818.22   38.10
  -3   0  -1  840.32   30.90
  -3   0  -1  791.82   34.20
  -3   0  -1  846.52   32.10
  -3   0  -1  797.92   39.40
   3   0   1  796.42   34.30
   3   0   1  831.62   30.90
  -4   0  -1   13.40    1.50
  -4   0  -1   14.90    1.80
  -4   0  -1   15.90    1.50
  -4   0  -1   17.50    1.30
   4   0   1   16.60    1.60
   4   0   1   16.20    1.40
  -5   0  -1    5.50    1.60
  -5   0  -1    8.10    1.10
  -5   0  -1    6.40    1.30
   5   0   1    3.60    1.50
  -6   0  -1   99.19    5.00
  -6   0  -1  103.09    6.40
  -7   0  -1   21.70    2.90
  -7   0  -1   16.30    2.20
  -7   1   1    7.00    2.40
  -7   1   1    1.20    1.50
   6  -1  -1    5.10    1.90
  -6   1   1    3.70    1.40
  -6   1   1    5.60    2.10
   5  -1  -1   67.99    4.00
  -5   1   1   65.49    3.60
  -5   1   1   69.09    4.80
   4  -1  -1   13.70    1.60
  -4   1   1   13.00    1.80
  -4   1   1   12.20    1.40
   3  -1  -1  112.39    5.10
  -3   1   1  110.79    5.00
  -3   1   1  106.59    4.80
  -3   1   1  107.29    6.20
   2  -1  -1   17.00    1.80
   2  -1  -1   16.30    1.60
   2  -1  -1   19.70    1.50
  -2   1   1   20.60    1.10
  -2   1   1   18.20    2.20
  -2   1   1   17.60    1.50
  -2   1   1   19.80    1.40
   1  -1  -1 1584.34   59.79
   1  -1  -1 1568.84   73.69
   1  -1  -1 1487.55   64.09
  -1   1   1 1509.95   73.69
  -1   1   1 1521.55   59.79
  -1   1   1 1596.14   57.79
  -1   1   1 1523.25   64.09
  -1  -1  -1  555.74   23.00
  -1  -1  -1  519.35   26.50
  -1  -1  -1  551.84   21.60
  -1  -1  -1  566.64   20.90
   1   1   1  576.84   20.90
   1   1   1  570.44   26.50
   1   1   1  535.25   21.60
  -2  -1  -1   40.00    2.20
  -2  -1  -1   43.90    2.10
  -2  -1  -1   41.40    2.00
  -2  -1  -1   52.19    2.80
   2   1   1   47.70    2.90
   2   1   1   40.20    2.00
   2   1   1   48.30    2.20
   2   1   1   41.80    2.30
  -3  -1  -1  117.19    5.30
  -3  -1  -1  120.89    4.90
  -3  -1  -1  129.79    6.60
  -3  -1  -1  128.59    5.40
   3   1   1  123.89    5.00
   3   1   1  116.59    5.50
  -4  -1  -1    3.80    1.00
  -4  -1  -1    5.10    0.80
  -4  -1  -1    2.70    0.70
  -4  -1  -1    6.70    1.40
   4   1   1    1.70    1.10
   4   1   1    6.30    0.80
  -5  -1  -1   14.90    1.70
  -5  -1  -1   15.70    2.10
  -5  -1  -1   15.00    1.40
   5   1   1   14.00    1.70
   5   1   1   14.60    1.40
  -6  -1  -1   44.60    3.80
  -6  -1  -1   34.10    2.70
  -7  -1  -1   16.70    2.60
  -7  -1  -1   13.00    2.00
  -7   2   1   29.10    2.80
  -7   2   1   23.80    3.30
   6  -2  -1   -0.20    2.10
  -6   2   1    1.90    2.00
  -6   2   1    1.90    1.50
   5  -2  -1    0.00    1.70
  -5   2   1    1.90    1.80
  -5   2   1    0.00    1.30
  -5   2   1   -0.20    0.90
   4  -2  -1    2.90    1.40
  -4   2   1    1.60    0.70
  -4   2   1    2.60    1.00
  -4   2   1    3.10    1.50
  -4   2   1    1.50    0.70
   3  -2  -1  314.37   13.10
  -3   2   1  296.57   12.20
  -3   2   1  264.77   15.10
  -3   2   1  308.97   11.60
  -3   2   1  315.17   11.60
   2  -2  -1    0.20    0.70
   2  -2  -1    0.60    0.90
   2  -2  -1    0.50    0.60
   2  -2  -1   -1.70    1.50
  -2   2   1    0.50    0.70
  -2   2   1    1.00    0.50
  -2   2   1    0.70    0.70
  -2   2   1    0.00    1.20
   1  -2  -1   13.50    1.40
   1  -2  -1    9.10    1.00
   1  -2  -1   11.50    1.70
   1  -2  -1   11.20    1.10
  -1   2   1   10.20    1.60
  -1   2   1   10.30    1.10
  -1   2   1    8.90    0.90
  -1   2   1   12.10    1.40
   0  -2  -1   42.70    2.20
   0  -2  -1   43.50    2.00
   0  -2  -1   43.60    3.60
   0   2   1   44.50    2.20
   0   2   1   42.00    3.50
   0   2   1   47.50    2.00
   0   2   1   42.10    2.00
   0   2   1   40.80    2.30
  -1  -2  -1 1086.39   46.80
  -1  -2  -1 1192.58   53.99
  -1  -2  -1 1147.39   43.70
  -1  -2  -1 1124.79   42.30
   1   2   1 1084.39   53.99
   1   2   1 1074.79   46.80
   1   2   1 1121.69   42.30
   1   2   1 1169.98   43.70
  -2  -2  -1    2.90    0.60
  -2  -2  -1    2.60    0.50
  -2  -2  -1    2.20    0.80
   2   2   1    1.30    0.80
   2   2   1    2.90    0.70
   2   2   1    2.60    0.60
  -3  -2  -1  234.18   11.90
  -3  -2  -1  235.98    9.70
  -3  -2  -1  237.28    9.20
   3   2   1  244.88    9.30
  -4  -2  -1   91.49    3.80
  -4  -2  -1   91.29    5.40
  -4  -2  -1   83.29    4.20
   4   2   1   98.49    3.90
  -5  -2  -1   14.00    1.40
  -5  -2  -1   16.00    2.10
  -5  -2  -1   19.40    1.90
   5   2   1   19.30    1.60
  -6  -2  -1   15.60    2.30
  -6  -2  -1   16.50    1.90
  -7  -2  -1   36.30    3.80
  -7  -2  -1   30.80    2.80
  -7   3   1   21.40    2.60
  -7   3   1   23.10    3.40
   6  -3  -1   13.30    2.70
  -6   3   1   11.60    2.00
  -6   3   1   15.20    2.70
   5  -3  -1    1.60    2.00
  -5   3   1    2.10    1.00
  -5   3   1    1.30    1.40
  -5   3   1    1.30    1.90
   4  -3  -1  253.17   11.40
  -4   3   1  252.67   13.30
  -4   3   1  263.07   10.00
  -4   3   1  244.38   10.70
   3  -3  -1  763.12   32.70
  -3   3   1  783.42   29.30
  -3   3   1  770.32   37.70
  -3   3   1  775.72   30.60
   2  -3  -1   68.49    3.80
   2  -3  -1   67.09    3.20
  -2   3   1   79.49    3.70
  -2   3   1   71.49    4.90
  -2   3   1   73.79    3.20
   1  -3  -1   61.59    4.70
   1  -3  -1   48.60    3.10
   1  -3  -1   62.99    2.80
   1  -3  -1   66.99    3.20
  -1   3   1   65.19    3.20
  -1   3   1   64.49    2.70
  -1   3   1   53.99    3.00
  -1   3   1   56.09    4.50
   0  -3  -1  651.63   26.40
   0  -3  -1  621.14   30.70
   0  -3  -1  647.04   23.80
   0   3   1  615.64   24.50
   0   3   1  632.24   26.30
   0   3   1  585.04   30.70
   0   3   1  664.53   23.80
   0   3   1  605.44   24.70
  -1  -3  -1 1470.35   70.49
  -1  -3  -1 1480.25   55.29
  -1  -3  -1 1476.55   61.09
  -1  -3  -1 1385.86   56.99
   1   3   1 1527.05   55.29
   1   3   1 1501.95   56.99
   1   3   1 1422.16   70.49
   1   3   1 1486.75   61.09
  -2  -3  -1  172.58    6.90
  -2  -3  -1  173.28    7.20
   2   3   1  179.48    7.00
   2   3   1  184.38    7.20
   2   3   1  178.88    8.90
   2   3   1  173.18    9.30
  -3  -3  -1    8.40    1.20
  -3  -3  -1   12.10    1.00
  -3  -3  -1   11.40    1.10
   3   3   1    9.10    1.00
  -4  -3  -1   63.19    4.00
  -4  -3  -1   62.89    2.80
  -4  -3  -1   56.69    3.10
  -5  -3  -1   34.40    2.40
  -5  -3  -1   33.50    3.20
  -5  -3  -1   34.90    1.90
  -6  -3  -1    0.00    1.20
  -6  -3  -1    1.80    1.70
  -7  -3  -1    4.70    1.60
  -7  -3  -1    2.80    2.00
   6  -4  -1   -0.50    2.40
  -6   4   1    0.90    1.60
  -6   4   1    4.30    2.40
   5  -4  -1    7.20    2.30
  -5   4   1    7.60    1.70
  -5   4   1   12.10    1.40
  -5   4   1    3.60    2.30
   4  -4  -1   23.50    2.70
  -4   4   1   26.00    1.90
  -4   4   1   18.70    2.80
  -4   4   1   25.60    2.40
   3  -4  -1  294.27   11.70
   3  -4  -1  296.07   13.20
  -3   4   1  308.17   12.40
  -3   4   1  290.57   15.40
   2  -4  -1    6.00    1.40
   2  -4  -1    6.70    1.10
  -2   4   1    5.60    1.20
  -2   4   1    3.30    1.90
   1  -4  -1   29.90    1.90
   1  -4  -1   30.70    2.30
  -1   4   1   26.80    3.00
  -1   4   1   26.90    2.20
   0  -4  -1   -1.10    1.90
   0  -4  -1    1.80    0.80
   0  -4  -1    0.70    0.90
   0   4   1    1.80    0.70
   0   4   1    1.00    0.70
   0   4   1    2.60    0.60
   0   4   1    1.30    2.10
   0   4   1    2.10    0.90
  -1  -4  -1  377.06   16.30
  -1  -4  -1  380.46   14.80
  -1  -4  -1  374.56   19.30
  -1  -4  -1  385.86   15.20
   1   4   1  382.96   19.40
   1   4   1  397.76   16.30
   1   4   1  399.76   14.80
  -2  -4  -1  201.88    8.10
  -2  -4  -1  194.48    8.60
  -2  -4  -1  197.18    7.90
   2   4   1  199.08    8.50
   2   4   1  207.38    7.90
   2   4   1  197.28   10.60
  -3  -4  -1   41.20    2.30
  -3  -4  -1   42.90    2.20
   3   4   1   37.90    3.70
  -4  -4  -1   84.59    3.70
  -4  -4  -1   84.19    4.00
  -5  -4  -1    4.20    1.60
  -5  -4  -1    4.60    1.00
  -5  -4  -1    5.30    1.30
  -6  -4  -1   63.59    3.70
  -6  -4  -1   67.69    4.80
  -7  -4  -1    1.20    2.00
  -7  -4  -1    0.90    1.40
   6  -5  -1    1.70    2.70
  -6   5   1    0.90    2.50
  -6   5   1   -1.50    1.60
   5  -5  -1    2.00    2.30
  -5   5   1   -0.70    2.10
  -5   5   1    0.40    1.20
  -5   5   1    2.10    1.60
   4  -5  -1   21.20    2.70
  -4   5   1   25.00    3.30
  -4   5   1   25.10    2.60
   3  -5  -1  108.19    4.90
   3  -5  -1  105.09    5.70
  -3   5   1  108.79    7.20
  -3   5   1  114.49    5.50
   2  -5  -1  261.07   12.40
   2  -5  -1  272.57   11.00
  -2   5   1  288.27   14.80
  -2   5   1  292.77   11.70
   1  -5  -1   12.10    1.60
   1  -5  -1   10.90    1.30
  -1   5   1   14.20    2.50
  -1   5   1    9.80    1.50
   0  -5  -1   13.00    1.50
   0  -5  -1   10.60    1.20
   0   5   1    7.90    1.30
   0   5   1    7.90    2.70
  -1  -5  -1  112.19    4.70
  -1  -5  -1  106.99    5.20
   1   5   1  114.49    5.20
   1   5   1  107.49    7.00
  -2  -5  -1  212.28    9.50
  -2  -5  -1  218.58    9.00
  -2  -5  -1  216.88    8.70
   2   5   1  224.08    9.50
   2   5   1  229.98   11.90
  -3  -5  -1    4.70    0.90
  -3  -5  -1    5.50    1.00
   3   5   1    5.80    1.90
  -4  -5  -1   20.30    1.60
  -4  -5  -1   16.70    1.80
   4   5   1   17.20    2.80
  -5  -5  -1    9.20    1.20
  -5  -5  -1    8.60    1.40
   5   5   1    9.20    2.80
  -6  -5  -1   78.59    4.10
  -7  -5  -1    8.10    1.60
   6  -6  -1    5.70    3.10
  -6   6   1    0.40    2.50
  -6   6   1    0.30    2.00
   5  -6  -1    0.50    2.50
  -5   6   1    1.40    1.30
  -5   6   1    2.50    1.80
  -5   6   1    2.10    2.40
   4  -6  -1    0.70    2.20
  -4   6   1    3.00    1.70
  -4   6   1    1.10    2.40
   3  -6  -1    1.10    1.80
   3  -6  -1    2.50    1.30
  -3   6   1   -1.60    2.40
  -3   6   1    1.10    1.60
   2  -6  -1   98.29    5.50
   2  -6  -1  102.99    4.70
  -2   6   1  106.49    5.30
  -2   6   1  104.19    7.20
   1  -6  -1    4.90    1.50
   1  -6  -1    4.10    1.10
  -1   6   1    6.40    2.50
  -1   6   1    4.00    1.20
   0  -6  -1    0.80    1.00
   0  -6  -1    0.90    1.30
   0   6   1    0.20    1.10
   0   6   1   -0.90    2.30
  -1  -6  -1   61.59    3.50
  -1  -6  -1   64.09    3.10
   1   6   1   59.49    5.40
   1   6   1   63.09    3.50
  -2  -6  -1   17.00    1.80
  -2  -6  -1   15.40    1.50
  -2  -6  -1   17.10    1.70
   2   6   1   11.40    2.40
   2   6   1   18.40    1.70
  -3  -6  -1   19.60    1.80
  -3  -6  -1   20.20    1.80
  -3  -6  -1   23.30    1.80
   3   6   1   21.90    3.00
  -4  -6  -1   -0.90    1.00
  -4  -6  -1    0.30    1.00
   4   6   1   -0.20    2.10
  -5  -6  -1   27.00    2.30
  -5  -6  -1   30.00    2.10
   5   6   1   26.10    3.70
  -6  -6  -1   64.69    3.80
   6   6   1   80.79    6.60
   5  -7  -1    8.10    2.90
  -5   7   1    1.60    2.60
  -5   7   1    8.10    1.70
  -5   7   1    3.80    2.00
   4  -7  -1    4.60    2.50
  -4   7   1    0.60    2.50
  -4   7   1    1.60    1.70
   3  -7  -1   41.60    2.80
   3  -7  -1   36.00    3.70
  -3   7   1   32.90    4.40
  -3   7   1   32.80    3.30
   2  -7  -1    4.90    1.60
   2  -7  -1    2.50    1.90
  -2   7   1    0.40    2.60
  -2   7   1    5.20    1.70
   1  -7  -1    5.90    1.40
   1  -7  -1    4.90    1.70
  -1   7   1    6.40    1.60
  -1   7   1    3.40    2.60
   0  -7  -1    0.70    1.40
   0  -7  -1    2.00    1.20
   0   7   1    1.20    2.50
   0   7   1   -1.30    1.20
  -1  -7  -1    6.60    1.30
  -1  -7  -1    7.80    1.60
   1   7   1    5.70    1.40
   1   7   1    7.20    2.70
  -2  -7  -1  122.19    5.90
  -2  -7  -1  118.79    5.30
   2   7   1  120.69    8.00
  -3  -7  -1   43.80    2.80
  -3  -7  -1   48.20    2.70
  -3  -7  -1   43.00    2.70
   3   7   1   44.70    4.70
  -4  -7  -1   25.20    2.10
  -4  -7  -1   24.10    2.10
   4   7   1   23.30    3.60
  -5  -7  -1    2.60    1.30
  -5  -7  -1    5.30    1.50
   5   7   1   -1.50    2.70
  -6  -7  -1    2.50    1.40
   6   7   1    0.40    3.00
   5  -8  -1    1.10    3.00
  -5   8   1   -3.00    2.70
  -5   8   1    1.50    1.70
  -5   8   1   -1.50    2.20
   4  -8  -1   11.50    2.90
  -4   8   1    8.80    2.30
  -4   8   1   10.10    3.20
   3  -8  -1   65.79    3.90
   3  -8  -1   63.29    4.70
  -3   8   1   72.39    6.40
  -3   8   1   71.69    4.50
   2  -8  -1    1.90    2.10
   2  -8  -1    0.00    1.60
  -2   8   1    0.80    2.70
  -2   8   1    2.90    1.60
   1  -8  -1   37.80    2.90
   1  -8  -1   41.50    3.60
  -1   8   1   44.10    3.30
  -1   8   1   35.60    4.70
   0  -8  -1   33.30    2.60
   0  -8  -1   37.30    3.20
   0   8   1   36.70    3.10
   0   8   1   38.90    4.80
  -1  -8  -1    7.60    1.90
  -1  -8  -1    6.40    1.50
   1   8   1   11.00    1.90
   1   8   1    5.30    3.10
  -2  -8  -1   -1.10    1.30
  -2  -8  -1   -0.90    1.40
   2   8   1   -1.10    2.70
   2   8   1    1.20    1.40
  -3  -8  -1   47.80    2.90
  -3  -8  -1   41.40    3.10
  -3  -8  -1   47.30    2.80
   3   8   1   45.20    5.30
  -4  -8  -1   76.49    3.90
  -4  -8  -1   73.99    4.00
   4   8   1   83.19    6.70
  -5  -8  -1    1.40    1.40
  -5  -8  -1    4.00    1.40
   5   8   1    2.90    3.00
  -6  -8  -1    4.70    1.60
   6   8   1    1.20    2.90
   4  -9  -1    1.20    2.80
  -4   9   1    3.00    3.10
  -4   9   1   -0.30    2.10
   3  -9  -1   12.30    2.80
   3  -9  -1   13.90    2.20
  -3   9   1   13.10    3.50
  -3   9   1   16.30    2.50
   2  -9  -1   12.40    2.00
   2  -9  -1   15.60    2.70
  -2   9   1   17.90    2.40
  -2   9   1    9.00    3.50
   1  -9  -1    1.80    1.70
   1  -9  -1    5.10    2.10
  -1   9   1    3.00    1.70
  -1   9   1    4.80    3.20
   0  -9  -1   11.00    1.90
   0  -9  -1   12.30    2.40
   0   9   1    9.10    2.10
   0   9   1    7.40    3.40
  -1  -9  -1   11.10    1.90
  -1  -9  -1   13.60    2.30
   1   9   1   17.60    2.30
   1   9   1    8.80    3.50
  -2  -9  -1    7.30    1.70
  -2  -9  -1    8.90    1.90
   2   9   1    5.60    3.10
   2   9   1    5.30    1.80
  -3  -9  -1    4.80    1.60
   3   9   1    3.30    3.10
  -4  -9  -1   42.20    3.00
  -4  -9  -1   46.60    3.00
   4   9   1   46.60    5.80
  -5  -9  -1   -0.80    1.40
  -5  -9  -1    1.20    1.50
   5   9   1    1.00    2.70
   3 -10  -1    9.30    3.10
   3 -10  -1   14.60    2.40
  -3  10   1   17.30    2.80
  -3  10   1    7.20    3.50
   2 -10  -1   13.00    2.90
   2 -10  -1   11.70    2.20
  -2  10   1   11.00    3.70
  -2  10   1   13.90    2.50
   1 -10  -1    1.40    1.70
   1 -10  -1    2.80    2.30
  -1  10   1    1.90    1.80
  -1  10   1    3.20    3.40
   0 -10  -1   -0.30    1.70
   0 -10  -1   -0.80    2.10
   0  10   1   -1.50    3.10
   0  10   1   -0.30    1.70
  -1 -10  -1   23.20    2.40
  -1 -10  -1   25.80    3.00
   1  10   1   22.10    2.70
   1  10   1   17.10    4.30
  -2 -10  -1   26.80    2.70
  -2 -10  -1   31.30    3.30
   2  10   1   28.90    4.70
   2  10   1   30.70    3.10
  -3 -10  -1    0.70    1.60
   3  10   1   -0.70    2.90
   3  10   1    1.00    1.80
  -4 -10  -1    2.30    1.60
   4  10   1   -1.10    3.00
   2 -11  -1   11.00    3.30
   2 -11  -1    8.40    2.30
  -2  11   1   12.50    2.60
  -2  11   1    7.60    3.80
   1 -11  -1    1.40    2.60
   1 -11  -1    2.20    2.00
  -1  11   1   -1.20    3.50
  -1  11   1    2.90    1.90
   0 -11  -1    2.10    2.30
   0 -11  -1    5.50    2.00
   0  11   1    3.90    1.90
   0  11   1    4.00    3.70
  -1 -11  -1    5.90    2.00
  -1 -11  -1    6.00    2.50
   1  11   1    6.20    2.10
   1  11   1    3.60    3.70
  -2 -11  -1   30.40    2.90
  -2 -11  -1   38.30    3.60
   2  11   1   24.30    5.00
   2  11   1   22.90    2.90
  -3 -11  -1    9.00    2.10
   3  11   1    6.70    3.60
   3  11   1    5.70    2.20
   2  11  -2    1.90    3.30
   2  11  -2    5.30    2.10
  -2 -11   2    3.10    1.90
   1  11  -2    3.20    2.00
   1  11  -2    0.80    3.30
  -1 -11   2    5.40    2.00
  -1 -11   2    9.20    2.60
   0  11  -2    2.00    2.00
   0  11  -2   -4.70    3.20
   0 -11   2    1.00    2.40
   0 -11   2    1.70    1.80
  -1  11  -2   33.30    3.40
  -1  11  -2   15.00    3.90
   1 -11   2   28.30    3.80
   1 -11   2   27.70    2.90
   4  10  -2   -2.80    2.90
   4  10  -2    0.70    1.90
  -4 -10   2   -1.40    1.60
   3  10  -2   27.40    4.30
   3  10  -2   21.50    2.80
  -3 -10   2   25.90    2.60
   2  10  -2   20.50    2.70
   2  10  -2   18.90    3.90
  -2 -10   2   21.50    2.80
  -2 -10   2   19.40    2.40
   1  10  -2    3.90    3.10
   1  10  -2    3.20    1.90
  -1 -10   2    5.80    1.80
  -1 -10   2    2.20    2.10
   0  10  -2   -2.70    2.80
   0  10  -2   -0.40    1.80
   0 -10   2    0.70    2.20
   0 -10   2   -0.90    1.60
  -1  10  -2   19.80    2.60
  -1  10  -2    7.70    3.30
   1 -10   2   13.80    2.90
   1 -10   2   15.30    2.20
  -2  10  -2   32.10    3.30
  -2  10  -2   18.50    3.80
   2 -10   2   30.10    3.70
   2 -10   2   37.00    3.20
  -3  10  -2    1.00    2.90
  -3  10  -2    4.30    2.20
   3 -10   2    5.30    3.10
   5   9  -2   20.50    3.90
   4   9  -2    0.30    2.70
   4   9  -2    1.90    1.80
  -4  -9   2    0.90    1.50
   3   9  -2   35.00    3.20
   3   9  -2   39.70    5.00
  -3  -9   2   33.80    2.80
   2   9  -2    7.90    2.00
   2   9  -2   12.90    3.10
  -2  -9   2    5.40    1.70
  -2  -9   2    6.60    2.10
   1   9  -2    8.30    1.90
   1   9  -2    5.10    3.00
  -1  -9   2    8.80    2.20
  -1  -9   2    9.60    1.90
   0   9  -2    7.70    3.00
   0   9  -2   12.40    2.20
   0  -9   2   13.20    2.50
   0  -9   2    8.40    1.90
  -1   9  -2    6.20    3.00
  -1   9  -2    8.20    2.00
   1  -9   2   10.10    2.50
   1  -9   2    8.10    1.80
  -2   9  -2  102.49    5.70
   2  -9   2   98.49    5.20
   2  -9   2  103.29    6.20
  -3   9  -2   13.80    2.40
  -3   9  -2    7.70    3.00
   3  -9   2    9.30    2.80
  -4   9  -2    2.50    1.80
  -4   9  -2    4.40    2.20
  -4   9  -2   -2.10    2.60
   4  -9   2    2.10    3.00
   5   8  -2   16.40    3.40
  -5  -8   2   15.80    1.80
   4   8  -2   24.60    3.40
  -4  -8   2   20.00    2.00
   3   8  -2    1.40    1.50
   3   8  -2   -1.00    2.20
  -3  -8   2    0.90    1.40
  -3  -8   2   -0.40    1.50
   2   8  -2   42.80    4.80
   2   8  -2   39.30    3.10
  -2  -8   2   33.20    2.70
  -2  -8   2   33.80    3.10
   1   8  -2   -1.70    1.30
   1   8  -2    2.10    2.40
  -1  -8   2    1.10    1.70
  -1  -8   2    1.00    1.40
   0   8  -2   20.30    2.30
   0   8  -2   22.20    3.40
   0  -8   2   23.00    2.70
   0  -8   2   18.20    2.00
  -1   8  -2    6.70    2.80
  -1   8  -2   12.70    2.00
   1  -8   2    9.80    2.30
   1  -8   2    8.30    1.70
  -2   8  -2   40.90    5.10
  -2   8  -2   40.20    3.40
   2  -8   2   43.00    3.10
   2  -8   2   46.60    3.90
  -3   8  -2   -1.90    2.30
  -3   8  -2   -0.90    1.60
   3  -8   2   -1.20    2.20
  -4   8  -2    1.20    2.50
  -4   8  -2    0.10    1.80
  -4   8  -2    2.60    1.60
   4  -8   2    2.40    2.80
   6   7  -2    4.70    3.00
  -6  -7   2    0.30    1.20
   5   7  -2    6.90    2.70
  -5  -7   2    3.80    1.20
   4   7  -2   11.70    2.60
  -4  -7   2    9.30    1.50
  -4  -7   2   11.70    1.50
   3   7  -2    3.10    2.00
  -3  -7   2    2.00    1.20
  -3  -7   2    6.80    1.50
   2   7  -2    5.20    1.50
   2   7  -2    4.70    2.10
  -2  -7   2    3.50    1.60
  -2  -7   2    4.90    1.40
   1   7  -2   10.10    2.40
   1   7  -2    5.30    1.40
  -1  -7   2    5.30    1.40
  -1  -7   2    3.90    1.60
   0   7  -2   17.60    2.00
   0   7  -2   14.50    2.90
   0  -7   2   17.20    1.80
   0  -7   2   16.50    2.20
  -1   7  -2   47.40    3.10
  -1   7  -2   40.00    4.60
   1  -7   2   37.10    2.70
   1  -7   2   41.80    3.40
  -2   7  -2   22.00    2.40
  -2   7  -2   21.20    3.10
   2  -7   2   22.40    2.40
   2  -7   2   30.40    3.10
  -3   7  -2    1.50    1.50
  -3   7  -2   -0.50    2.10
   3  -7   2   -3.50    2.00
  -4   7  -2    1.00    1.40
  -4   7  -2    0.90    1.70
  -4   7  -2   -2.00    2.10
   4  -7   2    0.00    2.40
  -5   7  -2    0.20    1.60
  -5   7  -2    1.30    2.30
  -5   7  -2   -4.20    1.70
   5  -7   2   -1.50    2.80
   6   6  -2    7.10    3.10
  -6  -6   2    8.50    1.50
   5   6  -2   25.70    3.60
  -5  -6   2   28.80    2.20
   4   6  -2   80.69    5.70
  -4  -6   2   74.59    3.70
  -4  -6   2   77.69    3.60
   3   6  -2  162.78    9.20
   3   6  -2  159.38    7.20
  -3  -6   2  161.68    7.40
  -3  -6   2  157.58    6.70
  -3  -6   2  163.38    6.80
   2   6  -2   93.09    4.60
   2   6  -2   89.29    5.90
  -2  -6   2   84.39    4.70
  -2  -6   2   93.39    4.20
   1   6  -2    4.00    1.90
   1   6  -2    1.80    1.10
  -1  -6   2    0.50    1.10
  -1  -6   2    0.40    1.20
   0   6  -2  125.49    7.80
   0   6  -2  116.09    5.80
   0  -6   2  122.69    5.50
   0  -6   2  135.89    6.30
  -1   6  -2  115.79    5.40
  -1   6  -2  108.99    7.10
   1  -6   2  108.29    5.70
   1  -6   2  107.69    5.00
  -2   6  -2    2.40    1.90
  -2   6  -2    5.10    1.40
   2  -6   2    2.90    1.30
   2  -6   2    2.50    1.70
  -3   6  -2    0.60    1.20
  -3   6  -2   -0.60    1.40
  -3   6  -2    2.10    2.00
   3  -6   2   -0.90    1.90
  -4   6  -2    6.10    1.80
  -4   6  -2    6.20    2.30
  -4   6  -2    6.50    1.50
   4  -6   2    5.40    2.40
  -5   6  -2   -2.00    2.00
  -5   6  -2    1.40    1.80
  -5   6  -2    2.60    1.50
   5  -6   2   -2.20    2.60
  -6   6  -2    4.00    2.60
  -6   6  -2    0.90    1.90
  -6   6  -2    5.00    1.90
   6  -6   2    0.60    3.00
  -6  -5   2    0.40    1.10
  -5  -5   2    1.10    1.00
   4   5  -2   60.89    4.70
  -4  -5   2   56.49    2.80
  -4  -5   2   60.59    3.00
   3   5  -2  104.09    6.20
  -3  -5   2  102.79    4.40
  -3  -5   2   90.99    4.70
  -3  -5   2  101.19    4.30
   2   5  -2  193.28   10.70
   2   5  -2  214.68    9.00
  -2  -5   2  207.58    8.10
  -2  -5   2  195.08    9.00
   1   5  -2    1.10    0.90
   1   5  -2    1.20    1.50
  -1  -5   2    1.90    1.00
  -1  -5   2    1.50    1.20
  -1  -5   2    1.30    1.30
   0   5  -2   -1.70    1.70
   0   5  -2    0.20    0.90
   0  -5   2   -1.00    1.60
   0  -5   2    0.50    1.20
   0  -5   2   -0.70    0.90
  -1   5  -2    1.60    1.80
  -1   5  -2    1.60    1.00
   1  -5   2    1.10    1.00
   1  -5   2    2.00    1.30
  -2   5  -2  102.09    5.00
  -2   5  -2   97.49    6.30
   2  -5   2   98.89    5.40
   2  -5   2  108.29    4.70
  -3   5  -2    6.10    1.20
  -3   5  -2    5.40    1.90
  -3   5  -2    4.10    1.30
   3  -5   2    4.30    1.80
  -4   5  -2   -1.20    1.80
  -4   5  -2   -0.10    1.20
  -4   5  -2   -0.60    1.40
   4  -5   2   -2.30    2.00
  -5   5  -2   -2.20    2.00
  -5   5  -2    0.70    1.60
  -5   5  -2   -0.10    1.30
   5  -5   2   -0.20    2.40
  -6   5  -2    6.40    2.50
  -6   5  -2    7.50    1.80
  -6   5  -2    7.10    2.10
   6  -5   2    2.70    2.80
  -7  -4   2    0.20    1.90
  -7  -4   2    0.70    1.30
  -6  -4   2   31.40    3.40
  -6  -4   2   34.50    2.40
  -5  -4   2    3.30    1.40
  -5  -4   2    4.20    1.10
   4   4  -2    2.10    0.80
  -4  -4   2    2.30    0.90
  -4  -4   2    3.80    0.80
  -4  -4   2    3.00    1.20
   3   4  -2  115.39    6.60
   3   4  -2  112.39    4.60
  -3  -4   2  108.79    4.60
  -3  -4   2  110.19    4.80
   2   4  -2  359.76   17.70
   2   4  -2  377.06   15.10
   2   4  -2  369.86   13.70
  -2  -4   2  351.06   13.70
  -2  -4   2  324.97   15.20
  -2  -4   2  348.67   14.10
   1   4  -2   10.80    1.20
   1   4  -2   11.10    1.30
   1   4  -2   12.30    1.80
  -1  -4   2   11.60    1.20
  -1  -4   2    8.80    1.30
  -1  -4   2   14.10    1.70
   0   4  -2   20.60    2.30
   0   4  -2   17.80    1.60
   0  -4   2   14.90    1.60
   0  -4   2   18.10    2.00
   0  -4   2   13.80    1.70
  -1   4  -2  159.78    7.10
  -1   4  -2  172.28    8.80
   1  -4   2  169.38    7.60
   1  -4   2  154.88    6.70
   1  -4   2  157.98    9.20
  -2   4  -2  480.65   23.70
  -2   4  -2  461.35   19.30
   2  -4   2  496.05   20.70
  -3   4  -2  167.48    6.80
  -3   4  -2  154.98    7.30
  -3   4  -2  161.88    8.90
   3  -4   2  163.08    7.90
  -4   4  -2   73.49    5.20
  -4   4  -2   73.99    4.20
  -4   4  -2   75.39    3.70
   4  -4   2   69.99    4.70
  -5   4  -2    5.80    2.20
  -5   4  -2    8.60    1.60
  -5   4  -2    5.50    1.60
   5  -4   2    2.70    2.40
  -6   4  -2   25.30    2.40
  -6   4  -2   19.70    3.00
  -6   4  -2   20.70    2.50
   6  -4   2   21.40    3.20
  -7  -3   2    2.80    2.00
  -7  -3   2    0.80    1.30
  -6  -3   2   49.30    2.90
  -6  -3   2   45.10    4.00
  -5  -3   2   28.50    3.20
  -5  -3   2   33.40    2.20
  -4  -3   2   66.49    4.10
  -4  -3   2   63.79    3.10
   3   3  -2   51.19    2.30
  -3  -3   2   51.49    3.30
  -3  -3   2   51.49    2.30
  -3  -3   2   51.99    2.50
   2   3  -2  196.28    7.60
   2   3  -2  184.88    8.10
   2   3  -2  190.28    7.30
   2   3  -2  188.98    9.30
  -2  -3   2  184.28    7.50
  -2  -3   2  190.08    7.30
  -2  -3   2  169.48    8.10
   1   3  -2    2.60    1.00
   1   3  -2    2.60    0.70
   1   3  -2    1.70    0.90
   1   3  -2    0.80    0.70
   1   3  -2    2.20    0.50
  -1  -3   2    2.60    1.00
  -1  -3   2    3.60    0.80
   0   3  -2  214.38    9.60
   0   3  -2  246.48    9.30
   0   3  -2  229.28   11.90
   0   3  -2  253.27   10.40
   0  -3   2  234.88    9.20
   0  -3   2  228.08   11.90
   0  -3   2  245.88    9.70
   0  -3   2  239.98   10.30
  -1   3  -2    6.80    1.00
  -1   3  -2    3.70    0.90
  -1   3  -2    6.10    1.20
  -1   3  -2    5.80    1.40
   1  -3   2    5.70    1.00
   1  -3   2    5.80    1.40
   1  -3   2    5.90    0.90
   1  -3   2    6.60    1.20
  -2   3  -2  487.35   24.20
  -2   3  -2  477.35   19.80
  -2   3  -2  496.15   19.00
   2  -3   2  517.15   21.20
  -3   3  -2   73.19    3.40
  -3   3  -2   76.09    3.80
  -3   3  -2   74.79    4.80
   3  -3   2   66.39    4.20
  -4   3  -2   92.89    4.60
  -4   3  -2   79.19    5.50
  -4   3  -2   96.79    4.10
   4  -3   2   81.59    5.00
  -5   3  -2   78.19    4.50
  -5   3  -2   86.89    4.00
  -5   3  -2   74.49    5.40
   5  -3   2   65.69    5.00
  -6   3  -2   50.49    3.60
  -6   3  -2   52.39    3.00
  -6   3  -2   47.80    4.60
   6  -3   2   47.10    4.10
  -7   3  -2   20.70    3.10
  -7   3  -2   16.00    2.50
  -7  -2   2   21.70    2.90
  -7  -2   2   16.20    1.90
  -6  -2   2   36.10    2.50
  -6  -2   2   36.50    3.60
  -5  -2   2    7.30    1.70
  -5  -2   2    7.20    1.20
  -4  -2   2   42.90    2.30
  -4  -2   2   42.90    3.20
   3   2  -2    7.10    0.90
  -3  -2   2    8.40    1.10
  -3  -2   2    9.20    0.90
   2   2  -2    5.70    0.70
   2   2  -2    4.90    0.80
   2   2  -2    5.00    0.60
   2   2  -2    4.60    0.50
   2   2  -2    3.80    1.00
  -2  -2   2    6.60    0.60
  -2  -2   2    6.90    0.60
  -2  -2   2    4.00    0.80
   1   2  -2  469.35   22.80
   1   2  -2  469.25   18.40
   1   2  -2  478.95   17.90
   1   2  -2  453.35   19.80
   1   2  -2  476.25   22.60
  -1  -2   2  454.15   19.90
  -1  -2   2  471.05   18.40
  -1  -2   2  497.35   17.90
   0   2  -2   47.20    2.80
   0   2  -2   49.70    2.40
   0   2  -2   49.10    2.40
   0   2  -2   52.09    3.20
   0  -2   2   51.09    2.60
   0  -2   2   48.10    2.30
   0  -2   2   44.70    2.70
   0  -2   2   49.20    3.20
  -1   2  -2    0.20    0.70
  -1   2  -2    2.50    0.70
  -1   2  -2   -0.10    0.90
  -1   2  -2    1.50    0.90
  -1   2  -2   -0.50    0.60
   1  -2   2    0.70    1.20
   1  -2   2    0.00    0.90
   1  -2   2    1.00    0.70
  -2   2  -2  310.07   12.30
  -2   2  -2  336.97   12.40
  -2   2  -2  305.27   15.60
  -2   2  -2  314.37   13.70
  -2   2  -2  322.57   12.80
   2  -2   2  328.57   15.90
   2  -2   2  302.27   13.70
  -3   2  -2  115.49    6.50
  -3   2  -2  118.69    4.90
  -3   2  -2  117.99    5.30
   3  -2   2  112.79    5.70
  -4   2  -2  274.37   10.90
  -4   2  -2  265.37   14.10
  -4   2  -2  277.27   11.60
   4  -2   2  292.77   12.50
  -5   2  -2   27.80    2.60
  -5   2  -2   21.70    2.80
  -5   2  -2   28.40    2.10
   5  -2   2   26.30    2.70
  -6   2  -2   -1.40    1.90
  -6   2  -2   -2.00    1.40
  -6   2  -2   -1.10    1.10
   6  -2   2   -2.30    2.10
  -7   2  -2    8.70    2.10
  -7   2  -2    3.10    2.40
  -7  -1   2   62.39    3.80
  -7  -1   2   65.79    5.00
  -6  -1   2   20.00    1.90
  -6  -1   2   19.40    2.50
   5   1  -2    2.40    1.20
  -5  -1   2    4.80    1.60
  -5  -1   2    5.10    1.10
  -4  -1   2  293.17   12.70
  -4  -1   2  297.47   12.00
  -4  -1   2  309.37   15.00
   3   1  -2    5.00    1.00
  -3  -1   2    6.60    0.70
  -3  -1   2    6.90    0.80
  -3  -1   2    6.70    1.10
   2   1  -2  168.88    6.70
   2   1  -2  174.08    8.50
   2   1  -2  164.18    7.10
  -2  -1   2  163.68    6.70
  -2  -1   2  162.88    8.40
  -2  -1   2  168.88    7.10
   1   1  -2 6317.27  229.48
   1   1  -2 6300.97  253.97
   1   1  -2 6154.68  291.37
   1   1  -2 6103.69  236.68
   1   1  -2 5974.70  254.07
  -1  -1   2 5977.00  291.37
  -1  -1   2 6046.50  236.68
   0   1  -2  335.57   13.70
   0   1  -2  299.77   12.20
   0   1  -2  307.77   12.60
   0  -1   2  322.47   12.60
   0  -1   2  326.27   13.60
  -1   1  -2  424.66   17.30
  -1   1  -2  422.96   19.60
  -1   1  -2  407.76   16.00
  -1   1  -2  388.96   15.40
   1  -1   2  388.66   17.20
   1  -1   2  395.56   15.50
   1  -1   2  403.16   16.00
   1  -1   2  418.36   19.60
  -2   1  -2   46.20    2.60
  -2   1  -2   34.40    2.10
  -2   1  -2   35.90    2.60
  -2   1  -2   34.80    2.00
   2  -1   2   46.50    2.50
   2  -1   2   38.50    2.00
   2  -1   2   33.20    2.30
   2  -1   2   45.70    3.10
  -3   1  -2  123.49    5.10
  -3   1  -2  127.39    5.80
  -3   1  -2  118.49    6.60
  -3   1  -2  126.19    5.50
   3  -1   2  120.89    5.10
   3  -1   2  122.69    5.90
  -4   1  -2  139.39    7.30
  -4   1  -2  132.19    5.50
  -4   1  -2  127.39    5.90
   4  -1   2  129.99    6.30
  -5   1  -2   51.69    2.70
  -5   1  -2   53.29    4.10
  -5   1  -2   49.70    3.30
   5  -1   2   50.49    3.60
  -6   1  -2   18.00    1.90
  -6   1  -2   14.30    2.50
  -6   1  -2   18.00    2.20
   6  -1   2   14.20    2.50
  -7   1  -2   48.10    3.60
  -7   1  -2   53.29    4.60
  -7   0   2   72.89    5.30
  -7   0   2   63.39    3.90
  -6   0   2    0.10    1.20
  -6   0   2    2.20    1.90
   5   0  -2   42.80    3.00
  -5   0   2   49.30    2.70
  -5   0   2   46.60    3.80
   4   0  -2   53.79    3.00
  -4   0   2   51.99    2.80
  -4   0   2   55.89    2.70
  -4   0   2   58.89    3.90
   3   0  -2   42.40    2.50
   3   0  -2   46.20    2.40
  -3   0   2   39.30    2.20
  -3   0   2   42.30    3.10
  -3   0   2   40.40    2.20
   2   0  -2  285.67   12.40
   2   0  -2  309.87   11.70
   2   0  -2  305.37   14.60
  -2   0   2  284.47   11.60
  -2   0   2  298.47   14.40
  -2   0   2  280.37   12.40
   1   0  -2 1666.23   80.19
   1   0  -2 1634.44   69.79
   1   0  -2 1781.02   64.99
  -1   0   2 1703.43   69.79
  -1   0   2 1588.34   80.09
  -1   0   2 1709.03   64.99
   0   0  -2 1036.20   37.90
   0   0  -2  919.01   36.80
   0   0  -2 1021.20   40.80
   0   0  -2  951.50   40.70
   0   0   2  946.11   36.80
   0   0   2 1003.80   37.90
  -1   0  -2  455.35   19.50
  -1   0  -2  461.15   22.20
  -1   0  -2  447.86   17.50
  -1   0  -2  471.65   18.10
   1   0   2  476.55   22.20
   1   0   2  435.66   19.50
   1   0   2  459.65   17.50
   1   0   2  488.25   18.10
  -2   0  -2  562.14   21.30
  -2   0  -2  557.54   22.00
  -2   0  -2  570.54   23.60
  -2   0  -2  547.85   27.00
   2   0   2  574.34   27.10
   2   0   2  574.94   22.10
   2   0   2  576.94   21.30
   2   0   2  519.45   23.60
  -3   0  -2  404.76   17.20
  -3   0  -2  425.56   15.50
  -3   0  -2  386.46   16.10
  -3   0  -2  401.76   19.80
   3   0   2  427.16   15.50
   3   0   2  380.46   17.30
  -4   0  -2   17.10    1.80
  -4   0  -2   17.70    1.50
  -4   0  -2   18.60    1.80
  -4   0  -2   20.30    2.50
   4   0   2   21.60    1.60
   4   0   2   19.20    2.20
  -5   0  -2   11.50    1.30
  -5   0  -2   10.00    1.50
  -5   0  -2   10.30    1.80
   5   0   2   10.80    1.80
  -6   0  -2   32.60    2.30
  -6   0  -2   30.40    2.70
  -6   0  -2   38.80    3.60
   6   0   2   30.20    3.10
  -7   0  -2   27.40    2.80
  -7   0  -2   33.60    3.80
  -7   1   2    8.50    2.60
  -7   1   2   13.90    1.90
   6  -1  -2    4.60    1.90
  -6   1   2    5.70    2.20
  -6   1   2    2.10    1.40
   5  -1  -2   22.30    2.40
  -5   1   2   19.30    2.50
  -5   1   2   22.20    2.10
   4  -1  -2   90.49    4.50
  -4   1   2   88.39    4.20
  -4   1   2   91.49    5.50
   3  -1  -2   83.69    4.00
   3  -1  -2   81.09    4.00
  -3   1   2   80.59    3.70
  -3   1   2   83.09    3.90
  -3   1   2   76.49    4.90
   2  -1  -2  186.88    8.10
   2  -1  -2  182.38    7.60
   2  -1  -2  193.78    9.80
  -2   1   2  184.08    7.60
  -2   1   2  192.78    9.60
  -2   1   2  185.38    8.10
   1  -1  -2   47.00    2.00
   1  -1  -2   45.30    2.20
   1  -1  -2   47.60    2.40
   1  -1  -2   52.29    3.60
  -1   1   2   47.40    2.00
  -1   1   2   46.30    3.20
  -1   1   2   46.00    2.30
  -1   1   2   45.80    2.20
   0  -1  -2   30.50    1.40
   0  -1  -2   28.60    1.30
   0  -1  -2   31.50    1.60
   0  -1  -2   31.50    2.50
   0   1   2   29.70    2.50
   0   1   2   31.50    1.60
   0   1   2   32.60    1.40
   0   1   2   31.00    1.40
  -1  -1  -2  139.29    5.70
  -1  -1  -2  117.09    6.10
  -1  -1  -2  141.99    5.50
  -1  -1  -2  142.29    6.00
   1   1   2  147.59    5.50
   1   1   2  142.09    6.90
   1   1   2  145.89    5.70
  -2  -1  -2  377.96   14.50
  -2  -1  -2  379.66   14.00
  -2  -1  -2  376.36   17.80
  -2  -1  -2  358.56   15.50
   2   1   2  371.56   14.00
   2   1   2  367.86   14.50
   2   1   2  377.46   17.80
   2   1   2  318.77   15.40
  -3  -1  -2   48.30    2.60
  -3  -1  -2   52.49    2.40
  -3  -1  -2   42.40    3.30
  -3  -1  -2   47.50    2.60
   3   1   2   52.19    2.40
   3   1   2   41.00    2.70
  -4  -1  -2   11.00    1.30
  -4  -1  -2   11.30    1.10
  -4  -1  -2    9.60    1.50
  -4  -1  -2   12.70    1.40
   4   1   2   11.50    1.10
   4   1   2   10.50    1.40
  -5  -1  -2    0.40    1.40
  -5  -1  -2    0.50    0.90
  -5  -1  -2    0.00    1.10
   5   1   2   -2.20    1.20
  -6  -1  -2    5.40    1.50
  -6  -1  -2    3.60    1.90
  -6  -1  -2    1.60    1.00
  -7  -1  -2    2.10    2.10
  -7  -1  -2    2.10    1.60
  -7   2   2   -0.60    1.50
  -7   2   2    2.00    2.40
   6  -2  -2   76.99    4.80
  -6   2   2   68.19    4.10
  -6   2   2   82.69    5.60
   5  -2  -2   22.70    2.50
  -5   2   2   25.60    2.30
  -5   2   2   20.50    2.70
   4  -2  -2   19.30    2.20
  -4   2   2   15.40    2.20
  -4   2   2   22.50    1.90
  -4   2   2   20.10    1.30
  -4   2   2   21.30    1.30
   3  -2  -2   88.99    4.50
  -3   2   2   88.99    3.70
  -3   2   2   85.79    5.50
  -3   2   2   94.29    4.20
   2  -2  -2  100.29    4.50
   2  -2  -2  103.39    4.20
   2  -2  -2  103.49    4.80
  -2   2   2  101.79    4.70
  -2   2   2  106.09    4.10
  -2   2   2   97.89    4.50
  -2   2   2  101.59    5.90
   1  -2  -2   81.29    3.80
   1  -2  -2   82.79    5.40
   1  -2  -2   93.69    4.00
   1  -2  -2   86.69    3.50
  -1   2   2   87.79    4.00
  -1   2   2   80.59    3.80
  -1   2   2   78.09    5.20
  -1   2   2   95.29    3.50
   0  -2  -2 1894.61   78.69
   0  -2  -2 1961.50   71.09
   0  -2  -2 1868.31   73.29
   0  -2  -2 1923.81   90.69
   0   2   2 1725.73   90.59
   0   2   2 1830.12   73.29
   0   2   2 2019.80   71.09
   0   2   2 1920.01   78.69
  -1  -2  -2  414.86   17.60
  -1  -2  -2  411.46   20.60
  -1  -2  -2  419.16   16.00
  -1  -2  -2  412.26   16.50
   1   2   2  419.56   17.60
   1   2   2  437.66   16.00
   1   2   2  454.15   16.50
   1   2   2  402.06   20.60
  -2  -2  -2    3.20    0.70
  -2  -2  -2    4.10    0.50
  -2  -2  -2    3.30    0.70
  -2  -2  -2    4.00    0.70
  -2  -2  -2    4.50    0.70
   2   2   2    4.00    0.70
   2   2   2    4.10    0.90
   2   2   2    4.60    0.70
  -3  -2  -2  301.17   15.10
  -3  -2  -2  301.77   12.30
  -3  -2  -2  295.67   11.80
   3   2   2  323.47   11.80
  -4  -2  -2   13.80    1.40
  -4  -2  -2   14.80    1.40
  -4  -2  -2   11.90    1.60
   4   2   2   16.20    1.40
  -5  -2  -2    4.60    1.50
  -5  -2  -2    3.50    1.30
  -5  -2  -2    3.80    1.00
  -6  -2  -2   -1.60    0.90
  -6  -2  -2   -0.20    1.70
  -6  -2  -2    1.90    1.40
  -7  -2  -2   13.00    2.50
  -7  -2  -2    9.10    1.90
  -7   3   2    4.50    1.80
  -7   3   2    3.30    2.70
   6  -3  -2   47.30    4.10
  -6   3   2   55.29    4.80
   5  -3  -2   26.20    3.10
  -5   3   2   29.90    2.50
  -5   3   2   28.60    3.80
  -5   3   2   33.00    2.00
   4  -3  -2    8.00    1.80
  -4   3   2    4.80    0.70
  -4   3   2    6.90    1.30
  -4   3   2    4.80    1.00
  -4   3   2    3.30    1.90
   3  -3  -2    8.40    1.50
   3  -3  -2    9.80    1.10
  -3   3   2   14.20    1.20
  -3   3   2    9.00    1.30
  -3   3   2    7.70    1.90
   2  -3  -2  846.32   34.50
   2  -3  -2  857.51   33.30
   2  -3  -2  872.21   37.00
  -2   3   2  891.51   42.80
  -2   3   2  921.31   33.20
  -2   3   2  886.21   34.50
   1  -3  -2  319.67   13.60
   1  -3  -2  330.67   12.20
   1  -3  -2  297.87   16.20
   1  -3  -2  296.27   12.70
  -1   3   2  321.07   12.80
  -1   3   2  292.17   16.10
  -1   3   2  326.07   13.60
  -1   3   2  345.87   12.20
   0  -3  -2 1382.66   52.69
   0  -3  -2 1388.56   58.29
   0  -3  -2 1389.96   67.39
   0   3   2 1476.25   52.69
   0   3   2 1422.16   67.49
   0   3   2 1349.66   54.49
   0   3   2 1401.16   58.29
   0   3   2 1382.96   54.29
  -1  -3  -2   86.99    3.80
  -1  -3  -2   93.89    3.70
  -1  -3  -2   87.99    4.10
  -1  -3  -2   91.49    5.50
   1   3   2   92.69    3.80
   1   3   2   93.39    3.70
   1   3   2   88.09    4.00
   1   3   2   75.99    5.30
  -2  -3  -2   26.50    1.60
  -2  -3  -2   24.50    1.50
  -2  -3  -2   26.00    1.60
   2   3   2   24.30    2.90
   2   3   2   27.40    1.40
   2   3   2   27.50    1.60
  -3  -3  -2  666.83   26.50
  -3  -3  -2  649.43   25.50
   3   3   2  703.93   25.60
  -4  -3  -2  106.39    5.80
  -4  -3  -2   99.89    4.30
  -4  -3  -2   97.99    4.60
  -5  -3  -2   -0.10    0.80
  -5  -3  -2    0.10    1.40
  -5  -3  -2    0.30    1.10
  -6  -3  -2   10.60    2.10
  -6  -3  -2    9.50    1.70
  -7  -3  -2   -0.30    1.40
  -7  -3  -2    1.60    2.00
   6  -4  -2    1.20    2.30
  -6   4   2    1.30    1.60
  -6   4   2    1.80    2.40
   5  -4  -2   43.30    3.70
  -5   4   2   38.90    4.40
  -5   4   2   41.00    3.10
  -5   4   2   43.30    2.50
   4  -4  -2    3.90    1.80
  -4   4   2    3.10    1.30
  -4   4   2    4.70    2.10
   3  -4  -2    2.40    1.40
   3  -4  -2    3.90    1.10
  -3   4   2    1.90    1.20
  -3   4   2    2.00    1.80
   2  -4  -2    3.50    1.00
   2  -4  -2    3.30    1.20
  -2   4   2    1.20    1.00
  -2   4   2    2.30    2.00
   1  -4  -2  106.29    4.40
   1  -4  -2   98.89    5.00
  -1   4   2  104.09    4.80
  -1   4   2  104.29    6.80
   0  -4  -2  153.28    6.30
   0  -4  -2  159.38    9.10
   0  -4  -2  160.88    7.10
   0   4   2  155.18    6.40
   0   4   2  160.68    7.00
   0   4   2  143.69    6.70
   0   4   2  158.68    9.20
   0   4   2  166.48    6.30
  -1  -4  -2    7.20    0.80
  -1  -4  -2    8.10    0.90
  -1  -4  -2    7.00    1.00
   1   4   2    6.80    2.00
   1   4   2    7.60    0.90
  -2  -4  -2  294.97   12.90
  -2  -4  -2  308.07   12.20
  -2  -4  -2  307.87   11.80
   2   4   2  307.37   12.80
   2   4   2  301.27   15.60
  -3  -4  -2  270.87   11.00
  -3  -4  -2  265.87   10.60
   3   4   2  276.27   14.10
  -4  -4  -2   87.19    3.80
  -4  -4  -2   84.49    4.10
  -5  -4  -2   88.29    3.90
  -5  -4  -2   85.29    4.30
  -5  -4  -2   90.59    5.40
  -6  -4  -2   35.10    3.50
  -6  -4  -2   27.40    2.50
  -7  -4  -2    7.90    2.30
  -7  -4  -2    5.00    1.70
   6  -5  -2    0.70    2.70
  -6   5   2   -0.50    1.70
  -6   5   2   -2.80    2.50
   5  -5  -2    8.10    2.60
  -5   5   2    9.30    2.70
  -5   5   2   12.70    1.50
  -5   5   2    8.90    1.90
   4  -5  -2    2.40    1.90
  -4   5   2    0.70    1.40
  -4   5   2    2.70    2.40
   3  -5  -2    2.70    1.60
   3  -5  -2    1.90    1.20
  -3   5   2    3.30    1.40
  -3   5   2    3.30    2.30
   2  -5  -2   91.09    4.20
   2  -5  -2   92.99    4.90
  -2   5   2   84.99    4.60
  -2   5   2  101.39    6.70
   1  -5  -2  237.28   10.80
   1  -5  -2  244.08    9.70
  -1   5   2  244.68   13.30
  -1   5   2  248.18   10.30
   0  -5  -2   81.09    4.00
   0  -5  -2   85.89    3.60
   0   5   2   75.49    6.20
   0   5   2   69.89    4.00
  -1  -5  -2   84.89    4.00
  -1  -5  -2   78.69    3.60
  -1  -5  -2   75.59    3.60
   1   5   2   83.19    3.90
   1   5   2   71.39    5.80
  -2  -5  -2   48.80    2.70
  -2  -5  -2   50.39    2.60
  -2  -5  -2   52.19    2.60
   2   5   2   52.69    2.60
   2   5   2   47.30    4.40
  -3  -5  -2   21.70    1.70
  -3  -5  -2   23.10    1.70
   3   5   2   18.50    2.60
  -4  -5  -2   89.49    4.00
  -4  -5  -2   88.29    4.30
   4   5   2   93.69    6.30
  -5  -5  -2  129.19    5.70
  -5  -5  -2  131.49    6.10
   5   5   2  151.48    8.90
  -6  -5  -2   15.70    1.90
  -7  -5  -2    3.50    1.50
   6  -6  -2    7.70    3.00
  -6   6   2    5.50    2.00
  -6   6   2    3.70    2.80
   5  -6  -2    2.10    2.60
  -5   6   2    3.10    2.50
  -5   6   2    0.80    1.80
  -5   6   2    0.80    1.30
   4  -6  -2    9.40    1.80
   4  -6  -2   14.70    2.60
  -4   6   2    8.60    2.80
  -4   6   2    9.80    2.00
   3  -6  -2   -0.20    1.80
   3  -6  -2    0.60    1.30
  -3   6   2   -3.40    2.40
  -3   6   2   -2.20    1.30
   2  -6  -2  114.69    5.20
   2  -6  -2  110.09    5.90
  -2   6   2  121.09    5.70
  -2   6   2  114.39    7.80
   1  -6  -2    6.30    1.20
   1  -6  -2    4.60    1.40
  -1   6   2    7.70    1.40
  -1   6   2    6.00    2.60
   0  -6  -2    0.40    1.00
   0  -6  -2    2.60    1.20
   0   6   2   -1.00    2.30
   0   6   2    2.30    1.10
  -1  -6  -2    0.20    1.00
  -1  -6  -2    0.90    0.90
   1   6   2    0.70    2.20
  -2  -6  -2    5.70    1.10
  -2  -6  -2    2.40    1.00
  -2  -6  -2    2.40    0.80
   2   6   2    2.90    0.90
   2   6   2    2.90    2.00
  -3  -6  -2   62.49    3.20
  -3  -6  -2   58.49    3.20
  -3  -6  -2   64.19    3.10
   3   6   2   67.19    5.30
   3   6   2   63.79    3.00
  -4  -6  -2   27.60    2.10
  -4  -6  -2   27.80    2.10
   4   6   2   30.60    4.00
  -5  -6  -2    7.60    1.30
  -5  -6  -2    6.80    1.40
   5   6   2    7.20    2.70
  -6  -6  -2   36.80    2.80
   6   6   2   39.70    5.00
   7   6   2   -0.50    2.80
   5  -7  -2   10.30    2.90
  -5   7   2    1.70    2.80
  -5   7   2    5.40    1.60
  -5   7   2    5.30    2.10
   4  -7  -2    8.30    2.60
   4  -7  -2    3.40    1.80
  -4   7   2    8.50    2.90
  -4   7   2    6.60    2.00
   3  -7  -2    6.90    1.70
   3  -7  -2    4.10    2.20
  -3   7   2    7.70    3.10
  -3   7   2    6.70    1.80
   2  -7  -2  143.09    6.30
   2  -7  -2  142.79    7.30
  -2   7   2  137.99    9.40
  -2   7   2  145.29    6.90
   1  -7  -2    4.10    1.70
   1  -7  -2    4.60    1.30
  -1   7   2    6.10    1.50
  -1   7   2   10.50    3.00
   0  -7  -2   -1.80    1.10
   0  -7  -2   -1.10    1.30
   0   7   2    0.10    1.20
   0   7   2   -4.90    2.50
  -1  -7  -2   43.00    2.60
  -1  -7  -2   47.10    3.10
   1   7   2   38.80    5.00
   1   7   2   36.80    2.90
  -2  -7  -2   10.70    1.40
  -2  -7  -2    9.90    1.30
  -2  -7  -2    8.00    1.50
   2   7   2    6.90    2.60
  -3  -7  -2   29.80    2.40
  -3  -7  -2   31.10    2.20
  -3  -7  -2   33.40    2.30
   3   7   2   31.00    3.90
  -4  -7  -2   16.70    1.70
  -4  -7  -2   14.30    1.60
   4   7   2   14.40    3.10
  -5  -7  -2  108.89    5.30
  -5  -7  -2  106.89    4.90
   5   7   2  114.19    8.00
  -6  -7  -2    4.90    1.50
   6   7   2    5.00    2.80
   5  -8  -2   15.20    3.40
  -5   8   2   19.10    2.20
  -5   8   2    9.90    3.50
  -5   8   2   14.20    2.80
   4  -8  -2    5.40    2.70
   4  -8  -2    0.50    1.70
  -4   8   2    1.00    2.80
  -4   8   2    3.10    2.10
   3  -8  -2    7.60    2.50
   3  -8  -2    8.90    1.90
  -3   8   2   10.00    2.10
  -3   8   2   10.90    3.40
   2  -8  -2  145.29    7.70
   2  -8  -2  143.59    6.80
  -2   8   2  155.28   10.20
  -2   8   2  163.18    7.50
   1  -8  -2   35.40    3.20
   1  -8  -2   28.90    2.60
  -1   8   2   37.30    4.80
  -1   8   2   36.50    3.10
   0  -8  -2    8.30    1.60
   0  -8  -2    7.90    1.90
   0   8   2   -0.10    3.20
   0   8   2    8.60    1.90
  -1  -8  -2  136.39    6.30
  -1  -8  -2  146.39    7.10
   1   8   2  141.49    6.80
   1   8   2  152.18    9.90
  -2  -8  -2   -0.70    1.30
  -2  -8  -2   -0.50    1.40
   2   8   2    0.90    2.40
  -3  -8  -2   62.09    3.30
  -3  -8  -2   55.79    3.30
  -3  -8  -2   58.89    3.60
   3   8   2   64.09    6.00
  -4  -8  -2    1.40    1.30
  -4  -8  -2    0.90    1.40
   4   8   2   -0.30    2.60
  -5  -8  -2   33.00    2.60
  -5  -8  -2   35.10    2.70
   5   8   2   32.40    4.60
  -6  -8  -2    2.00    1.50
   6   8   2   -1.00    2.80
   4  -9  -2    1.70    1.90
   4  -9  -2    2.70    2.80
  -4   9   2   -3.20    2.90
  -4   9   2    0.70    2.10
   3  -9  -2    6.00    2.00
   3  -9  -2    7.00    2.60
  -3   9   2    9.90    2.30
  -3   9   2    8.50    3.60
   2  -9  -2    1.40    1.70
   2  -9  -2    0.20    2.20
  -2   9   2   -4.00    2.90
  -2   9   2   -0.80    1.60
   1  -9  -2   34.80    3.30
   1  -9  -2   28.00    2.60
  -1   9   2   31.40    3.10
  -1   9   2   26.60    4.60
   0  -9  -2    4.20    1.60
   0  -9  -2    1.90    1.90
   0   9   2    5.30    1.80
   0   9   2    0.60    3.30
  -1  -9  -2   74.29    4.50
  -1  -9  -2   62.59    3.70
   1   9   2   67.09    7.10
   1   9   2   68.49    4.30
  -2  -9  -2    2.70    1.70
  -2  -9  -2    1.00    1.40
   2   9   2    0.90    1.60
   2   9   2    0.10    3.00
  -3  -9  -2   54.79    3.30
  -3  -9  -2   57.99    3.70
   3   9   2   53.19    6.20
  -4  -9  -2    1.30    1.50
  -4  -9  -2    2.50    1.40
   4   9   2    0.70    3.00
  -5  -9  -2    1.60    1.50
  -5  -9  -2    1.90    1.40
   5   9   2    2.80    3.00
   3 -10  -2   -1.60    1.90
   3 -10  -2   -2.30    2.50
  -3  10   2   -1.90    3.30
  -3  10   2   -1.20    1.90
   2 -10  -2    1.50    2.50
   2 -10  -2    0.50    1.80
  -2  10   2   -1.60    1.70
  -2  10   2   -1.60    3.20
   1 -10  -2    8.80    2.50
   1 -10  -2    5.60    1.90
  -1  10   2    9.40    2.10
  -1  10   2    2.80    3.50
   0 -10  -2   21.50    2.80
   0 -10  -2   16.90    2.20
   0  10   2   19.20    2.60
   0  10   2   10.80    4.00
  -1 -10  -2   27.90    3.10
  -1 -10  -2   21.60    2.40
   1  10   2   21.60    2.60
   1  10   2   20.60    4.80
  -2 -10  -2    7.70    1.80
  -2 -10  -2    5.30    2.10
   2  10   2   -0.20    3.30
   2  10   2    3.60    1.80
  -3 -10  -2    5.60    1.80
   3  10   2    7.10    2.10
   3  10   2    3.50    3.30
  -4 -10  -2    1.70    1.60
   4  10   2   -1.00    3.00
   2 -11  -2    1.80    2.90
   2 -11  -2    5.10    2.10
  -2  11   2   -2.20    3.40
  -2  11   2    3.70    2.20
   1 -11  -2    1.10    2.50
   1 -11  -2    0.30    1.90
  -1  11   2   -4.90    3.20
  -1  11   2   -0.20    1.70
   0 -11  -2   20.00    3.00
   0 -11  -2   18.80    2.50
   0  11   2   16.80    2.60
   0  11   2    9.40    4.00
  -1 -11  -2    4.40    2.30
  -1 -11  -2    3.70    1.80
   1  11   2    5.60    2.10
   1  11   2    1.40    3.70
  -2 -11  -2    0.40    2.10
  -2 -11  -2   -1.10    1.70
   2  11   2   -0.90    3.50
   2  11   2    2.30    1.90
  -3 -11  -2    0.90    1.80
   3  11   2    2.00    3.40
   3  11   2    3.30    2.00
   1  11  -3    0.50    2.00
  -1 -11   3   -3.50    2.20
  -1 -11   3    2.10    1.90
   0  11  -3    4.60    2.00
   0 -11   3    3.50    2.00
   0 -11   3    3.90    2.60
   3  10  -3    9.00    3.30
   3  10  -3   11.00    2.30
  -3 -10   3    8.60    1.90
   2  10  -3    1.50    2.90
   2  10  -3   -0.50    1.80
  -2 -10   3    0.10    2.10
  -2 -10   3    0.70    1.70
   1  10  -3   10.40    3.20
   1  10  -3   12.60    2.30
  -1 -10   3   10.70    2.00
  -1 -10   3    9.10    2.50
   0  10  -3   31.60    3.20
   0  10  -3   24.00    4.20
   0 -10   3   34.20    3.70
   0 -10   3   31.40    2.90
  -1  10  -3    2.10    1.80
  -1  10  -3   -0.90    2.80
   1 -10   3    0.40    2.30
   1 -10   3    2.50    1.80
  -2  10  -3    2.90    2.00
  -2  10  -3    1.30    2.80
   2 -10   3    3.20    2.70
   4   9  -3    0.50    1.70
   4   9  -3    0.20    2.60
  -4  -9   3    1.60    1.50
   3   9  -3   15.30    3.20
   3   9  -3   17.90    2.40
  -3  -9   3   14.40    2.00
   2   9  -3   11.70    3.10
   2   9  -3   10.50    2.10
  -2  -9   3    6.90    2.20
  -2  -9   3   10.20    1.90
   1   9  -3    1.50    1.60
   1   9  -3    1.30    2.60
  -1  -9   3    1.80    1.90
  -1  -9   3   -0.10    1.50
   0   9  -3   10.50    3.00
   0   9  -3    8.60    2.10
   0  -9   3   10.80    2.40
   0  -9   3    6.40    1.80
  -1   9  -3   39.40    3.40
  -1   9  -3   45.30    5.40
   1  -9   3   43.10    4.00
   1  -9   3   40.70    3.20
  -2   9  -3   10.40    2.20
  -2   9  -3    3.30    2.60
   2  -9   3    4.80    2.60
  -3   9  -3   -1.20    1.70
  -3   9  -3   -0.80    1.50
  -3   9  -3   -1.80    2.40
   3  -9   3    2.40    2.70
   5   8  -3    1.10    2.60
   4   8  -3    0.40    1.60
   4   8  -3    1.70    2.30
  -4  -8   3   -3.70    1.20
   3   8  -3   11.10    2.70
   3   8  -3   13.50    2.00
  -3  -8   3    9.10    1.60
   2   8  -3   50.59    4.90
   2   8  -3   47.00    3.40
  -2  -8   3   44.30    2.90
  -2  -8   3   43.50    3.50
   1   8  -3   37.20    4.70
   1   8  -3   28.70    2.90
  -1  -8   3   28.10    2.50
  -1  -8   3   28.00    3.00
   0   8  -3    2.70    1.50
   0   8  -3   -2.00    2.30
   0  -8   3    0.80    1.90
   0  -8   3    0.50    1.40
  -1   8  -3   13.30    2.90
  -1   8  -3   21.00    2.40
   1  -8   3   16.50    2.10
   1  -8   3   17.50    2.70
  -2   8  -3   13.50    2.90
  -2   8  -3   16.20    2.30
   2  -8   3   14.60    2.90
  -3   8  -3   18.70    2.20
  -3   8  -3   14.30    3.00
  -3   8  -3   19.10    2.70
   3  -8   3   11.90    2.90
  -4   8  -3   -1.10    1.80
  -4   8  -3   -0.30    1.60
  -4   8  -3   -4.50    2.30
   4  -8   3    0.80    2.60
   6   7  -3   41.00    5.10
  -6  -7   3   37.30    2.60
   5   7  -3    7.00    2.70
  -5  -7   3    5.20    1.30
   4   7  -3   19.80    3.00
  -4  -7   3   19.80    2.00
   3   7  -3    4.50    1.60
   3   7  -3    5.00    2.10
  -3  -7   3    5.00    1.40
  -3  -7   3   11.00    1.80
   2   7  -3   64.79    5.20
   2   7  -3   70.59    3.90
  -2  -7   3   68.19    3.50
  -2  -7   3   63.89    4.10
   1   7  -3  162.58    7.40
   1   7  -3  171.18    9.60
  -1  -7   3  152.98    6.90
  -1  -7   3  163.08    7.90
   0   7  -3   -1.50    1.20
   0   7  -3   -2.10    2.00
   0  -7   3   -1.00    1.60
   0  -7   3   -0.80    1.20
  -1   7  -3    3.00    1.40
  -1   7  -3    0.50    2.10
   1  -7   3    1.70    1.40
   1  -7   3    1.30    1.90
  -2   7  -3   13.80    2.60
  -2   7  -3   17.00    2.10
   2  -7   3   10.40    2.40
  -3   7  -3   97.59    5.40
  -3   7  -3   97.19    6.60
  -3   7  -3   97.09    4.70
   3  -7   3   90.89    5.80
  -4   7  -3   20.50    2.70
  -4   7  -3   16.50    3.00
  -4   7  -3   20.30    2.20
   4  -7   3   17.40    3.10
  -5   7  -3    4.20    1.70
  -5   7  -3    5.20    2.20
  -5   7  -3    2.20    2.30
   5  -7   3    4.60    2.90
   6   6  -3    3.50    2.80
  -6  -6   3    5.40    1.30
   5   6  -3   30.90    3.80
  -5  -6   3   32.30    2.20
   4   6  -3    6.60    2.20
  -4  -6   3    6.10    1.20
  -4  -6   3    6.40    1.20
   3   6  -3    3.10    1.70
  -3  -6   3    2.10    1.10
  -3  -6   3    2.50    1.50
   2   6  -3   91.19    5.70
   2   6  -3   86.19    4.40
  -2  -6   3   84.89    4.70
  -2  -6   3   86.99    4.10
   1   6  -3  359.56   18.40
   1   6  -3  345.47   14.80
  -1  -6   3  382.56   15.90
  -1  -6   3  358.46   14.20
   0   6  -3    0.60    2.00
   0   6  -3    1.90    1.20
   0  -6   3    2.70    1.50
   0  -6   3    1.80    1.10
  -1   6  -3    5.50    2.00
  -1   6  -3    7.20    1.50
   1  -6   3    4.30    1.30
   1  -6   3    7.00    1.90
  -2   6  -3    2.60    1.30
  -2   6  -3    4.20    1.90
   2  -6   3    3.90    1.80
  -3   6  -3  288.87   11.60
  -3   6  -3  275.47   12.40
  -3   6  -3  293.17   15.00
   3  -6   3  287.97   13.30
  -4   6  -3    7.40    1.90
  -4   6  -3    5.20    2.10
  -4   6  -3    6.80    1.60
   4  -6   3    0.90    2.40
  -5   6  -3   -0.50    2.20
  -5   6  -3    0.90    1.50
  -5   6  -3   -1.70    1.70
   5  -6   3    5.30    2.80
  -6  -5   3    1.20    1.00
  -5  -5   3   68.59    3.40
   4   5  -3   13.90    2.50
  -4  -5   3   20.30    1.60
  -4  -5   3   16.70    1.60
   3   5  -3   -0.40    0.90
   3   5  -3    0.40    1.40
  -3  -5   3    0.00    0.90
  -3  -5   3   -1.70    1.10
  -3  -5   3    0.00    0.70
   2   5  -3   16.30    2.00
   2   5  -3   18.20    1.60
   2   5  -3   13.90    1.50
  -2  -5   3   14.40    1.80
  -2  -5   3   17.10    1.60
   1   5  -3  310.07   13.40
   1   5  -3  333.97   16.60
  -1  -5   3  336.87   14.40
  -1  -5   3  324.67   12.90
  -1  -5   3  341.07   16.50
   0   5  -3  278.17   11.80
   0   5  -3  283.07   14.70
   0  -5   3  289.27   11.30
   0  -5   3  306.77   12.70
   0  -5   3  271.27   14.50
  -1   5  -3  323.07   15.60
  -1   5  -3  303.87   12.60
   1  -5   3  278.97   12.00
   1  -5   3  311.77   13.60
  -2   5  -3   12.60    1.70
  -2   5  -3   13.80    2.10
   2  -5   3   10.40    2.00
  -3   5  -3   31.40    2.80
  -3   5  -3   36.40    2.50
  -3   5  -3   37.60    3.80
   3  -5   3   40.10    3.50
  -4   5  -3   71.79    4.40
  -4   5  -3   81.09    3.90
  -4   5  -3   75.09    5.40
   4  -5   3   66.99    4.80
  -5   5  -3   -1.70    1.40
  -5   5  -3   -0.50    2.10
  -5   5  -3    0.20    1.50
   5  -5   3    0.60    2.50
  -6   5  -3    1.40    2.30
  -6   5  -3    0.50    1.70
  -6   5  -3   -0.50    1.90
   6  -5   3    3.50    2.80
  -6  -4   3    9.60    1.90
  -6  -4   3    9.60    1.30
  -5  -4   3   47.70    3.60
  -5  -4   3   41.40    2.50
   4   4  -3   17.80    1.40
  -4  -4   3   23.90    1.60
  -4  -4   3   22.20    2.40
  -4  -4   3   17.50    1.40
   3   4  -3   17.80    1.30
   3   4  -3   16.30    1.30
  -3  -4   3   18.20    1.40
  -3  -4   3   17.20    1.30
   2   4  -3    0.20    0.70
   2   4  -3   -0.40    0.90
   2   4  -3    0.20    1.10
   2   4  -3    0.60    0.80
  -2  -4   3   -0.90    1.10
  -2  -4   3    1.50    0.80
   1   4  -3   47.20    3.50
   1   4  -3   54.99    3.10
   1   4  -3   47.10    2.80
  -1  -4   3   48.60    2.50
  -1  -4   3   47.30    3.10
   0   4  -3  106.99    5.90
   0   4  -3   91.99    4.60
   0  -4   3  110.79    5.10
   0  -4   3   94.49    5.80
   0  -4   3   96.39    4.30
  -1   4  -3    6.20    1.20
  -1   4  -3    8.50    1.60
   1  -4   3    7.20    1.50
   1  -4   3    6.40    2.00
  -2   4  -3   32.60    2.10
  -2   4  -3   28.90    3.00
  -2   4  -3   32.40    2.40
   2  -4   3   22.90    2.50
  -3   4  -3  100.79    6.00
  -3   4  -3   97.09    5.00
  -3   4  -3  100.89    4.60
   3  -4   3  100.59    5.50
  -4   4  -3  445.26   18.50
  -4   4  -3  443.86   17.60
  -4   4  -3  458.55   22.50
   4  -4   3  454.65   19.90
  -5   4  -3    1.70    1.90
  -5   4  -3    4.70    1.60
  -5   4  -3    5.00    1.40
   5  -4   3    1.70    2.30
  -6   4  -3    8.10    2.40
  -6   4  -3    4.70    1.90
  -6   4  -3    9.80    1.70
   6  -4   3    6.30    2.70
  -7  -3   3    9.10    2.20
  -6  -3   3   38.70    2.50
  -6  -3   3   42.50    3.70
  -5  -3   3    0.50    0.90
  -5  -3   3    1.70    1.50
  -4  -3   3  140.59    5.90
  -4  -3   3  140.89    7.50
   3   3  -3   23.60    1.30
  -3  -3   3   22.50    2.10
  -3  -3   3   24.90    1.50
  -3  -3   3   24.10    1.40
   2   3  -3  300.87   13.40
   2   3  -3  318.27   15.30
   2   3  -3  313.57   12.00
   2   3  -3  328.87   12.40
  -2  -3   3  319.77   12.00
  -2  -3   3  307.87   12.30
  -2  -3   3  295.97   13.40
   1   3  -3    1.30    0.70
   1   3  -3    0.90    0.50
   1   3  -3    1.90    0.70
   1   3  -3    0.60    0.50
   1   3  -3    0.50    0.90
   1   3  -3    1.80    1.10
  -1  -3   3    2.30    1.10
  -1  -3   3    1.50    0.70
   0   3  -3    2.40    0.80
   0   3  -3    2.30    0.80
   0   3  -3    1.30    1.10
   0   3  -3    6.30    1.10
   0  -3   3    2.10    0.80
   0  -3   3    2.50    1.10
   0  -3   3    1.70    0.80
   0  -3   3    1.30    1.00
  -1   3  -3   44.80    2.30
  -1   3  -3   44.30    3.00
  -1   3  -3   40.70    2.50
   1  -3   3   43.90    2.90
   1  -3   3   40.40    3.50
  -2   3  -3   46.60    3.50
  -2   3  -3   52.79    2.90
  -2   3  -3   47.20    2.60
   2  -3   3   53.79    4.10
   2  -3   3   48.70    3.20
  -3   3  -3   22.90    2.10
  -3   3  -3   18.00    1.70
  -3   3  -3   17.90    2.00
   3  -3   3   17.80    2.10
  -4   3  -3    2.80    1.50
  -4   3  -3    1.10    1.10
  -4   3  -3    3.10    1.30
   4  -3   3    2.40    1.80
  -5   3  -3   85.19    4.00
  -5   3  -3   78.39    4.50
  -5   3  -3   76.29    5.30
   5  -3   3   66.49    5.00
  -6   3  -3   13.10    2.50
  -6   3  -3   13.30    1.80
  -6   3  -3   13.90    2.20
   6  -3   3   12.90    2.90
  -7   3  -3    7.80    2.20
  -7   3  -3    6.10    2.60
  -7  -2   3    1.10    2.00
  -6  -2   3   83.29    5.30
  -6  -2   3   73.09    3.90
  -5  -2   3  139.29    7.50
  -5  -2   3  128.99    5.80
  -4  -2   3    9.90    1.50
  -4  -2   3   13.00    1.10
   3   2  -3    8.10    0.90
   3   2  -3    6.70    0.70
   3   2  -3    7.00    1.00
  -3  -2   3    9.40    1.00
  -3  -2   3    7.20    1.10
   2   2  -3  102.79    4.60
   2   2  -3  104.59    4.20
   2   2  -3  107.99    4.40
   2   2  -3  101.09    5.50
   2   2  -3  102.49    4.90
  -2  -2   3  105.09    4.30
  -2  -2   3  110.49    4.20
  -2  -2   3  104.89    5.40
   1   2  -3  513.95   21.50
   1   2  -3  532.35   19.90
   1   2  -3  498.25   19.80
   1   2  -3  522.25   19.30
   1   2  -3  495.45   24.30
  -1  -2   3  484.05   21.50
   0   2  -3   48.70    2.60
   0   2  -3   57.39    3.20
   0   2  -3   56.49    2.60
   0  -2   3   50.99    2.70
   0  -2   3   55.29    3.10
  -1   2  -3   49.20    2.50
  -1   2  -3   50.29    3.00
  -1   2  -3   40.30    2.40
  -1   2  -3   41.20    2.30
  -1   2  -3   43.60    2.80
   1  -2   3   46.70    2.90
   1  -2   3   48.50    3.10
   1  -2   3   43.40    2.60
  -2   2  -3   24.60    1.90
  -2   2  -3   20.90    2.30
  -2   2  -3   24.60    1.70
   2  -2   3   21.40    2.70
   2  -2   3   18.80    1.90
  -3   2  -3    3.70    1.30
  -3   2  -3    3.00    1.10
  -3   2  -3    3.10    0.90
   3  -2   3    6.00    1.50
  -4   2  -3    1.00    1.00
  -4   2  -3    2.00    1.40
  -4   2  -3    1.90    1.20
   4  -2   3   -0.40    1.60
  -5   2  -3  198.58   10.70
  -5   2  -3  188.38    8.80
  -5   2  -3  200.78    8.30
   5  -2   3  210.28    9.60
  -6   2  -3   29.00    2.30
  -6   2  -3   27.60    2.90
  -6   2  -3   25.10    3.00
   6  -2   3   28.70    3.20
  -7   2  -3    1.60    2.30
  -7   2  -3    1.90    1.90
  -7  -1   3    3.10    2.20
  -6  -1   3   99.59    6.20
  -6  -1   3  100.19    4.80
   5   1  -3  131.29    6.40
  -5  -1   3  143.59    6.10
  -5  -1   3  146.39    7.80
   4   1  -3   39.60    2.40
  -4  -1   3   44.70    3.20
  -4  -1   3   44.00    2.20
  -4  -1   3   42.10    2.30
   3   1  -3   10.50    1.00
   3   1  -3   14.30    1.20
  -3  -1   3   10.00    1.30
  -3  -1   3   10.70    1.10
  -3  -1   3   12.90    1.10
   2   1  -3  112.29    4.90
   2   1  -3  114.79    4.60
   2   1  -3  115.59    6.10
  -2  -1   3  111.39    4.50
  -2  -1   3  108.59    5.80
   1   1  -3 9762.22  465.85
   1   1  -3 9537.95  406.16
   1   1  -3 9943.91  366.96
   1   1  -3 9923.21  406.06
   1   1  -3 9999.00  366.96
   1   1  -3 9860.91  378.36
  -1  -1   3 9522.55  465.85
   0   1  -3 5287.47  208.58
   0   1  -3 4843.62  188.28
   0   1  -3 4905.11  194.18
   0  -1   3 4794.02  188.28
   0  -1   3 5198.88  208.48
   0  -1   3 5104.19  194.18
  -1   1  -3   23.30    2.30
  -1   1  -3   23.60    1.60
  -1   1  -3   20.20    1.50
  -1   1  -3   17.30    1.40
   1  -1   3   18.00    1.50
   1  -1   3   20.10    1.70
   1  -1   3   21.10    1.80
   1  -1   3   22.80    2.00
  -2   1  -3   97.59    4.80
  -2   1  -3   93.39    4.00
  -2   1  -3   96.09    4.30
  -2   1  -3   93.69    5.10
   2  -1   3  100.69    5.30
   2  -1   3   82.59    4.70
   2  -1   3   98.29    4.10
   2  -1   3   97.19    4.40
  -3   1  -3  461.35   18.10
  -3   1  -3  470.05   17.40
  -3   1  -3  450.45   22.10
   3  -1   3  428.66   19.40
  -4   1  -3   35.80    2.20
  -4   1  -3   36.10    2.50
  -4   1  -3   36.00    3.10
   4  -1   3   29.20    3.00
  -5   1  -3   59.79    4.40
  -5   1  -3   57.99    3.70
  -5   1  -3   58.89    3.20
   5  -1   3   67.99    4.20
  -6   1  -3   11.60    1.90
  -6   1  -3   12.20    1.50
  -6   1  -3   11.60    2.30
   6  -1   3   15.20    2.40
  -7   1  -3    0.80    1.70
  -7   1  -3    1.00    2.10
  -7   0   3    1.90    2.10
  -7   0   3    0.10    1.30
  -6   0   3   81.09    4.10
  -6   0   3   75.69    5.40
   5   0  -3  107.19    5.40
  -5   0   3  107.99    6.50
  -5   0   3  115.09    5.00
   4   0  -3    1.20    1.00
  -4   0   3    2.50    0.80
  -4   0   3    2.60    0.60
  -4   0   3    2.20    1.30
   3   0  -3    5.00    0.90
   3   0  -3    6.20    1.00
  -3   0   3    5.50    1.20
  -3   0   3    5.80    0.80
  -3   0   3    6.30    0.80
   2   0  -3   11.20    1.50
   2   0  -3   10.70    1.10
   2   0  -3   13.40    1.30
  -2   0   3   10.70    1.30
  -2   0   3   14.20    1.10
  -2   0   3   13.30    0.90
   1   0  -3  241.08   11.70
   1   0  -3  231.08   10.10
   1   0  -3  238.88    9.00
  -1   0   3  236.98   11.60
  -1   0   3  238.98   10.10
  -1   0   3  233.28    9.00
   0   0  -3    1.60    0.40
   0   0  -3    1.40    0.60
   0   0  -3    0.90    0.50
   0   0  -3    0.50    0.90
   0   0   3    1.50    0.40
   0   0   3    1.60    0.50
  -1   0  -3  107.59    4.40
  -1   0  -3  106.69    5.10
  -1   0  -3  110.39    4.30
  -1   0  -3   99.49    5.30
   1   0   3  109.89    4.50
   1   0   3  100.39    5.30
   1   0   3  110.09    4.30
   1   0   3   97.59    4.90
  -2   0  -3   60.29    3.50
  -2   0  -3   64.69    3.00
  -2   0  -3   61.29    3.50
  -2   0  -3   65.69    2.80
   2   0   3   67.59    3.10
   2   0   3   65.89    2.90
   2   0   3   65.49    3.70
   2   0   3   53.49    3.30
  -3   0  -3  944.51   39.30
  -3   0  -3  945.61   45.00
  -3   0  -3  955.80   36.70
  -3   0  -3  964.60   35.40
   3   0   3  857.41   39.30
   3   0   3  944.41   35.40
  -4   0  -3  150.38    6.50
  -4   0  -3  152.78    6.10
  -4   0  -3  148.19    7.90
   4   0   3  136.39    6.90
  -5   0  -3    3.70    1.60
  -5   0  -3    5.50    1.40
  -5   0  -3    4.90    1.20
   5   0   3    4.90    1.70
  -6   0  -3    1.70    1.80
  -6   0  -3    3.50    1.50
  -6   0  -3    0.70    1.20
   6   0   3   -1.70    1.80
  -7   0  -3   -0.60    1.90
  -7   0  -3    0.20    1.50
  -7   1   3    9.10    2.50
  -7   1   3    4.40    1.50
  -6   1   3    6.90    2.20
  -6   1   3    8.60    1.50
   5  -1  -3    2.60    1.50
  -5   1   3    3.20    1.80
  -5   1   3    3.90    1.20
   4  -1  -3   14.30    1.60
  -4   1   3   15.40    1.90
  -4   1   3   14.40    1.40
   3  -1  -3    0.10    0.80
   3  -1  -3    2.30    0.90
  -3   1   3    1.10    0.70
  -3   1   3    0.90    1.10
  -3   1   3    1.40    0.70
   2  -1  -3  118.79    6.60
   2  -1  -3  111.89    5.10
   2  -1  -3  115.49    4.70
  -2   1   3  110.39    6.20
  -2   1   3  108.19    5.00
  -2   1   3  108.69    4.60
   1  -1  -3   52.49    2.40
   1  -1  -3   52.49    3.80
   1  -1  -3   53.69    2.30
   1  -1  -3   53.69    2.70
  -1   1   3   53.29    3.60
  -1   1   3   57.79    2.40
  -1   1   3   56.89    2.30
  -1   1   3   52.99    2.60
   0  -1  -3  829.72   36.00
   0  -1  -3  890.81   41.60
   0  -1  -3  844.62   33.50
   0  -1  -3  856.91   32.60
   0   1   3  810.22   36.00
   0   1   3  908.31   32.60
   0   1   3  911.41   33.50
  -1  -1  -3   87.19    4.30
  -1  -1  -3   90.29    4.10
  -1  -1  -3   96.29    3.90
  -1  -1  -3   95.99    3.80
   1   1   3   85.09    5.00
   1   1   3   96.59    3.90
   1   1   3   92.29    3.80
   1   1   3   86.89    4.70
  -2  -1  -3    6.50    0.90
  -2  -1  -3    8.70    0.90
  -2  -1  -3    7.30    0.90
  -2  -1  -3    6.10    1.10
   2   1   3    9.50    0.90
   2   1   3    9.80    1.10
   2   1   3    4.70    1.00
   2   1   3    7.50    0.90
  -3  -1  -3    3.10    1.00
  -3  -1  -3    1.30    0.90
  -3  -1  -3   -1.70    0.90
  -3  -1  -3   -1.00    0.90
   3   1   3   -0.90    0.80
   3   1   3    1.10    1.00
  -4  -1  -3  327.47   13.30
  -4  -1  -3  326.67   16.20
  -4  -1  -3  339.47   12.70
  -4  -1  -3  323.67   13.90
   4   1   3  307.07   14.00
  -5  -1  -3   14.40    1.50
  -5  -1  -3   13.70    2.00
  -5  -1  -3   13.60    1.70
   5   1   3   15.00    1.80
  -6  -1  -3    2.40    1.20
  -6  -1  -3    3.40    1.50
  -6  -1  -3    3.50    1.90
  -7  -1  -3   -0.20    2.10
  -7  -1  -3    0.20    1.50
  -7   2   3   22.20    3.20
  -7   2   3   16.40    2.10
   6  -2  -3  100.29    5.60
  -6   2   3   99.39    6.50
  -6   2   3   91.89    4.90
   5  -2  -3  122.99    6.30
  -5   2   3  123.49    7.40
  -5   2   3  119.69    5.60
   4  -2  -3   49.10    3.20
  -4   2   3   53.89    2.90
  -4   2   3   49.00    4.10
   3  -2  -3   48.50    2.90
   3  -2  -3   48.80    3.00
  -3   2   3   49.70    2.60
  -3   2   3   48.60    4.00
   2  -2  -3    9.50    0.80
   2  -2  -3   10.50    1.00
   2  -2  -3   10.50    1.20
  -2   2   3   10.50    1.70
  -2   2   3    9.80    0.90
  -2   2   3    7.50    0.90
  -2   2   3    9.50    1.00
   1  -2  -3  320.37   13.10
   1  -2  -3  321.57   16.70
   1  -2  -3  332.67   14.10
   1  -2  -3  334.07   12.70
  -1   2   3  334.47   14.10
  -1   2   3  350.16   13.20
  -1   2   3  337.37   12.60
  -1   2   3  326.07   16.70
   0  -2  -3 2479.15  119.39
   0  -2  -3 2536.55   93.79
   0  -2  -3 2540.45  103.79
   0  -2  -3 2362.26   96.59
   0   2   3 2397.66  119.39
   0   2   3 2644.14   93.79
   0   2   3 2522.55   96.59
   0   2   3 2495.75  103.79
  -1  -2  -3  189.48   10.00
  -1  -2  -3  196.78    7.60
  -1  -2  -3  191.28    8.30
  -1  -2  -3  195.38    7.80
   1   2   3  208.58    7.80
   1   2   3  187.18   10.00
   1   2   3  197.78    7.60
   1   2   3  188.88    8.30
  -2  -2  -3    4.70    0.90
  -2  -2  -3    5.20    0.80
  -2  -2  -3    3.50    0.70
  -2  -2  -3    4.40    0.70
   2   2   3    3.20    0.70
   2   2   3    3.30    0.80
   2   2   3    4.30    0.70
  -3  -2  -3   12.40    1.30
  -3  -2  -3   14.80    2.00
  -3  -2  -3   13.10    1.20
  -3  -2  -3   13.30    1.30
  -3  -2  -3   13.50    1.20
   3   2   3   11.90    1.20
  -4  -2  -3  441.26   18.70
  -4  -2  -3  450.05   21.70
  -4  -2  -3  435.16   17.00
  -4  -2  -3  441.26   17.70
  -5  -2  -3   25.80    2.00
  -5  -2  -3   27.00    2.40
  -5  -2  -3   32.20    3.00
  -6  -2  -3   14.00    1.50
  -6  -2  -3   14.00    1.90
  -6  -2  -3   13.60    2.30
  -7  -2  -3    7.00    1.90
  -7  -2  -3    5.70    2.20
   6  -3  -3   34.00    3.60
  -6   3   3   31.80    2.80
  -6   3   3   37.10    4.10
   5  -3  -3    7.30    2.20
  -5   3   3    6.10    2.30
  -5   3   3    6.10    1.50
   4  -3  -3    4.80    1.70
  -4   3   3    6.70    0.90
  -4   3   3    4.40    0.70
  -4   3   3    4.70    2.00
  -4   3   3    4.10    1.30
   3  -3  -3   21.70    1.60
   3  -3  -3   20.30    2.10
  -3   3   3   21.00    1.30
  -3   3   3   16.60    2.40
  -3   3   3   21.60    1.90
   2  -3  -3  558.44   23.80
   2  -3  -3  576.74   22.20
   2  -3  -3  544.45   21.30
  -2   3   3  554.64   22.20
  -2   3   3  570.34   27.70
  -2   3   3  560.04   21.30
   1  -3  -3   91.89    4.60
   1  -3  -3   92.09    6.50
   1  -3  -3   97.29    4.40
   1  -3  -3   96.69    4.00
  -1   3   3   97.19    4.50
  -1   3   3   98.99    4.40
  -1   3   3   98.59    4.00
  -1   3   3   95.69    6.20
   0  -3  -3 1380.06   51.19
   0  -3  -3 1360.66   56.69
   0  -3  -3 1317.17   52.79
   0   3   3 1321.37   65.69
   0   3   3 1362.36   52.79
   0   3   3 1361.06   56.69
   0   3   3 1418.26   51.19
  -1  -3  -3   31.10    1.80
  -1  -3  -3   27.30    3.30
  -1  -3  -3   29.20    1.70
  -1  -3  -3   26.80    1.60
   1   3   3   28.60    1.70
   1   3   3   30.60    1.70
   1   3   3   29.90    1.70
   1   3   3   25.00    3.20
  -2  -3  -3   69.39    3.30
  -2  -3  -3   71.59    3.30
  -2  -3  -3   73.89    3.20
   2   3   3   70.19    4.80
   2   3   3   72.39    3.30
   2   3   3   78.29    3.30
  -3  -3  -3    3.50    0.60
  -3  -3  -3    4.90    1.00
  -3  -3  -3    5.50    1.00
  -3  -3  -3    2.90    0.90
  -4  -3  -3  122.39    5.20
  -4  -3  -3  121.99    5.50
  -4  -3  -3  123.79    6.70
  -5  -3  -3   53.49    2.80
  -5  -3  -3   56.49    4.00
  -5  -3  -3   52.59    3.10
  -6  -3  -3   23.60    3.10
  -6  -3  -3   22.90    1.90
  -6  -3  -3   21.00    2.20
  -7  -3  -3    0.30    1.50
  -7  -3  -3    0.00    2.00
   6  -4  -3   17.50    2.90
  -6   4   3   13.60    2.90
  -6   4   3   12.20    2.00
   5  -4  -3   12.10    2.40
  -5   4   3   10.90    2.70
  -5   4   3    9.90    1.70
   4  -4  -3   16.40    2.20
  -4   4   3   13.90    2.70
  -4   4   3   15.10    1.80
   3  -4  -3    3.90    1.10
   3  -4  -3    3.00    1.40
  -3   4   3    5.20    1.20
  -3   4   3    4.50    2.10
   2  -4  -3   13.90    1.70
   2  -4  -3   14.70    1.30
  -2   4   3   12.40    2.60
  -2   4   3   12.30    1.40
   1  -4  -3   59.29    3.20
   1  -4  -3   55.89    2.70
  -1   4   3   59.89    5.10
  -1   4   3   54.39    3.20
   0  -4  -3  227.08    8.90
   0  -4  -3  233.28    9.90
   0   4   3  230.08    9.90
   0   4   3  222.78    9.50
   0   4   3  234.98    9.20
   0   4   3  213.58   12.40
  -1  -4  -3    7.90    1.00
  -1  -4  -3    8.10    1.00
  -1  -4  -3    9.20    0.90
   1   4   3    9.00    1.00
   1   4   3    5.10    2.00
  -2  -4  -3  182.78    8.00
  -2  -4  -3  180.38    7.40
  -2  -4  -3  183.48    7.60
   2   4   3  186.88    8.00
   2   4   3  192.38   10.20
  -3  -4  -3   34.80    1.90
  -3  -4  -3   35.70    2.10
  -3  -4  -3   35.50    2.10
   3   4   3   35.60    3.70
  -4  -4  -3    2.20    0.90
  -4  -4  -3    0.70    1.00
   4   4   3    2.60    2.00
  -5  -4  -3    3.30    1.30
  -5  -4  -3    3.70    1.10
  -6  -4  -3   93.59    5.80
  -6  -4  -3   91.39    4.70
  -6  -4  -3   88.89    4.20
  -7  -4  -3   -1.00    1.50
  -7  -4  -3    3.00    2.10
   6  -5  -3    6.90    2.90
  -6   5   3    3.50    2.60
  -6   5   3    6.00    1.90
   5  -5  -3    5.00    2.40
  -5   5   3    5.10    1.70
  -5   5   3    8.60    2.80
   4  -5  -3    2.30    2.00
   4  -5  -3    0.50    1.30
  -4   5   3    0.00    1.40
  -4   5   3   -0.70    2.40
   3  -5  -3   23.60    2.10
   3  -5  -3   26.50    2.70
  -3   5   3   29.60    2.60
  -3   5   3   22.50    3.30
   2  -5  -3   24.00    1.90
   2  -5  -3   26.60    2.50
  -2   5   3   25.20    3.30
  -2   5   3   33.10    2.50
   1  -5  -3  168.78    6.90
   1  -5  -3  165.78    7.70
  -1   5   3  171.88    7.40
  -1   5   3  163.58   10.00
   0  -5  -3    2.40    0.90
   0  -5  -3    3.70    1.10
   0   5   3    3.40    1.10
   0   5   3    0.90    2.50
  -1  -5  -3  157.78    6.30
  -1  -5  -3  151.18    6.40
  -1  -5  -3  149.49    6.90
   1   5   3  150.78    9.10
  -2  -5  -3   97.99    4.40
  -2  -5  -3   99.19    4.50
  -2  -5  -3   98.59    4.70
   2   5   3  116.09    6.80
   2   5   3  103.39    4.70
  -3  -5  -3   21.10    1.70
  -3  -5  -3   22.50    1.80
  -3  -5  -3   22.00    1.60
   3   5   3   21.20    2.80
   3   5   3   24.60    1.50
  -4  -5  -3   10.40    1.30
  -4  -5  -3    8.90    1.30
   4   5   3    8.40    2.30
  -5  -5  -3   56.99    3.30
  -5  -5  -3   59.99    3.10
   5   5   3   63.79    5.40
  -6  -5  -3    8.00    1.60
  -6  -5  -3    8.60    1.40
   6   5   3   13.40    3.40
  -7  -5  -3   14.80    2.10
   6  -6  -3   10.70    3.20
  -6   6   3    8.50    2.20
  -6   6   3    8.70    3.10
   5  -6  -3   12.30    2.90
  -5   6   3   10.90    3.20
  -5   6   3   12.40    2.10
   4  -6  -3   26.20    3.10
   4  -6  -3   30.80    2.60
  -4   6   3   32.60    3.10
  -4   6   3   26.10    3.90
   3  -6  -3   32.30    3.20
   3  -6  -3   32.50    2.50
  -3   6   3   31.20    2.90
  -3   6   3   29.10    4.00
   2  -6  -3   10.30    1.50
   2  -6  -3   10.40    1.80
  -2   6   3   10.50    2.90
  -2   6   3   13.90    1.80
   1  -6  -3   55.39    3.00
   1  -6  -3   56.49    3.50
  -1   6   3   56.79    5.60
  -1   6   3   59.09    3.50
   0  -6  -3  186.08    7.50
   0  -6  -3  179.58    8.40
   0   6   3  189.18   11.10
   0   6   3  175.58    8.00
  -1  -6  -3   30.00    1.90
  -1  -6  -3   29.10    2.00
  -1  -6  -3   31.20    2.30
   1   6   3   27.20    3.60
  -2  -6  -3   -1.00    0.90
  -2  -6  -3   -0.30    0.90
  -2  -6  -3   -0.60    0.70
   2   6   3   -1.70    1.90
  -3  -6  -3   -0.10    0.90
  -3  -6  -3    0.10    0.90
  -3  -6  -3   -1.50    0.90
   3   6   3   -0.20    1.90
   3   6   3    0.50    0.70
  -4  -6  -3    7.50    1.30
  -4  -6  -3    9.30    1.30
   4   6   3    5.90    2.40
  -5  -6  -3    2.50    1.20
  -5  -6  -3    1.60    1.30
   5   6   3   -0.80    2.40
  -6  -6  -3   14.50    1.60
  -6  -6  -3   16.80    2.00
   6   6   3   17.00    3.60
   7   6   3   18.90    4.20
   5  -7  -3   20.70    3.30
  -5   7   3   20.80    4.00
  -5   7   3   20.30    2.70
   4  -7  -3   46.40    4.30
   4  -7  -3   55.19    3.40
  -4   7   3   65.09    4.30
  -4   7   3   53.29    5.80
   3  -7  -3   30.50    2.70
   3  -7  -3   24.80    3.10
  -3   7   3   34.20    3.20
  -3   7   3   26.40    4.20
   2  -7  -3   30.70    3.10
   2  -7  -3   31.90    2.50
  -2   7   3   33.30    4.40
  -2   7   3   31.30    3.00
   1  -7  -3    3.00    1.60
   1  -7  -3    2.60    1.30
  -1   7   3    3.90    1.50
  -1   7   3    5.00    2.80
   0  -7  -3   39.20    2.60
   0  -7  -3   40.70    3.00
   0   7   3   38.80    4.80
   0   7   3   40.10    3.00
  -1  -7  -3   71.89    3.90
  -1  -7  -3   63.89    3.40
   1   7   3   67.29    3.90
   1   7   3   66.59    6.20
  -2  -7  -3    0.40    1.20
  -2  -7  -3    1.70    1.10
  -2  -7  -3    1.90    1.00
   2   7   3    0.90    2.30
  -3  -7  -3   16.60    1.70
  -3  -7  -3   20.30    1.90
  -3  -7  -3   16.60    1.70
   3   7   3   16.10    3.10
  -4  -7  -3   41.90    2.80
  -4  -7  -3   46.70    2.80
   4   7   3   40.50    5.00
  -5  -7  -3    8.20    1.60
  -5  -7  -3    8.40    1.50
   5   7   3    7.20    3.00
  -6  -7  -3    1.70    1.40
   6   7   3    0.70    2.60
  -5   8   3   -2.70    3.00
  -5   8   3    2.70    2.20
   4  -8  -3   32.10    2.80
   4  -8  -3   19.40    3.20
  -4   8   3   25.70    4.30
  -4   8   3   22.70    3.00
   3  -8  -3    5.20    1.80
   3  -8  -3    5.80    2.40
  -3   8   3    5.40    3.20
  -3   8   3    4.60    1.90
   2  -8  -3    0.10    1.60
   2  -8  -3    1.30    1.90
  -2   8   3   -0.60    3.10
  -2   8   3    1.30    1.70
   1  -8  -3   15.60    2.00
   1  -8  -3   17.00    2.40
  -1   8   3   20.70    2.40
  -1   8   3   18.10    3.90
   0  -8  -3   98.29    5.30
   0  -8  -3   97.09    4.70
   0   8   3   81.99    8.00
   0   8   3  105.39    5.30
  -1  -8  -3   77.69    4.20
  -1  -8  -3   87.09    4.80
   1   8   3   87.19    4.70
   1   8   3   86.69    7.50
  -2  -8  -3    0.20    1.30
  -2  -8  -3   -0.40    1.50
   2   8   3    2.10    2.70
  -3  -8  -3   20.10    2.30
  -3  -8  -3   23.50    2.20
  -3  -8  -3   21.00    2.00
   3   8   3   22.20    3.80
  -4  -8  -3    1.10    1.30
  -4  -8  -3    1.40    1.20
   4   8   3    2.40    2.70
  -5  -8  -3   24.60    2.30
  -5  -8  -3   17.30    2.00
   5   8   3   20.00    3.90
  -6  -8  -3   13.50    2.10
   6   8   3   13.80    3.90
   4  -9  -3    0.50    2.70
   4  -9  -3   -0.30    1.80
  -4   9   3   -0.50    3.30
  -4   9   3    5.00    2.40
   3  -9  -3   -1.70    2.30
   3  -9  -3    2.20    1.80
  -3   9   3    1.00    3.20
  -3   9   3    1.00    1.90
   2  -9  -3    0.80    2.20
   2  -9  -3   -2.70    1.60
  -2   9   3   -1.50    3.10
  -2   9   3    1.10    1.80
   1  -9  -3    1.00    1.50
   1  -9  -3    1.50    2.00
  -1   9   3    0.50    1.60
  -1   9   3    2.30    3.20
   0  -9  -3    1.00    1.90
   0  -9  -3    2.70    1.50
   0   9   3   -0.50    3.30
   0   9   3    1.30    1.60
  -1  -9  -3    2.20    1.50
  -1  -9  -3    3.50    1.90
   1   9   3    2.00    3.30
   1   9   3   -0.80    1.40
  -2  -9  -3   57.89    3.60
  -2  -9  -3   49.00    3.20
   2   9   3   44.40    3.60
   2   9   3   43.60    5.60
  -3  -9  -3    0.10    1.50
  -3  -9  -3    2.50    1.50
  -3  -9  -3    2.60    1.40
   3   9   3   -1.70    2.70
  -4  -9  -3    6.60    1.60
  -4  -9  -3    6.50    1.50
   4   9   3    1.30    2.90
  -5  -9  -3    8.00    1.70
  -5  -9  -3    6.20    1.70
   5   9   3    7.10    3.20
   3 -10  -3    0.10    1.80
   3 -10  -3   -2.10    2.60
  -3  10   3   -3.10    3.30
  -3  10   3   -3.50    1.80
   2 -10  -3   -3.00    2.20
   2 -10  -3   -0.50    1.80
  -2  10   3   -4.00    3.40
  -2  10   3   -0.20    1.70
   1 -10  -3   11.40    2.60
   1 -10  -3    9.20    2.00
  -1  10   3   11.00    4.00
  -1  10   3   13.50    2.30
   0 -10  -3   -1.20    1.50
   0 -10  -3    0.40    2.00
   0  10   3   -0.20    1.60
   0  10   3   -6.40    3.40
  -1 -10  -3   34.40    2.80
  -1 -10  -3   37.40    3.50
   1  10   3   29.40    3.20
   1  10   3   35.10    5.70
  -2 -10  -3   34.90    3.20
  -2 -10  -3   24.70    2.50
   2  10   3   21.70    2.70
   2  10   3   25.90    4.90
  -3 -10  -3    5.20    1.70
   3  10   3    7.00    3.40
  -4 -10  -3    1.90    1.70
  -4 -10  -3    0.40    1.50
   4  10   3   -3.30    2.90
   2 -11  -3   -2.40    2.60
   2 -11  -3    0.90    2.20
  -2  11   3    2.10    2.10
  -2  11   3   -3.70    3.60
   1 -11  -3    4.60    2.00
   1 -11  -3    2.70    2.70
  -1  11   3    4.00    3.90
  -1  11   3    4.60    2.10
   0 -11  -3    3.20    2.40
   0 -11  -3    0.10    1.80
   0  11   3    0.00    1.90
   0  11   3    0.10    3.60
  -1 -11  -3    3.20    1.80
  -1 -11  -3    0.10    2.10
   1  11   3   -1.30    3.50
   1  11   3    4.40    2.00
  -2 -11  -3    3.70    1.80
  -2 -11  -3    9.20    2.30
   2  11   3    5.20    2.00
   2  11   3    3.00    3.70
  -3 -11  -3    0.90    1.80
   3  11   3    3.90    2.00
   3  11   3    1.00    3.50
   3  10  -4    0.50    2.00
  -3 -10   4    1.20    1.60
   2  10  -4   44.90    3.80
  -2 -10   4   42.20    3.30
  -2 -10   4   47.10    4.00
   1  10  -4   14.80    2.50
  -1 -10   4   16.00    2.80
  -1 -10   4   13.20    2.20
   0  10  -4   -1.80    1.70
   0 -10   4    0.80    1.80
   0 -10   4    1.40    2.30
  -1  10  -4    8.80    2.20
   1 -10   4    9.30    2.70
  -2  10  -4   -2.10    1.50
  -2  10  -4    3.20    1.90
   2 -10   4   -0.80    2.40
   4   9  -4   -0.60    1.80
   3   9  -4   -0.60    1.70
   3   9  -4   -0.50    2.40
  -3  -9   4   -1.30    1.30
   2   9  -4   31.50    3.20
   2   9  -4   25.10    3.70
  -2  -9   4   38.10    3.40
  -2  -9   4   30.20    2.60
   1   9  -4    6.00    2.80
   1   9  -4    8.60    1.90
  -1  -9   4   13.60    2.50
  -1  -9   4    9.20    1.80
   0   9  -4   13.00    3.20
   0   9  -4   25.40    2.60
   0  -9   4   18.60    2.30
   0  -9   4   25.00    3.10
  -1   9  -4   -3.30    2.30
  -1   9  -4    1.00    1.70
   1  -9   4    0.30    2.30
  -2   9  -4   20.20    2.60
  -2   9  -4   12.30    3.00
  -2   9  -4   20.40    2.20
   2  -9   4   14.70    2.90
  -3   9  -4    5.70    2.10
  -3   9  -4    9.70    2.00
  -3   9  -4    5.00    2.60
   3  -9   4    6.90    2.90
   5   8  -4    0.40    2.50
   5   8  -4   -0.30    1.70
   4   8  -4    2.40    1.60
   4   8  -4    1.70    2.30
  -4  -8   4    1.10    1.30
   3   8  -4    6.60    2.30
   3   8  -4   10.50    1.90
  -3  -8   4    7.90    1.50
   2   8  -4    8.00    2.40
   2   8  -4    6.80    1.70
  -2  -8   4    3.60    2.00
  -2  -8   4    8.10    1.60
   1   8  -4    2.20    2.20
   1   8  -4   -1.30    1.40
  -1  -8   4   -0.70    1.90
  -1  -8   4   -0.30    1.40
   0   8  -4  107.49    7.20
   0   8  -4  103.99    5.50
   0  -8   4  102.89    6.00
   0  -8   4  104.79    5.10
  -1   8  -4   16.10    2.20
  -1   8  -4   10.80    2.70
   1  -8   4   10.00    1.90
   1  -8   4   13.50    2.50
  -2   8  -4   42.80    3.40
  -2   8  -4   43.70    3.00
  -2   8  -4   39.00    4.50
   2  -8   4   42.80    3.90
  -3   8  -4    1.40    2.20
  -3   8  -4    2.80    1.60
  -3   8  -4    2.40    1.90
   3  -8   4    0.00    2.40
  -4   8  -4   15.80    2.60
  -4   8  -4   17.70    2.30
  -4   8  -4   18.00    3.20
   4  -8   4   14.10    3.20
   5   7  -4    0.10    2.30
   4   7  -4    2.40    1.60
   4   7  -4    8.90    2.40
  -4  -7   4    8.00    1.30
   3   7  -4   44.70    4.20
   3   7  -4   42.80    3.10
  -3  -7   4   41.10    2.60
  -3  -7   4   37.90    3.20
   2   7  -4   -1.10    1.80
   2   7  -4   -1.50    1.20
  -2  -7   4   -1.10    1.20
  -2  -7   4   -1.60    1.60
   1   7  -4    2.10    1.90
   1   7  -4   -0.80    1.30
  -1  -7   4    1.40    1.70
  -1  -7   4    1.30    1.30
   0   7  -4  241.98   10.60
   0   7  -4  251.97   13.10
   0  -7   4  229.18   10.10
   0  -7   4  260.27   11.50
  -1   7  -4   11.70    1.80
  -1   7  -4   10.20    2.40
   1  -7   4    9.80    2.20
  -2   7  -4   63.19    3.50
  -2   7  -4   61.49    3.90
  -2   7  -4   62.29    5.00
   2  -7   4   61.39    4.40
  -3   7  -4   -2.30    1.90
  -3   7  -4    1.10    1.40
  -3   7  -4    1.20    1.60
   3  -7   4    0.90    2.30
  -4   7  -4   12.30    2.00
  -4   7  -4    7.70    2.40
  -4   7  -4   14.00    2.30
   4  -7   4    7.00    2.70
  -5   7  -4   28.90    3.30
  -5   7  -4   32.60    3.00
  -5   7  -4   25.70    3.50
   5  -7   4   18.80    3.60
   6   6  -4    5.10    2.80
   5   6  -4   -1.90    2.00
  -5  -6   4    1.20    1.00
   4   6  -4   12.10    2.40
  -4  -6   4    9.40    1.30
  -4  -6   4   11.30    1.30
   3   6  -4    3.40    1.70
   3   6  -4   -0.80    1.10
  -3  -6   4    1.40    1.50
  -3  -6   4   -0.90    1.00
   2   6  -4    4.00    1.70
   2   6  -4    4.90    1.30
  -2  -6   4    5.60    1.20
  -2  -6   4    1.00    1.60
   1   6  -4   27.00    2.90
   1   6  -4   26.40    2.40
  -1  -6   4   25.50    2.50
  -1  -6   4   24.20    2.10
   0   6  -4    0.80    1.20
   0   6  -4   -0.90    1.70
   0  -6   4    0.30    1.60
   0  -6   4    0.70    1.10
  -1   6  -4   16.70    2.40
  -1   6  -4   15.50    1.90
   1  -6   4   17.20    2.30
  -2   6  -4   24.10    2.40
  -2   6  -4   21.40    2.10
  -2   6  -4   23.00    2.60
   2  -6   4   20.10    2.60
  -3   6  -4   -1.80    1.30
  -3   6  -4    0.90    1.40
  -3   6  -4    1.80    1.80
   3  -6   4    0.30    2.10
  -4   6  -4    6.50    2.20
  -4   6  -4    8.00    1.90
  -4   6  -4   12.10    1.80
   4  -6   4   10.40    2.70
  -5   6  -4   22.20    2.80
  -5   6  -4   21.60    3.10
  -5   6  -4   22.40    2.30
   5  -6   4   24.50    3.50
  -5  -5   4   21.10    1.70
   4   5  -4   -1.60    1.60
  -4  -5   4    0.30    0.90
  -4  -5   4    0.90    0.80
   3   5  -4    6.80    1.30
   3   5  -4    6.80    1.70
  -3  -5   4    9.00    1.20
   2   5  -4   -0.50    0.90
   2   5  -4    1.00    1.20
  -2  -5   4   -0.70    1.40
  -2  -5   4    0.40    0.90
   1   5  -4   80.49    4.10
   1   5  -4   85.79    5.20
  -1  -5   4   82.59    3.90
  -1  -5   4   85.59    4.60
   0   5  -4   24.30    2.20
   0   5  -4   29.10    3.10
   0  -5   4   21.30    2.30
   0  -5   4   22.30    2.00
   0  -5   4   24.10    2.70
  -1   5  -4  199.08    8.70
  -1   5  -4  205.28   10.60
   1  -5   4  208.28    9.40
   1  -5   4  197.08   10.90
  -2   5  -4   41.30    2.90
  -2   5  -4   39.70    2.50
  -2   5  -4   38.70    3.50
   2  -5   4   43.20    3.30
  -3   5  -4    3.80    1.50
  -3   5  -4    4.80    1.30
  -3   5  -4    3.40    1.70
   3  -5   4    2.80    2.00
  -4   5  -4  219.78   11.70
  -4   5  -4  225.98    9.90
  -4   5  -4  218.58    9.10
   4  -5   4  203.08   10.50
  -5   5  -4   62.79    4.20
  -5   5  -4   63.19    5.00
  -5   5  -4   69.89    3.90
   5  -5   4   61.99    4.90
  -6   5  -4   42.90    3.20
  -6   5  -4   28.10    3.20
  -6   5  -4   39.30    4.30
   6  -5   4   34.10    4.10
  -6  -4   4    8.80    1.20
  -6  -4   4    6.00    1.70
  -5  -4   4  123.09    6.80
  -5  -4   4  117.39    5.20
  -4  -4   4   20.60    2.40
  -4  -4   4   21.40    1.60
   3   4  -4    0.10    0.70
   3   4  -4   -0.20    0.90
   3   4  -4    1.40    0.70
  -3  -4   4    0.30    0.60
  -3  -4   4   -0.60    0.70
   2   4  -4   16.00    1.80
   2   4  -4   14.30    1.30
   2   4  -4   16.60    1.70
  -2  -4   4   13.60    1.70
  -2  -4   4   14.90    1.50
   1   4  -4    9.50    1.50
   1   4  -4    7.10    0.80
   1   4  -4   10.40    1.20
  -1  -4   4   11.40    1.60
  -1  -4   4   11.40    1.20
   0   4  -4  355.76   15.30
   0   4  -4  393.66   18.70
   0  -4   4  395.36   16.60
   0  -4   4  377.06   18.70
  -1   4  -4    1.80    1.20
  -1   4  -4    3.10    1.00
  -1   4  -4    3.90    1.00
   1  -4   4    1.80    1.40
   1  -4   4    2.80    1.60
  -2   4  -4   24.60    3.00
  -2   4  -4   27.10    2.40
  -2   4  -4   35.50    2.20
   2  -4   4   34.90    2.90
  -3   4  -4    6.90    1.40
  -3   4  -4    4.10    1.20
  -3   4  -4    4.80    1.50
   3  -4   4    5.40    1.80
  -4   4  -4   62.09    3.40
  -4   4  -4   62.19    4.80
  -4   4  -4   60.19    3.90
   4  -4   4   58.49    4.40
  -5   4  -4   98.69    6.30
  -5   4  -4   95.79    5.30
  -5   4  -4  101.59    4.90
   5  -4   4   99.19    6.00
  -6   4  -4   44.50    3.10
  -6   4  -4   37.30    3.40
  -6   4  -4   41.70    4.40
   6  -4   4   47.30    4.50
  -6  -3   4    0.60    1.00
  -6  -3   4    1.30    1.60
  -5  -3   4   85.49    5.10
  -5  -3   4   76.89    3.70
  -4  -3   4   88.69    5.10
  -4  -3   4   83.99    3.80
   3   3  -4   70.69    3.00
   3   3  -4   61.29    2.70
   3   3  -4   60.79    3.40
   3   3  -4   62.29    3.00
  -3  -3   4   60.59    2.80
  -3  -3   4   58.69    3.70
   2   3  -4  167.88    6.90
   2   3  -4  169.68    6.80
   2   3  -4  176.98    7.80
   1   3  -4  623.64   23.70
   1   3  -4  634.74   22.90
   1   3  -4  585.94   28.80
   1   3  -4  593.14   25.50
   1   3  -4  557.44   29.00
   1   3  -4  615.54   23.50
  -1  -3   4  597.34   25.60
   0   3  -4  334.37   14.20
   0   3  -4  349.47   13.70
   0  -3   4  366.96   15.40
   0  -3   4  368.76   14.30
  -1   3  -4   14.60    1.40
  -1   3  -4   18.60    2.00
  -1   3  -4   14.50    1.30
   1  -3   4   13.90    1.80
   1  -3   4   14.20    1.70
  -2   3  -4   35.90    2.40
  -2   3  -4   35.30    2.80
  -2   3  -4   38.40    2.20
   2  -3   4   31.20    2.90
   2  -3   4   33.70    3.40
  -3   3  -4   63.09    3.30
  -3   3  -4   63.69    3.70
  -3   3  -4   68.39    4.30
   3  -3   4   74.49    4.20
  -4   3  -4   26.10    2.40
  -4   3  -4   27.20    2.30
  -4   3  -4   30.40    3.10
   4  -3   4   30.10    3.00
  -5   3  -4    7.20    2.10
  -5   3  -4    8.70    1.60
  -5   3  -4    6.60    1.80
   5  -3   4    7.30    2.50
  -6   3  -4    2.20    1.90
  -6   3  -4    1.30    1.40
  -6   3  -4   -1.30    1.50
   6  -3   4   -1.90    2.40
  -7   3  -4    7.30    2.60
  -7  -2   4    1.50    2.00
  -6  -2   4   -0.50    1.50
  -6  -2   4    0.20    1.00
  -5  -2   4   92.09    4.30
  -5  -2   4  100.59    5.80
  -4  -2   4  270.87   11.00
  -4  -2   4  280.07   13.90
   3   2  -4   26.30    1.60
   3   2  -4   18.50    2.00
   3   2  -4   28.40    1.70
  -3  -2   4   25.40    2.20
  -3  -2   4   25.10    1.40
   2   2  -4   14.90    1.60
   2   2  -4   19.40    1.20
   2   2  -4   14.10    1.60
   2   2  -4   18.70    1.40
   2   2  -4   17.00    1.20
   2   2  -4   20.80    1.20
  -2  -2   4   14.60    1.30
  -2  -2   4   18.70    1.10
   1   2  -4  297.37   11.60
   1   2  -4  288.17   12.80
   1   2  -4  295.97   11.50
   1   2  -4  298.37   11.30
   1   2  -4  296.57   11.30
  -1  -2   4  279.27   12.70
   0   2  -4 1995.40   78.29
   0   2  -4 1794.82   70.49
   0   2  -4 1851.81   70.59
   0   2  -4 1811.52   72.69
   0  -2   4 1938.61   72.79
   0  -2   4 1851.81   78.19
  -1   2  -4   18.60    1.70
  -1   2  -4   19.50    1.70
  -1   2  -4   17.70    1.50
   1  -2   4   18.90    1.80
   1  -2   4   16.80    1.70
   1  -2   4   18.80    2.10
  -2   2  -4    2.10    0.80
  -2   2  -4    2.20    1.00
  -2   2  -4    3.50    1.00
   2  -2   4    2.90    1.30
   2  -2   4    2.50    1.40
  -3   2  -4    0.10    0.90
  -3   2  -4    0.40    0.90
  -3   2  -4    1.40    1.10
   3  -2   4    0.10    1.40
  -4   2  -4    0.90    1.10
  -4   2  -4    0.80    1.00
  -4   2  -4    1.90    1.40
   4  -2   4   -1.20    1.60
  -5   2  -4  102.89    6.30
  -5   2  -4   99.09    5.20
  -5   2  -4  106.69    4.70
   5  -2   4   89.79    5.80
  -6   2  -4   -1.30    1.50
  -6   2  -4    0.30    1.90
  -6   2  -4   -1.80    1.30
   6  -2   4   -1.00    2.30
  -7   2  -4   20.40    3.10
  -7   2  -4   23.80    2.80
  -7  -1   4    8.70    2.40
  -6  -1   4    0.70    1.00
  -6  -1   4    1.00    1.70
   5   1  -4   21.30    2.00
  -5  -1   4   21.70    1.80
  -5  -1   4   21.80    2.80
   4   1  -4   13.40    1.50
  -4  -1   4    9.40    1.00
  -4  -1   4    9.60    1.00
  -4  -1   4    8.30    1.50
   3   1  -4   62.29    3.00
   3   1  -4   62.89    3.00
  -3  -1   4   64.19    3.80
  -3  -1   4   58.99    2.70
  -3  -1   4   62.29    3.00
   2   1  -4   79.79    3.70
   2   1  -4   79.69    3.30
   2   1  -4   81.99    4.70
  -2  -1   4   80.69    3.30
  -2  -1   4   78.79    4.30
   1   1  -4    0.90    1.00
   1   1  -4    0.70    0.70
   1   1  -4    1.60    0.50
   1   1  -4   -0.90    0.70
  -1  -1   4    0.40    0.50
   0   1  -4 5030.00  197.38
   0   1  -4 4612.24  178.18
   0   1  -4 4784.82  183.68
   0  -1   4 4481.15  178.18
   0  -1   4 4852.81  197.38
   0  -1   4 4744.03  183.78
  -1   1  -4 1206.98   59.79
  -1   1  -4 1276.77   48.80
  -1   1  -4 1407.86   52.69
  -1   1  -4 1158.38   47.30
   1  -1   4 1284.37   59.89
   1  -1   4 1261.67   52.49
   1  -1   4 1233.98   47.30
   1  -1   4 1205.18   48.80
  -2   1  -4  180.88    7.70
  -2   1  -4  158.78    6.80
  -2   1  -4  153.28    6.50
  -2   1  -4  152.58    8.10
   2  -1   4  158.58    7.50
   2  -1   4  164.18    8.30
  -3   1  -4   21.00    1.90
  -3   1  -4   17.00    1.80
  -3   1  -4   23.60    1.70
   3  -1   4   22.70    2.10
  -4   1  -4    8.10    1.60
  -4   1  -4    7.70    1.40
  -4   1  -4   11.90    1.30
   4  -1   4    7.10    1.80
  -5   1  -4  313.67   16.00
  -5   1  -4  316.47   13.20
  -5   1  -4  327.27   12.50
   5  -1   4  298.47   14.10
  -6   1  -4    8.80    2.10
  -6   1  -4    8.60    1.50
  -6   1  -4    6.90    1.80
   6  -1   4    6.10    2.30
  -7   1  -4   -0.30    2.00
  -7   1  -4    0.00    1.70
  -7   0   4   12.60    2.60
  -6   0   4    0.20    1.10
  -6   0   4   -0.90    1.80
   5   0  -4   -1.20    1.20
  -5   0   4   -0.40    1.60
  -5   0   4    0.40    0.90
   4   0  -4   23.20    2.00
  -4   0   4   24.70    2.60
  -4   0   4   21.00    1.60
   3   0  -4   45.60    2.50
   3   0  -4   44.40    2.40
  -3   0   4   42.10    3.10
  -3   0   4   44.70    2.30
  -3   0   4   42.60    2.10
   2   0  -4  169.28    8.70
   2   0  -4  159.88    7.20
  -2   0   4  166.08    7.20
  -2   0   4  165.48    8.40
   1   0  -4  864.01   32.30
   1   0  -4  849.81   35.80
  -1   0   4  850.41   32.30
  -1   0   4  868.01   41.10
  -1   0   4  855.61   35.80
   0   0  -4   19.30    1.60
   0   0  -4   17.60    1.40
   0   0  -4   16.90    1.20
   0   0   4   16.20    1.10
   0   0   4   16.60    1.30
  -1   0  -4   28.90    1.70
  -1   0  -4   28.80    1.80
  -1   0  -4   30.00    1.90
  -1   0  -4   40.90    2.70
   1   0   4   35.60    2.30
   1   0   4   29.80    1.80
   1   0   4   32.50    1.80
   1   0   4   30.40    1.90
  -2   0  -4  389.26   16.80
  -2   0  -4  401.46   15.00
  -2   0  -4  400.26   15.50
  -2   0  -4  372.26   18.80
   2   0   4  390.76   18.90
   2   0   4  352.16   16.60
   2   0   4  397.46   14.90
   2   0   4  399.46   15.50
  -3   0  -4  146.99    6.30
  -3   0  -4  139.19    7.50
  -3   0  -4  151.08    6.00
  -3   0  -4  148.69    6.90
   3   0   4  130.49    6.70
  -4   0  -4   22.80    2.00
  -4   0  -4   22.80    1.80
  -4   0  -4   22.30    2.50
   4   0   4   20.00    2.20
  -5   0  -4  301.57   11.70
  -5   0  -4  307.17   15.00
  -5   0  -4  277.97   12.30
   5   0   4  287.37   13.10
  -6   0  -4   43.70    3.20
  -6   0  -4   47.40    2.80
  -6   0  -4   43.10    3.90
   6   0   4   33.30    3.50
  -7   0  -4   19.50    2.40
  -7   0  -4   20.20    2.80
  -7   1   4    3.40    2.40
  -6   1   4   10.30    2.40
  -6   1   4    9.50    1.50
   5  -1  -4   26.30    2.60
  -5   1   4   27.50    3.40
  -5   1   4   21.70    2.00
   4  -1  -4  103.69    5.10
  -4   1   4  101.09    4.60
  -4   1   4  109.49    6.20
   3  -1  -4   54.09    2.90
   3  -1  -4   57.79    3.10
  -3   1   4   56.89    2.60
  -3   1   4   51.89    3.90
   2  -1  -4    4.20    1.70
   2  -1  -4    3.10    0.60
   2  -1  -4    2.60    0.90
  -2   1   4    3.30    0.70
  -2   1   4    3.00    0.50
  -2   1   4    3.70    1.30
   1  -1  -4    3.10    0.60
   1  -1  -4    2.90    1.40
   1  -1  -4    2.90    0.70
  -1   1   4    2.60    1.30
  -1   1   4    4.90    0.70
  -1   1   4    4.00    0.50
   0  -1  -4   21.70    2.50
   0  -1  -4   17.80    1.30
   0  -1  -4   16.90    1.00
   0  -1  -4   17.20    1.40
   0   1   4   15.40    1.80
   0   1   4   15.50    1.40
   0   1   4   19.50    1.00
   0   1   4   16.30    1.30
  -1  -1  -4   41.80    2.20
  -1  -1  -4   43.00    2.30
  -1  -1  -4   44.50    2.10
  -1  -1  -4   44.10    2.70
   1   1   4   45.00    2.20
   1   1   4   42.20    2.50
   1   1   4   43.80    2.20
   1   1   4   46.30    3.10
  -2  -1  -4  502.65   19.00
  -2  -1  -4  530.95   21.20
  -2  -1  -4  490.85   19.60
  -2  -1  -4  477.25   24.00
   2   1   4  493.25   21.10
   2   1   4  468.85   19.60
   2   1   4  513.15   24.00
   2   1   4  501.45   19.00
  -3  -1  -4  141.89    6.40
  -3  -1  -4  152.38    7.90
  -3  -1  -4  166.98    7.10
  -3  -1  -4  148.49    6.20
   3   1   4  142.69    6.90
  -4  -1  -4    4.00    1.10
  -4  -1  -4    3.80    1.30
  -4  -1  -4    4.90    1.20
  -4  -1  -4    5.00    1.10
   4   1   4    3.10    1.30
  -5  -1  -4  118.49    5.90
  -5  -1  -4  121.89    5.60
  -5  -1  -4  141.99    7.40
   5   1   4  129.49    6.30
  -6  -1  -4   30.80    3.50
  -6  -1  -4   29.00    2.30
  -6  -1  -4   28.70    2.60
  -7  -1  -4   28.30    3.60
  -7  -1  -4   22.10    2.60
  -7   2   4    1.60    2.50
   6  -2  -4   11.70    2.40
  -6   2   4   15.50    2.80
  -6   2   4   13.30    1.70
   5  -2  -4  184.18    8.90
  -5   2   4  198.98   10.60
  -5   2   4  184.98    8.10
   4  -2  -4  170.68    8.10
  -4   2   4  179.38    7.40
  -4   2   4  171.68    9.50
   3  -2  -4   97.89    4.80
   3  -2  -4  101.99    4.50
  -3   2   4   92.29    5.90
  -3   2   4   95.49    4.30
   2  -2  -4  139.89    6.30
   2  -2  -4  138.19    5.80
   2  -2  -4  132.59    5.40
  -2   2   4  146.19    5.80
  -2   2   4  139.29    7.80
  -2   2   4  135.99    5.40
   1  -2  -4   13.20    1.10
   1  -2  -4   13.80    2.30
   1  -2  -4   12.10    1.20
  -1   2   4   15.50    1.10
  -1   2   4   14.90    1.40
  -1   2   4   13.70    2.00
  -1   2   4   11.90    1.30
  -1   2   4   15.00    0.90
   0  -2  -4    7.80    0.90
   0  -2  -4    8.30    0.80
   0  -2  -4   12.00    1.10
   0  -2  -4    8.30    1.80
   0   2   4   10.90    1.10
   0   2   4    9.00    0.90
   0   2   4    7.20    0.80
   0   2   4    6.90    2.00
  -1  -2  -4    6.70    0.70
  -1  -2  -4    5.20    0.80
  -1  -2  -4    4.90    1.50
  -1  -2  -4    4.60    0.80
   1   2   4    5.40    0.70
   1   2   4    5.80    1.40
   1   2   4    4.70    0.70
   1   2   4    6.90    0.80
  -2  -2  -4  468.15   20.60
  -2  -2  -4  491.75   20.50
  -2  -2  -4  478.15   18.60
  -2  -2  -4  506.05   19.20
   2   2   4  470.95   23.90
   2   2   4  490.95   18.60
   2   2   4  500.05   23.60
  -3  -2  -4  182.28    8.00
  -3  -2  -4  178.48    7.70
  -3  -2  -4  186.08    7.40
  -3  -2  -4  194.98    8.40
  -3  -2  -4  183.28    9.40
  -4  -2  -4   59.69    3.40
  -4  -2  -4   64.29    3.00
  -4  -2  -4   61.59    4.00
  -4  -2  -4   58.99    3.30
  -5  -2  -4    5.40    1.30
  -5  -2  -4    8.60    1.70
  -6  -2  -4    1.80    1.80
  -6  -2  -4    3.90    1.30
  -6  -2  -4    0.60    1.40
  -7  -2  -4   77.69    5.40
  -7  -2  -4   68.09    4.30
   6  -3  -4    2.50    2.20
  -6   3   4    0.20    2.30
  -6   3   4    0.70    1.40
   5  -3  -4   19.00    2.50
  -5   3   4   22.60    2.20
  -5   3   4   21.70    3.00
   4  -3  -4  159.98    7.80
  -4   3   4  157.98    7.10
  -4   3   4  180.88    9.60
   3  -3  -4   11.00    1.10
   3  -3  -4    7.00    1.40
  -3   3   4    8.10    0.80
  -3   3   4    9.50    2.00
  -3   3   4    8.10    1.20
   2  -3  -4    5.90    1.20
   2  -3  -4    5.50    1.00
   2  -3  -4    7.80    0.90
  -2   3   4    6.90    1.00
  -2   3   4    7.40    0.70
  -2   3   4    5.10    2.10
   1  -3  -4   29.80    1.70
   1  -3  -4   30.30    2.10
  -1   3   4   28.60    2.10
  -1   3   4   32.50    1.70
  -1   3   4   31.00    3.80
  -1   3   4   28.40    1.60
   0  -3  -4  495.45   18.70
   0  -3  -4  478.55   24.30
   0  -3  -4  459.05   19.20
   0  -3  -4  503.75   20.70
   0   3   4  490.45   19.20
   0   3   4  496.05   20.70
   0   3   4  477.55   24.50
   0   3   4  514.45   18.70
  -1  -3  -4  451.75   18.40
  -1  -3  -4  462.25   19.80
  -1  -3  -4  469.35   23.20
  -1  -3  -4  470.35   17.90
   1   3   4  476.15   19.80
   1   3   4  466.15   23.30
   1   3   4  491.35   18.50
   1   3   4  466.55   17.90
  -2  -3  -4   24.90    1.70
  -2  -3  -4   26.30    1.70
  -2  -3  -4   26.10    1.80
   2   3   4   24.90    1.60
   2   3   4   23.50    3.10
  -3  -3  -4  235.18   10.30
  -3  -3  -4  259.37   10.80
  -3  -3  -4  260.07   10.00
  -3  -3  -4  251.17   11.10
   3   3   4  259.07   13.20
  -4  -3  -4   43.80    2.50
  -4  -3  -4   51.69    2.80
  -4  -3  -4   43.30    2.40
  -4  -3  -4   47.10    2.70
  -4  -3  -4   48.30    3.30
  -5  -3  -4   55.99    4.00
  -5  -3  -4   51.59    3.20
  -5  -3  -4   54.49    3.00
  -6  -3  -4    2.40    1.40
  -6  -3  -4    3.20    1.30
  -6  -3  -4    5.20    1.90
  -7  -3  -4   43.40    3.30
   6  -4  -4    3.00    2.40
  -6   4   4    1.20    2.50
  -6   4   4    1.00    1.40
   5  -4  -4   13.30    2.40
  -5   4   4   12.00    1.70
  -5   4   4   13.30    2.90
   4  -4  -4   77.39    3.50
   4  -4  -4   69.89    4.40
  -4   4   4   73.59    5.80
  -4   4   4   72.19    4.00
   3  -4  -4  172.98    8.40
   3  -4  -4  172.38    7.20
  -3   4   4  180.78   10.30
  -3   4   4  190.68    7.80
   2  -4  -4    0.00    0.90
   2  -4  -4    0.60    1.10
  -2   4   4    1.60    1.00
  -2   4   4    3.10    2.20
   1  -4  -4   81.39    4.20
   1  -4  -4   86.39    3.60
  -1   4   4   76.79    6.10
  -1   4   4   77.49    4.10
  -1   4   4   85.09    3.60
   0  -4  -4  443.96   18.80
   0  -4  -4  438.36   16.90
   0   4   4  448.86   17.40
   0   4   4  434.66   22.60
  -1  -4  -4  404.96   15.50
  -1  -4  -4  393.26   15.90
  -1  -4  -4  417.86   17.10
   1   4   4  415.36   17.00
   1   4   4  372.56   20.30
  -2  -4  -4   69.09    3.30
  -2  -4  -4   69.79    3.40
  -2  -4  -4   66.49    3.20
   2   4   4   65.49    5.10
   2   4   4   74.29    3.40
  -3  -4  -4   32.60    1.90
  -3  -4  -4   34.70    2.00
  -3  -4  -4   33.30    2.40
  -3  -4  -4   33.30    2.10
   3   4   4   34.60    3.60
  -4  -4  -4   15.90    1.60
  -4  -4  -4   15.00    1.60
   4   4   4   14.50    2.60
  -5  -4  -4  132.09    6.10
  -5  -4  -4  135.39    5.70
  -6  -4  -4    2.00    1.20
  -6  -4  -4    2.80    1.50
  -7  -4  -4   16.60    2.30
   6  -5  -4    0.50    2.60
  -6   5   4    1.40    2.50
  -6   5   4    0.70    1.60
   5  -5  -4    5.10    2.40
  -5   5   4    3.40    1.60
  -5   5   4    2.30    2.50
   4  -5  -4   12.10    2.30
   4  -5  -4   16.40    1.70
  -4   5   4   13.00    3.00
  -4   5   4   12.00    1.90
   3  -5  -4  183.18    9.10
   3  -5  -4  187.48    8.00
  -3   5   4  209.08    8.60
  -3   5   4  202.18   11.30
   2  -5  -4   18.50    1.70
   2  -5  -4   15.20    1.90
  -2   5   4   18.30    1.80
  -2   5   4   16.00    3.10
   1  -5  -4    3.30    1.00
   1  -5  -4    1.70    1.10
  -1   5   4    3.50    1.20
  -1   5   4    4.20    2.40
   0  -5  -4  553.64   23.70
   0  -5  -4  563.94   21.40
   0   5   4  544.35   28.20
   0   5   4  565.74   22.30
  -1  -5  -4   83.79    3.90
  -1  -5  -4   92.09    4.40
  -1  -5  -4   89.79    3.90
   1   5   4   81.79    6.30
  -2  -5  -4  141.39    6.30
  -2  -5  -4  137.99    5.80
  -2  -5  -4  137.19    6.00
   2   5   4  137.49    8.40
   2   5   4  142.99    6.20
  -3  -5  -4   18.00    1.70
  -3  -5  -4   18.00    1.60
  -3  -5  -4   17.40    1.70
   3   5   4   11.70    2.50
   3   5   4   20.70    1.50
  -4  -5  -4   52.49    2.80
  -4  -5  -4   51.19    2.90
   4   5   4   53.19    4.80
  -5  -5  -4   19.50    2.10
  -5  -5  -4   22.50    2.00
   5   5   4   20.60    3.30
  -6  -5  -4   -0.30    1.20
  -6  -5  -4    1.30    1.40
   6   5   4   -1.30    2.40
  -7  -5  -4    3.10    1.70
   7   5   4    1.90    2.90
   5  -6  -4   -1.00    2.40
  -5   6   4   -1.30    2.50
  -5   6   4   -1.70    1.50
   4  -6  -4   -0.40    1.50
   4  -6  -4   -2.00    2.00
  -4   6   4   -3.00    2.50
  -4   6   4    0.10    1.70
   3  -6  -4   72.39    3.80
   3  -6  -4   74.29    4.60
  -3   6   4   78.59    4.40
  -3   6   4   64.69    6.40
   2  -6  -4   11.50    1.50
   2  -6  -4    9.20    1.70
  -2   6   4    9.40    3.20
  -2   6   4   12.00    1.70
   1  -6  -4   -0.40    1.00
   1  -6  -4    0.90    1.30
  -1   6   4    0.70    1.20
  -1   6   4    2.20    2.50
   0  -6  -4   41.40    2.50
   0  -6  -4   40.00    2.90
   0   6   4   43.30    3.00
   0   6   4   41.30    4.80
  -1  -6  -4  288.47   12.70
  -1  -6  -4  284.27   11.50
  -1  -6  -4  288.47   11.80
   1   6   4  305.27   15.90
  -2  -6  -4   41.50    2.50
  -2  -6  -4   38.80    2.30
  -2  -6  -4   37.10    2.30
   2   6   4   33.90    4.00
  -3  -6  -4   33.50    2.30
  -3  -6  -4   33.20    2.20
  -3  -6  -4   32.70    2.30
   3   6   4   36.20    4.30
   3   6   4   35.80    2.10
  -4  -6  -4    4.60    1.20
  -4  -6  -4    3.00    1.20
   4   6   4    3.00    2.40
  -5  -6  -4    1.20    1.30
  -5  -6  -4   -0.40    1.20
   5   6   4   -0.20    2.40
  -6  -6  -4   14.90    2.00
  -6  -6  -4   17.20    1.80
   6   6   4    9.30    3.10
   7   6   4    0.20    2.90
   5  -7  -4   -1.00    2.50
  -5   7   4   -1.80    2.80
  -5   7   4   -1.60    1.70
   4  -7  -4    2.80    1.60
   4  -7  -4    3.20    2.40
  -4   7   4    2.70    2.90
  -4   7   4    2.90    1.80
   3  -7  -4   94.69    4.80
   3  -7  -4   84.99    5.60
  -3   7   4  109.49    5.50
  -3   7   4  104.39    7.80
   2  -7  -4   17.40    2.40
   2  -7  -4   21.20    2.10
  -2   7   4   23.20    2.40
  -2   7   4   16.20    3.80
   1  -7  -4    5.40    1.70
   1  -7  -4    5.30    1.50
  -1   7   4    9.80    1.80
  -1   7   4    4.10    3.10
   0  -7  -4   48.20    3.40
   0  -7  -4   50.09    2.90
   0   7   4   47.80    6.00
   0   7   4   51.59    3.40
  -1  -7  -4    1.40    1.30
  -1  -7  -4    2.90    1.20
   1   7   4    1.50    2.70
  -2  -7  -4   75.29    4.00
  -2  -7  -4   69.49    3.70
  -2  -7  -4   73.69    3.70
   2   7   4   77.39    6.50
  -3  -7  -4   47.00    2.80
  -3  -7  -4   48.50    2.90
  -3  -7  -4   44.80    2.80
   3   7   4   46.70    5.40
  -4  -7  -4   25.00    2.20
  -4  -7  -4   25.00    2.20
   4   7   4   23.30    3.70
  -5  -7  -4   38.40    2.60
  -5  -7  -4   39.30    2.80
   5   7   4   40.60    5.10
  -6  -7  -4    9.00    1.80
  -6  -7  -4    9.60    1.60
   6   7   4   10.30    3.10
   4  -8  -4    0.00    2.30
   4  -8  -4   -0.40    1.60
  -4   8   4    0.80    3.10
  -4   8   4    0.30    1.80
   3  -8  -4   -0.10    1.70
   3  -8  -4   -0.30    2.10
  -3   8   4   -4.80    2.80
  -3   8   4    2.30    1.70
   2  -8  -4    4.00    1.60
   2  -8  -4    3.70    2.00
  -2   8   4    5.10    1.70
  -2   8   4    2.20    3.30
   1  -8  -4   17.10    2.00
   1  -8  -4   17.80    2.50
  -1   8   4   20.80    4.20
  -1   8   4   21.40    2.50
   0  -8  -4    1.10    1.60
   0  -8  -4   -0.30    1.30
   0   8   4   -1.70    1.30
   0   8   4   -0.60    3.00
  -1  -8  -4   -0.90    1.20
  -1  -8  -4   -2.40    1.40
   1   8   4   -2.20    1.20
   1   8   4    0.10    3.00
  -2  -8  -4   26.60    2.30
  -2  -8  -4   27.70    2.60
  -2  -8  -4   28.10    2.20
   2   8   4   18.40    3.80
  -3  -8  -4   40.50    2.80
  -3  -8  -4   42.50    2.70
  -3  -8  -4   42.30    3.00
   3   8   4   43.70    5.50
  -4  -8  -4    4.10    1.50
  -4  -8  -4    5.90    1.40
   4   8   4    4.60    2.70
  -5  -8  -4    5.60    1.60
  -5  -8  -4    6.90    1.60
   5   8   4    6.60    3.00
  -6  -8  -4    6.90    1.60
  -6  -8  -4    6.80    1.80
   6   8   4    3.40    3.10
   4  -9  -4   19.00    2.50
   4  -9  -4   17.80    3.30
  -4   9   4   14.80    4.20
  -4   9   4   16.20    3.00
   3  -9  -4    3.40    2.50
   3  -9  -4    9.40    2.10
  -3   9   4    8.60    2.20
  -3   9   4   -3.50    3.20
   2  -9  -4   -0.30    1.60
   2  -9  -4   -1.10    2.10
  -2   9   4   -1.30    3.20
  -2   9   4    1.50    1.70
   1  -9  -4   -0.50    1.50
   1  -9  -4    1.60    1.90
  -1   9   4    0.90    3.20
  -1   9   4    1.90    1.60
   0  -9  -4   39.00    3.30
   0  -9  -4   35.10    2.70
   0   9   4   30.60    5.10
   0   9   4   33.50    3.20
  -1  -9  -4   56.09    3.40
  -1  -9  -4   57.69    3.90
   1   9   4   55.39    3.90
   1   9   4   64.79    7.30
  -2  -9  -4    4.30    1.60
  -2  -9  -4    6.30    1.80
   2   9   4    3.40    3.30
  -3  -9  -4    2.80    1.60
  -3  -9  -4    2.50    1.50
  -3  -9  -4    4.10    1.30
   3   9   4    2.00    2.80
  -4  -9  -4    6.60    1.60
  -4  -9  -4    8.10    1.60
   4   9   4    4.90    2.90
  -5  -9  -4    6.50    1.70
  -5  -9  -4    1.90    1.50
   5   9   4    3.30    3.10
   3 -10  -4   14.30    2.40
   3 -10  -4   11.40    3.10
  -3  10   4   16.10    2.80
  -3  10   4    6.80    4.10
   2 -10  -4    6.70    2.60
   2 -10  -4    7.50    2.10
  -2  10   4    2.10    2.00
  -2  10   4    4.20    3.70
   1 -10  -4    0.80    1.70
   1 -10  -4    0.90    2.30
  -1  10   4    1.50    3.40
  -1  10   4    0.60    1.70
   0 -10  -4    2.90    2.10
   0 -10  -4    3.20    1.70
   0  10   4    2.30    3.60
   0  10   4    4.50    1.80
  -1 -10  -4    3.60    1.60
  -1 -10  -4    5.80    2.10
   1  10   4    3.20    1.70
   1  10   4    2.80    3.60
  -2 -10  -4    2.00    1.80
  -2 -10  -4    0.40    1.60
   2  10   4    2.70    3.40
   2  10   4    0.20    1.60
  -3 -10  -4    3.70    1.70
   3  10   4    0.00    3.30
  -4 -10  -4   16.30    2.30
  -4 -10  -4   21.60    2.30
   4  10   4   21.70    4.60
   2 -11  -4   17.60    3.40
   2 -11  -4   23.20    2.80
  -2  11   4   15.90    4.70
  -2  11   4   23.20    3.10
   1 -11  -4    1.40    1.90
   1 -11  -4    1.10    2.40
  -1  11   4   -0.60    3.80
  -1  11   4    4.80    2.20
   0 -11  -4   -0.10    1.70
   0 -11  -4    0.90    2.30
   0  11   4   -0.30    1.80
   0  11   4   -2.10    3.70
  -1 -11  -4    6.60    2.30
  -1 -11  -4    9.20    2.00
   1  11   4    5.60    2.00
   1  11   4    1.90    4.00
  -2 -11  -4    5.30    1.90
  -2 -11  -4    4.70    2.20
   2  11   4    7.30    2.10
   2  11   4    3.10    3.90
  -3 -11  -4    3.40    1.80
   3  11   4    1.60    3.70
   3  11   4   -1.20    1.80
   2  10  -5    0.30    1.80
  -2 -10   5   -0.60    1.70
   1  10  -5    0.80    1.90
  -1 -10   5    0.40    2.30
  -1 -10   5    0.60    1.80
   0  10  -5   18.00    2.60
   0 -10   5   20.60    3.30
  -1  10  -5   57.89    4.20
  -1  10  -5   52.29    3.60
   1 -10   5   61.29    5.10
   4   9  -5    4.40    1.80
   3   9  -5   19.30    2.50
  -3  -9   5   19.20    2.20
   2   9  -5   -1.60    1.60
  -2  -9   5   -2.50    1.50
  -2  -9   5   -2.10    2.00
   1   9  -5    6.00    1.90
  -1  -9   5    5.70    1.80
  -1  -9   5    5.10    2.30
   0   9  -5    8.50    2.00
   0  -9   5    8.00    2.40
  -1   9  -5   48.90    3.30
  -1   9  -5   51.79    3.90
   1  -9   5   60.69    4.70
  -2   9  -5    1.60    1.60
  -2   9  -5   -0.60    1.60
   2  -9   5    0.80    2.60
  -3   9  -5    4.50    1.80
  -3   9  -5    4.90    2.00
   3  -9   5   -2.00    2.50
   4   8  -5    4.50    1.60
   3   8  -5    2.00    1.60
  -3  -8   5    3.60    1.50
   2   8  -5    6.20    2.30
   2   8  -5    5.60    1.70
  -2  -8   5    5.50    1.60
  -2  -8   5    8.70    2.20
   1   8  -5    4.00    2.20
   1   8  -5    4.00    1.70
  -1  -8   5    6.00    2.10
  -1  -8   5    3.00    1.50
   0   8  -5   -2.00    2.10
   0   8  -5   -1.00    1.50
   0  -8   5   -3.00    2.00
  -1   8  -5   58.09    3.40
  -1   8  -5   54.59    3.80
  -1   8  -5   55.79    5.00
   1  -8   5   62.69    4.50
  -2   8  -5    8.50    2.00
  -2   8  -5    6.60    2.30
  -2   8  -5   10.90    1.80
   2  -8   5    9.00    2.70
  -3   8  -5   32.00    2.80
  -3   8  -5   26.70    3.30
  -3   8  -5   32.30    3.20
   3  -8   5   30.90    3.80
  -4   8  -5   -3.80    1.60
  -4   8  -5   -0.30    1.70
  -4   8  -5   -4.30    2.10
   4  -8   5   -1.80    2.80
   5   7  -5   21.30    3.30
   4   7  -5   19.90    2.90
   4   7  -5   15.90    2.10
   3   7  -5    2.50    1.90
   3   7  -5    1.60    1.40
  -3  -7   5    5.60    1.40
  -3  -7   5    2.10    1.70
   2   7  -5    7.80    2.00
   2   7  -5    4.70    1.50
  -2  -7   5    4.60    1.90
  -2  -7   5    4.80    1.40
   1   7  -5   39.60    3.10
   1   7  -5   42.90    4.20
  -1  -7   5   35.70    2.70
  -1  -7   5   41.30    3.50
   0   7  -5    1.40    1.40
   0   7  -5   -1.90    1.90
   0  -7   5   -1.50    1.80
  -1   7  -5   17.80    2.60
  -1   7  -5   22.80    2.20
  -1   7  -5   24.40    2.40
   1  -7   5   26.30    3.00
  -2   7  -5   34.30    3.10
  -2   7  -5   36.10    2.70
  -2   7  -5   31.70    3.80
   2  -7   5   32.10    3.60
  -3   7  -5   23.30    3.00
  -3   7  -5   33.40    2.70
  -3   7  -5   28.20    2.90
   3  -7   5   26.90    3.40
  -4   7  -5   -1.50    1.80
  -4   7  -5   -0.80    1.50
  -4   7  -5   -1.00    1.60
   4  -7   5    1.90    2.60
  -5   7  -5    0.10    2.30
  -5   7  -5    0.20    1.70
  -5   7  -5   -2.90    1.80
   5  -7   5   -2.30    2.90
   5   6  -5   26.70    3.50
   4   6  -5   14.70    2.50
   4   6  -5   12.30    1.80
   3   6  -5    2.90    1.60
   3   6  -5    1.00    1.20
  -3  -6   5    4.60    1.70
  -3  -6   5    2.30    1.10
   2   6  -5    3.80    1.20
   2   6  -5    1.90    1.50
  -2  -6   5    2.90    1.80
  -2  -6   5    0.50    1.10
   1   6  -5    4.80    1.30
   1   6  -5    3.40    1.70
  -1  -6   5    2.80    1.70
  -1  -6   5    5.00    1.30
   0   6  -5   75.29    5.00
   0   6  -5   72.69    4.00
   0  -6   5   69.59    4.70
   0  -6   5   80.99    4.60
  -1   6  -5  193.38    8.40
  -1   6  -5  183.88   10.00
  -1   6  -5  185.38    7.90
   1  -6   5  184.58    9.10
  -2   6  -5    2.00    1.30
  -2   6  -5    2.70    1.70
  -2   6  -5    2.10    1.20
   2  -6   5    4.00    2.00
  -3   6  -5    3.60    1.50
  -3   6  -5    0.60    1.50
  -3   6  -5    0.10    1.80
   3  -6   5    1.60    2.30
  -4   6  -5   -0.70    1.70
  -4   6  -5    1.50    1.50
  -4   6  -5   -2.00    1.40
   4  -6   5   -1.60    2.30
  -5   6  -5    1.20    2.10
  -5   6  -5    1.10    1.80
  -5   6  -5    0.40    1.60
   5  -6   5    2.20    2.90
  -5  -5   5   11.60    1.20
   4   5  -5   57.59    4.40
  -4  -5   5   49.70    2.70
   3   5  -5   22.10    2.70
   3   5  -5   19.30    2.00
   2   5  -5    4.80    1.10
   2   5  -5    5.30    1.40
  -2  -5   5    1.50    1.50
   1   5  -5   20.10    2.10
   1   5  -5   18.20    2.00
   1   5  -5   17.10    1.60
  -1  -5   5   13.70    2.10
   0   5  -5  180.28    7.90
   0   5  -5  184.28    7.50
   0   5  -5  192.18    9.50
   0  -5   5  183.38    8.60
   0  -5   5  167.48    9.30
  -1   5  -5  202.58    8.40
  -1   5  -5  199.98    8.80
  -1   5  -5  205.18   10.50
   1  -5   5  214.18    9.70
   1  -5   5  196.78   10.80
  -2   5  -5    9.10    1.60
  -2   5  -5    9.20    1.80
  -2   5  -5    9.30    1.40
   2  -5   5    7.20    2.10
  -3   5  -5   57.49    3.90
  -3   5  -5   67.09    4.70
  -3   5  -5   65.29    3.60
   3  -5   5   76.99    4.70
  -4   5  -5   16.80    2.50
  -4   5  -5   20.60    2.10
  -4   5  -5   18.80    2.40
   4  -5   5   17.60    3.00
  -5   5  -5    5.10    1.70
  -5   5  -5    3.00    2.00
  -5   5  -5    4.30    1.80
   5  -5   5    7.20    2.90
  -6   5  -5   -1.20    1.90
  -6   5  -5   -1.70    1.70
  -6   5  -5    2.20    2.40
   6  -5   5   -0.30    2.90
  -6  -4   5    5.30    1.70
  -5  -4   5   30.50    3.00
  -5  -4   5   32.50    2.00
   4   4  -5   84.39    4.00
  -4  -4   5   85.19    3.80
   3   4  -5   83.29    5.20
   3   4  -5   85.19    3.70
   3   4  -5   85.99    4.50
   3   4  -5   86.49    4.10
   2   4  -5   80.59    4.30
   2   4  -5   83.79    3.70
   2   4  -5   70.19    4.60
  -2  -4   5   73.69    4.20
   1   4  -5  108.49    4.60
   1   4  -5  100.69    4.40
  -1  -4   5   90.09    5.20
   0   4  -5    8.00    1.10
   0   4  -5    9.90    1.30
   0  -4   5   11.40    1.80
  -1   4  -5  132.39    6.70
  -1   4  -5  120.19    5.40
  -1   4  -5  116.19    5.70
   1  -4   5  125.29    7.10
   1  -4   5  136.39    6.40
  -2   4  -5   17.40    1.80
  -2   4  -5   15.70    1.90
  -2   4  -5   18.00    1.80
   2  -4   5   15.30    2.10
  -3   4  -5  235.98    9.90
  -3   4  -5  233.48    9.40
  -3   4  -5  229.38   11.80
   3  -4   5  212.18   10.70
  -4   4  -5   42.00    3.80
  -4   4  -5   40.10    3.00
  -4   4  -5   40.10    3.10
   4  -4   5   44.40    3.90
  -5   4  -5   -0.30    1.40
  -5   4  -5   -0.50    1.80
  -5   4  -5    0.30    1.50
   5  -4   5    0.30    2.40
  -6   4  -5   10.10    2.40
  -6   4  -5    9.20    1.90
  -6   4  -5   11.10    2.20
   6  -4   5    8.20    3.00
  -6  -3   5   -0.10    1.40
  -5  -3   5   10.50    1.70
  -5  -3   5    9.90    1.10
   4   3  -5    1.10    0.80
  -4  -3   5    3.50    1.20
  -4  -3   5    2.60    0.70
   3   3  -5   45.70    2.20
   3   3  -5   45.30    2.20
   3   3  -5   47.70    2.60
   3   3  -5   48.40    2.40
   3   3  -5   49.30    3.10
  -3  -3   5   45.00    2.20
  -3  -3   5   45.50    3.00
   2   3  -5   39.50    2.00
   2   3  -5   42.20    2.20
   2   3  -5   35.60    2.10
   2   3  -5   37.70    2.90
   2   3  -5   38.70    2.10
   1   3  -5  390.46   16.00
   1   3  -5  411.26   15.80
   1   3  -5  385.46   15.50
  -1  -3   5  423.06   17.50
   0   3  -5   23.60    1.80
   0   3  -5   22.30    1.80
   0  -3   5   23.50    2.20
   0  -3   5   26.20    2.10
  -1   3  -5   38.40    2.60
  -1   3  -5   38.40    2.20
  -1   3  -5   35.90    2.40
   1  -3   5   40.90    3.00
  -2   3  -5    2.30    1.10
  -2   3  -5    3.50    1.00
  -2   3  -5    1.60    1.10
   2  -3   5    2.50    1.50
   2  -3   5    1.10    1.50
  -3   3  -5  322.77   13.90
  -3   3  -5  338.67   16.70
  -3   3  -5  328.97   13.30
   3  -3   5  351.66   15.10
  -4   3  -5   10.20    1.60
  -4   3  -5    8.50    1.70
  -4   3  -5   10.50    1.90
   4  -3   5   10.60    2.40
  -5   3  -5    9.50    2.10
  -5   3  -5    9.00    1.90
  -5   3  -5   10.20    1.70
   5  -3   5   11.30    2.60
  -6   3  -5   19.60    2.10
  -6   3  -5   15.40    2.40
  -6   3  -5   13.80    2.50
   6  -3   5   14.40    3.00
  -6  -2   5   -0.40    1.40
  -5  -2   5   26.70    2.90
  -5  -2   5   24.10    1.70
   4   2  -5    3.50    1.20
   4   2  -5    2.90    0.90
  -4  -2   5    2.30    1.20
  -4  -2   5    2.30    0.70
   3   2  -5    3.40    0.70
   3   2  -5    3.50    1.10
   3   2  -5    2.50    0.80
  -3  -2   5    2.50    0.50
  -3  -2   5    2.80    1.00
   2   2  -5 2218.28   95.89
   2   2  -5 2270.47   86.39
   2   2  -5 2341.27   89.09
   2   2  -5 2281.57   86.39
   2   2  -5 2297.07   95.69
   2   2  -5 2430.76  109.79
   2   2  -5 2339.87   88.99
  -2  -2   5 2219.08  109.59
   1   2  -5   28.00    1.90
   1   2  -5   26.00    1.60
   1   2  -5   34.40    2.80
   1   2  -5   26.90    1.50
  -1  -2   5   29.60    2.50
   0   2  -5   59.39    2.90
   0   2  -5   64.29    3.00
   0  -2   5   65.89    3.10
   0  -2   5   63.19    3.70
  -1   2  -5   17.30    1.60
  -1   2  -5   16.10    1.70
  -1   2  -5   15.40    1.50
   1  -2   5   18.40    1.90
   1  -2   5   19.90    1.50
  -2   2  -5   81.29    4.60
  -2   2  -5   90.89    4.10
  -2   2  -5   84.89    3.80
   2  -2   5   71.79    4.50
   2  -2   5   86.09    4.90
  -3   2  -5  356.56   14.50
  -3   2  -5  389.46   18.30
  -3   2  -5  366.56   15.10
   3  -2   5  370.76   16.40
  -4   2  -5    0.00    1.30
  -4   2  -5   -1.60    1.10
  -4   2  -5    0.50    1.10
   4  -2   5   -1.50    1.70
  -5   2  -5   25.80    2.70
  -5   2  -5   25.50    2.40
  -5   2  -5   30.20    3.30
   5  -2   5   28.70    3.30
  -6   2  -5   84.79    5.70
  -6   2  -5   84.19    4.90
  -6   2  -5   90.49    4.40
   6  -2   5   80.09    5.50
  -7   2  -5   42.60    4.40
  -7   2  -5   38.40    3.60
  -6  -1   5    0.90    1.70
   5   1  -5   16.90    1.90
  -5  -1   5   15.10    2.10
  -5  -1   5   14.30    1.30
   4   1  -5   87.19    4.20
   4   1  -5   90.39    4.30
  -4  -1   5   91.39    5.20
  -4  -1   5   80.59    3.70
   3   1  -5   74.89    3.40
   3   1  -5   76.69    3.70
  -3  -1   5   84.79    4.50
  -3  -1   5   70.49    3.20
   2   1  -5  330.07   12.50
   2   1  -5  315.77   14.20
   2   1  -5  320.87   14.00
   2   1  -5  342.67   16.20
  -2  -1   5  325.27   15.90
   1   1  -5  720.03   29.80
   1   1  -5  680.63   29.50
   1   1  -5  710.53   26.60
  -1  -1   5  702.03   26.60
   0   1  -5   21.10    1.90
   0   1  -5   17.40    1.50
   0   1  -5   20.40    1.30
   0  -1   5   17.30    1.40
   0  -1   5   20.90    1.80
   0  -1   5   16.70    1.40
  -1   1  -5   93.49    4.30
  -1   1  -5  100.59    4.50
  -1   1  -5   98.09    5.10
   1  -1   5  122.89    5.20
   1  -1   5  102.79    5.20
   1  -1   5  100.79    4.50
  -2   1  -5 1533.65   60.59
  -2   1  -5 1510.55   74.29
  -2   1  -5 1547.95   58.79
   2  -1   5 1517.25   65.19
   2  -1   5 1668.83   74.49
  -3   1  -5  235.08   11.40
  -3   1  -5  220.78    9.10
  -3   1  -5  228.58    9.50
   3  -1   5  221.18   10.30
  -4   1  -5   58.79    3.90
  -4   1  -5   62.49    3.10
  -4   1  -5   58.29    3.30
   4  -1   5   44.50    3.70
  -5   1  -5    4.00    1.80
  -5   1  -5    3.10    1.40
  -5   1  -5    5.80    1.50
   5  -1   5    0.10    2.10
  -6   1  -5   81.19    4.10
  -6   1  -5   77.29    4.50
  -6   1  -5   75.19    5.30
   6  -1   5   77.79    5.10
  -7   1  -5   20.20    2.90
  -7   1  -5   20.30    2.50
  -7   0   5    1.70    2.20
  -6   0   5   15.60    2.50
   5   0  -5   52.99    3.30
  -5   0   5   51.19    2.80
  -5   0   5   54.39    4.20
   4   0  -5   98.09    4.90
   4   0  -5  104.39    4.70
  -4   0   5   94.59    5.80
  -4   0   5  101.39    4.30
   3   0  -5   81.29    3.60
   3   0  -5   81.49    4.00
  -3   0   5   80.69    4.80
  -3   0   5   82.19    3.40
   2   0  -5   57.69    4.30
   2   0  -5   59.79    3.00
  -2   0   5   57.89    2.90
  -2   0   5   57.89    3.60
   1   0  -5    8.70    1.00
   1   0  -5    9.60    0.80
   1   0  -5    9.30    1.50
  -1   0   5    9.00    0.80
  -1   0   5    9.50    1.10
  -1   0   5   11.10    1.10
   0   0  -5   15.20    1.60
   0   0  -5   15.60    1.40
   0   0  -5   17.20    1.10
   0   0  -5   16.40    1.50
   0   0   5   16.00    1.40
   0   0   5   15.40    1.10
  -1   0  -5    9.70    1.00
  -1   0  -5   11.60    1.50
  -1   0  -5   10.10    1.00
   1   0   5   13.20    1.30
   1   0   5   11.20    1.00
   1   0   5   13.20    1.40
   1   0   5   11.80    1.00
   1   0   5   10.20    0.90
  -2   0  -5    8.80    1.60
  -2   0  -5    9.10    1.20
  -2   0  -5    9.70    1.10
  -2   0  -5    8.50    1.00
   2   0   5   11.10    1.30
   2   0   5    9.90    1.50
  -3   0  -5  125.49    5.70
  -3   0  -5  130.29    5.40
  -3   0  -5  128.69    6.80
   3   0   5  125.69    6.20
  -4   0  -5   76.29    4.60
  -4   0  -5   78.59    3.60
  -4   0  -5   68.29    3.80
   4   0   5   74.89    4.30
  -5   0  -5   15.60    1.70
  -5   0  -5   12.00    1.80
  -5   0  -5   11.90    2.10
   5   0   5    6.70    2.20
  -6   0  -5    2.90    1.60
  -6   0  -5    5.00    1.90
  -6   0  -5    2.40    1.40
   6   0   5    2.90    2.00
  -7   0  -5    5.80    2.20
  -7   0  -5    8.20    2.00
  -6   1   5    2.30    2.10
   5  -1  -5    9.30    1.80
  -5   1   5    8.30    2.10
  -5   1   5    8.90    1.20
   4  -1  -5   29.50    2.40
  -4   1   5   30.30    3.10
  -4   1   5   27.20    1.80
   3  -1  -5    6.30    1.10
   3  -1  -5    5.70    0.90
  -3   1   5    6.20    0.70
  -3   1   5    8.20    1.50
   2  -1  -5  151.88    7.10
   2  -1  -5  174.98    8.90
  -2   1   5  149.69    8.30
  -2   1   5  158.18    6.10
   1  -1  -5   69.49    3.50
   1  -1  -5   75.39    3.10
   1  -1  -5   64.49    4.70
  -1   1   5   75.19    3.10
  -1   1   5   70.29    4.40
  -1   1   5   74.09    3.50
   0  -1  -5   14.50    1.40
   0  -1  -5   16.00    1.60
   0  -1  -5   13.90    0.90
   0  -1  -5   14.50    1.30
   0   1   5   13.60    1.80
   0   1   5   13.80    0.90
   0   1   5   14.80    1.30
   0   1   5   11.80    1.40
  -1  -1  -5   50.89    3.20
  -1  -1  -5   55.39    2.60
  -1  -1  -5   51.19    2.40
  -1  -1  -5   50.79    2.70
   1   1   5   51.39    2.90
   1   1   5   55.39    2.50
   1   1   5   51.29    2.50
   1   1   5   51.89    3.60
  -2  -1  -5  124.09    5.40
  -2  -1  -5  134.79    6.40
  -2  -1  -5  121.09    5.40
   2   1   5  131.49    6.60
  -3  -1  -5   81.89    3.80
  -3  -1  -5   81.19    4.60
  -3  -1  -5   76.99    3.90
  -3  -1  -5   88.89    4.60
   3   1   5   75.69    4.20
  -4  -1  -5   91.39    4.20
  -4  -1  -5   86.49    4.40
  -4  -1  -5   92.49    5.30
   4   1   5   92.79    4.80
  -5  -1  -5    8.60    1.60
  -5  -1  -5    8.10    1.90
  -5  -1  -5    9.00    1.60
   5   1   5    7.40    1.80
  -6  -1  -5    9.60    1.60
  -6  -1  -5    8.60    2.10
  -6  -1  -5    8.10    1.80
   6   1   5    8.90    2.00
  -7  -1  -5    2.70    1.70
  -7  -1  -5    0.80    2.10
   6  -2  -5    7.90    2.30
  -6   2   5    9.30    2.50
   5  -2  -5   69.29    4.30
  -5   2   5   74.59    5.40
  -5   2   5   71.19    3.70
   4  -2  -5    2.90    1.40
  -4   2   5    3.60    1.00
  -4   2   5    5.90    1.90
   3  -2  -5  447.06   17.10
   3  -2  -5  424.66   18.50
  -3   2   5  424.36   17.00
  -3   2   5  420.56   21.40
   2  -2  -5   29.80    1.60
   2  -2  -5   32.30    1.90
   2  -2  -5   30.90    2.30
  -2   2   5   29.60    1.80
  -2   2   5   32.70    1.60
  -2   2   5   31.10    3.40
   1  -2  -5   28.10    2.00
   1  -2  -5   25.40    1.50
   1  -2  -5   25.50    2.80
  -1   2   5   25.70    1.70
  -1   2   5   28.50    1.30
  -1   2   5   19.90    2.50
  -1   2   5   28.50    1.60
   0  -2  -5   27.10    3.30
   0  -2  -5   27.40    1.60
   0  -2  -5   24.40    1.40
   0  -2  -5   27.20    1.80
   0   2   5   28.50    1.40
   0   2   5   28.60    1.70
   0   2   5   18.50    2.50
   0   2   5   27.20    1.80
  -1  -2  -5  237.08   12.10
  -1  -2  -5  232.18    9.30
  -1  -2  -5  235.78    9.50
  -1  -2  -5  239.88   10.30
   1   2   5  235.78   12.20
   1   2   5  251.47    9.50
   1   2   5  242.98    9.30
   1   2   5  227.48   10.20
  -2  -2  -5  518.55   20.00
  -2  -2  -5  498.35   19.40
  -2  -2  -5  503.15   21.40
   2   2   5  503.95   24.90
  -3  -2  -5   15.80    1.50
  -3  -2  -5   12.00    1.60
  -3  -2  -5   14.70    1.40
  -3  -2  -5   13.20    1.40
  -4  -2  -5   14.30    1.60
  -4  -2  -5   10.70    1.60
  -4  -2  -5   11.00    1.40
  -4  -2  -5   12.00    1.50
  -5  -2  -5   -1.40    1.20
  -5  -2  -5    0.80    1.50
  -5  -2  -5   -0.20    1.30
  -6  -2  -5   41.00    2.70
  -6  -2  -5   40.60    3.10
  -6  -2  -5   39.30    3.80
  -7  -2  -5    9.70    2.30
  -7  -2  -5    7.10    1.90
   6  -3  -5   14.30    2.70
  -6   3   5   13.00    2.80
   5  -3  -5    7.20    2.10
  -5   3   5    6.30    2.40
  -5   3   5    6.50    1.40
   4  -3  -5    0.70    1.50
  -4   3   5    1.60    1.10
  -4   3   5    2.30    2.00
   3  -3  -5    5.40    1.40
   3  -3  -5   10.20    1.00
  -3   3   5    8.80    0.80
  -3   3   5    7.30    2.00
  -3   3   5    8.00    1.10
   2  -3  -5   85.89    4.00
   2  -3  -5   91.19    4.50
   2  -3  -5   86.49    3.70
  -2   3   5   88.69    4.00
  -2   3   5   78.09    5.90
  -2   3   5   88.79    3.60
   1  -3  -5   10.00    1.00
   1  -3  -5    8.10    1.20
  -1   3   5   11.60    0.90
  -1   3   5   10.30    2.20
  -1   3   5    9.00    1.00
  -1   3   5   13.10    1.20
   0  -3  -5   -0.50    0.80
   0  -3  -5   -0.60    0.50
   0  -3  -5    0.50    0.70
   0  -3  -5   -1.00    1.80
   0   3   5    0.80    0.60
   0   3   5   -0.20    0.50
   0   3   5   -0.20    2.10
  -1  -3  -5  187.98    8.10
  -1  -3  -5  182.88    7.50
  -1  -3  -5  185.28    7.40
   1   3   5  193.08    7.50
   1   3   5  190.38    8.10
   1   3   5  168.48   10.00
  -2  -3  -5  700.93   29.90
  -2  -3  -5  698.53   27.10
  -2  -3  -5  713.83   28.00
   2   3   5  738.23   34.90
   2   3   5  712.23   29.90
  -3  -3  -5  126.79    5.60
  -3  -3  -5  127.09    6.10
  -3  -3  -5  128.79    5.40
  -3  -3  -5  130.09    5.80
   3   3   5  127.29    7.50
  -4  -3  -5   84.29    3.90
  -4  -3  -5   79.49    4.10
  -4  -3  -5   90.39    4.60
  -4  -3  -5   82.69    4.00
  -5  -3  -5   32.00    2.30
  -5  -3  -5   29.30    2.00
  -5  -3  -5   24.80    2.40
  -5  -3  -5   29.90    3.00
  -6  -3  -5   66.49    3.70
  -6  -3  -5   76.49    5.20
  -6  -3  -5   73.59    4.10
  -7  -3  -5    6.40    1.80
  -7  -3  -5    6.90    2.30
   6  -4  -5    0.90    2.50
  -6   4   5    0.50    1.40
  -6   4   5    0.50    2.60
   5  -4  -5    0.90    2.00
  -5   4   5   -0.20    1.30
  -5   4   5   -1.90    2.30
   4  -4  -5    5.90    1.20
   4  -4  -5    4.60    1.80
  -4   4   5    5.20    2.50
  -4   4   5    4.90    1.40
   3  -4  -5   -0.10    1.30
   3  -4  -5    0.20    0.90
  -3   4   5    1.00    1.00
  -3   4   5   -0.30    2.10
   2  -4  -5  307.57   14.10
   2  -4  -5  315.97   12.50
  -2   4   5  337.67   13.20
  -2   4   5  331.77   17.00
   1  -4  -5   50.09    2.50
   1  -4  -5   51.29    3.10
  -1   4   5   45.00    5.00
  -1   4   5   52.99    2.50
  -1   4   5   52.09    3.00
   0  -4  -5   95.29    4.60
   0  -4  -5   94.69    4.10
   0  -4  -5   92.49    4.10
   0   4   5   85.99    7.10
   0   4   5   99.09    4.10
  -1  -4  -5  338.17   14.20
  -1  -4  -5  329.67   13.20
  -1  -4  -5  333.77   12.90
   1   4   5  324.77   17.20
  -2  -4  -5    5.00    0.90
  -2  -4  -5    3.80    1.00
  -2  -4  -5    4.90    0.90
   2   4   5    4.70    0.80
   2   4   5    6.50    1.90
  -3  -4  -5  158.18    7.00
  -3  -4  -5  155.38    6.80
  -3  -4  -5  160.48    6.60
   3   4   5  166.08    9.10
  -4  -4  -5   71.09    3.60
  -4  -4  -5   69.59    3.50
  -4  -4  -5   65.39    3.30
   4   4   5   73.99    5.40
  -5  -4  -5   57.19    3.50
  -5  -4  -5   59.89    3.30
   5   4   5   69.59    5.60
  -6  -4  -5   31.30    2.60
  -6  -4  -5   26.20    2.30
  -7  -4  -5    7.80    1.90
   6  -5  -5    0.70    2.60
  -6   5   5   -2.60    2.50
   5  -5  -5   -1.30    2.20
  -5   5   5   -1.30    1.30
  -5   5   5   -1.90    2.30
   4  -5  -5    0.80    1.90
   4  -5  -5    0.00    1.30
  -4   5   5   -0.10    2.50
  -4   5   5    1.00    1.40
   3  -5  -5   13.00    2.00
  -3   5   5    9.90    1.60
  -3   5   5   11.30    2.90
   2  -5  -5   46.60    3.20
   2  -5  -5   45.90    2.60
  -2   5   5   50.59    3.10
  -2   5   5   40.00    5.10
   1  -5  -5  118.99    5.70
   1  -5  -5  114.49    5.00
  -1   5   5  119.99    5.60
  -1   5   5  114.39    8.00
   0  -5  -5  234.08    9.40
   0  -5  -5  235.88   10.50
   0   5   5  236.28   13.40
   0   5   5  235.28   10.00
  -1  -5  -5   36.50    2.20
  -1  -5  -5   36.80    2.10
  -1  -5  -5   39.70    2.50
   1   5   5   36.30    4.60
  -2  -5  -5   13.50    1.40
  -2  -5  -5   12.60    1.30
  -2  -5  -5   12.10    1.30
   2   5   5    8.60    2.40
  -3  -5  -5  184.98    8.10
  -3  -5  -5  188.58    8.50
  -3  -5  -5  192.48    7.90
   3   5   5  203.18    8.50
   3   5   5  196.48   11.00
  -4  -5  -5   29.80    1.90
  -4  -5  -5   27.80    2.20
  -4  -5  -5   31.20    2.30
   4   5   5   30.30    4.00
  -5  -5  -5   82.29    4.10
  -5  -5  -5   85.39    4.40
   5   5   5   89.59    6.50
  -6  -5  -5    3.50    1.40
  -6  -5  -5    3.20    1.60
   6   5   5    2.80    2.50
  -7  -5  -5   10.30    2.00
   7   5   5    9.50    3.30
   5  -6  -5    0.40    2.50
  -5   6   5    0.20    2.70
  -5   6   5    3.20    1.70
   4  -6  -5    9.40    1.70
   4  -6  -5    7.30    2.40
  -4   6   5   11.20    2.00
  -4   6   5    9.90    3.10
   3  -6  -5  128.99    7.00
  -3   6   5  144.09    6.60
  -3   6   5  132.69    9.20
   2  -6  -5    5.00    1.30
   2  -6  -5    6.40    1.70
  -2   6   5    2.50    2.90
  -2   6   5    7.80    1.60
   1  -6  -5   18.90    1.80
   1  -6  -5   14.50    1.80
  -1   6   5   19.00    2.00
  -1   6   5   18.00    3.50
   0  -6  -5  110.49    4.90
   0  -6  -5  113.99    5.40
   0   6   5  108.09    5.30
   0   6   5   97.69    8.10
  -1  -6  -5   33.50    2.50
  -1  -6  -5   31.60    2.20
  -1  -6  -5   36.00    2.10
   1   6   5   24.70    3.90
  -2  -6  -5   20.30    1.80
  -2  -6  -5   19.10    1.70
  -2  -6  -5   21.90    2.00
   2   6   5   16.90    3.10
  -3  -6  -5  148.29    6.80
  -3  -6  -5  147.09    6.50
  -3  -6  -5  151.28    6.40
   3   6   5  151.98    9.20
  -4  -6  -5  115.59    5.40
  -4  -6  -5  117.49    5.40
  -4  -6  -5  114.79    5.20
   4   6   5  117.59    7.90
  -5  -6  -5   -1.40    1.20
  -5  -6  -5   -0.60    1.30
   5   6   5   -0.80    2.30
  -6  -6  -5   13.40    1.90
  -6  -6  -5   13.40    1.80
   6   6   5   13.20    3.40
   5  -7  -5    2.70    2.70
  -5   7   5    0.70    3.10
  -5   7   5   -2.40    1.70
   4  -7  -5    0.10    1.60
   4  -7  -5   -1.40    2.10
  -4   7   5    0.80    3.10
  -4   7   5   -1.40    1.70
   3  -7  -5   74.19    5.00
   3  -7  -5   78.19    4.10
  -3   7   5   85.09    4.90
  -3   7   5   77.29    7.20
   2  -7  -5    2.30    1.50
   2  -7  -5    1.80    1.70
  -2   7   5    1.50    3.20
  -2   7   5    2.20    1.60
   1  -7  -5    8.60    1.60
   1  -7  -5    7.10    1.90
  -1   7   5   10.50    3.40
  -1   7   5    7.50    1.70
   0  -7  -5  227.48    9.60
   0  -7  -5  236.28   10.80
   0   7   5  249.18   10.40
   0   7   5  230.48   14.10
  -1  -7  -5  108.99    5.40
  -1  -7  -5   98.09    4.80
   1   7   5  107.89    8.20
  -2  -7  -5   70.99    3.80
  -2  -7  -5   78.59    3.80
  -2  -7  -5   79.09    4.10
   2   7   5   82.49    6.80
  -3  -7  -5    9.60    1.50
  -3  -7  -5    5.60    1.30
  -3  -7  -5    6.50    1.40
   3   7   5    5.50    2.70
  -4  -7  -5   74.59    3.90
  -4  -7  -5   74.99    4.00
   4   7   5   81.99    6.50
  -5  -7  -5    2.30    1.40
  -5  -7  -5    2.30    1.40
   5   7   5    1.10    2.60
  -6  -7  -5    1.10    1.50
  -6  -7  -5   -0.80    1.40
   6   7   5   -1.70    2.50
   4  -8  -5   -0.40    2.40
   4  -8  -5    3.10    1.70
  -4   8   5   -5.10    2.90
  -4   8   5   -1.90    1.80
   3  -8  -5    4.20    1.80
   3  -8  -5    6.90    2.40
  -3   8   5    9.10    3.50
  -3   8   5    4.30    1.80
   2  -8  -5   47.70    3.20
   2  -8  -5   50.49    3.90
  -2   8   5   56.59    3.80
  -2   8   5   45.70    5.80
   1  -8  -5   -1.10    1.60
   1  -8  -5   -1.90    1.30
  -1   8   5   -1.40    3.10
  -1   8   5   -1.90    1.50
   0  -8  -5   91.09    4.70
   0  -8  -5  103.49    5.40
   0   8   5  101.39    5.40
   0   8   5   91.59    8.30
  -1  -8  -5   -0.60    1.50
  -1  -8  -5   -0.80    1.20
   1   8   5   -2.00    3.10
   1   8   5   -0.10    1.30
  -2  -8  -5   85.09    4.50
  -2  -8  -5  100.49    5.10
  -2  -8  -5   98.49    4.60
  -3  -8  -5   -0.90    1.10
  -3  -8  -5    1.20    1.30
  -3  -8  -5    1.20    1.30
   3   8   5   -1.60    2.60
  -4  -8  -5   10.60    1.70
  -4  -8  -5   12.70    1.70
   4   8   5    8.80    3.10
  -5  -8  -5    5.30    1.60
  -5  -8  -5    6.90    1.60
   5   8   5    0.90    2.70
  -6  -8  -5    0.50    1.50
  -6  -8  -5   -0.20    1.50
   6   8   5   -2.10    2.70
   4  -9  -5    1.20    2.80
   4  -9  -5    1.50    1.80
  -4   9   5   -2.10    2.00
  -4   9   5   -0.60    3.60
   3  -9  -5    1.20    2.40
   3  -9  -5    3.40    1.80
  -3   9   5    0.60    3.30
  -3   9   5    2.20    1.90
   2  -9  -5   39.70    3.00
   2  -9  -5   35.70    3.70
  -2   9   5   35.80    5.50
  -2   9   5   49.80    3.80
   1  -9  -5    6.30    2.10
   1  -9  -5    8.10    1.80
  -1   9   5    6.30    3.70
  -1   9   5    7.40    2.00
   0  -9  -5    1.40    1.90
   0  -9  -5    0.70    1.50
   0   9   5    1.30    1.60
   0   9   5    1.00    3.50
  -1  -9  -5   16.10    2.00
  -1  -9  -5   19.20    2.40
   1   9   5    9.70    4.10
   1   9   5   15.20    2.30
  -2  -9  -5   15.90    2.20
  -2  -9  -5   10.60    1.80
   2   9   5   11.80    3.70
  -3  -9  -5    2.50    1.60
  -3  -9  -5    2.00    1.40
  -3  -9  -5    3.70    1.50
   3   9   5    1.00    3.00
  -4  -9  -5    6.70    1.70
  -4  -9  -5    7.50    1.60
   4   9   5    3.00    3.00
  -5  -9  -5    9.30    1.80
  -5  -9  -5    7.80    1.70
   5   9   5    5.70    3.10
   3 -10  -5   -2.40    1.80
   3 -10  -5   -2.40    2.50
  -3  10   5   -0.40    3.80
  -3  10   5   -0.60    2.10
   2 -10  -5   10.70    2.20
   2 -10  -5   10.70    2.80
  -2  10   5    9.20    4.30
  -2  10   5   10.90    2.50
   1 -10  -5   12.40    2.10
   1 -10  -5   18.80    2.80
  -1  10   5   18.00    2.70
  -1  10   5   16.00    4.40
   0 -10  -5   -0.50    2.00
   0 -10  -5   -0.20    1.60
   0  10   5   -1.40    1.60
   0  10   5    0.40    3.50
  -1 -10  -5    1.70    1.60
  -1 -10  -5   -2.00    1.80
   1  10   5   -1.60    3.50
   1  10   5   -0.60    1.60
  -2 -10  -5    6.90    2.00
  -2 -10  -5    4.50    1.70
   2  10   5    4.90    3.60
   2  10   5    2.70    1.80
  -3 -10  -5   13.30    2.00
   3  10   5   11.60    3.80
  -4 -10  -5    1.70    1.50
  -4 -10  -5    3.20    1.70
   4  10   5    3.20    3.30
   1 -11  -5   20.60    3.20
   1 -11  -5   22.40    2.60
  -1  11   5   23.70    3.20
  -1  11   5   12.70    4.70
   0 -11  -5    4.10    2.60
   0 -11  -5    2.70    1.80
   0  11   5   -0.50    3.70
   0  11   5    3.40    2.10
  -1 -11  -5   -3.10    1.60
  -1 -11  -5    1.80    2.20
   1  11   5    1.50    3.90
   1  11   5    0.10    1.80
  -2 -11  -5   -0.60    2.00
  -2 -11  -5   -0.70    1.70
   2  11   5    0.20    1.80
   2  11   5   -0.50    3.80
  -3 -11  -5    6.30    2.00
   3  11   5    4.40    4.00
   3  11   5    7.30    2.20
   1  10  -6   -1.80    1.80
  -1 -10   6   -0.80    2.30
   0  10  -6   11.20    2.00
   0  10  -6   11.80    2.40
   0 -10   6    8.20    2.90
   3   9  -6    2.10    1.80
   2   9  -6    4.30    1.90
  -2  -9   6    1.80    2.20
   1   9  -6    2.60    1.70
  -1  -9   6    4.90    2.40
   0   9  -6   -0.90    1.40
   0   9  -6    0.10    1.70
   0  -9   6   -0.40    2.30
  -1   9  -6    0.20    1.70
  -1   9  -6    0.00    1.60
   1  -9   6   -0.70    2.20
  -2   9  -6   -2.70    1.50
  -2   9  -6   -1.80    1.60
   2  -9   6    0.10    2.40
   3   8  -6   31.20    3.00
   2   8  -6   56.09    3.80
  -2  -8   6   52.69    4.30
   1   8  -6   23.40    2.50
  -1  -8   6   32.10    3.40
   0   8  -6   10.50    2.00
   0   8  -6   10.90    1.70
   0  -8   6   10.80    2.60
  -1   8  -6    0.90    1.40
  -1   8  -6    3.60    1.60
   1  -8   6   -0.40    2.30
  -2   8  -6   13.10    2.00
  -2   8  -6   14.00    2.40
   2  -8   6   11.60    2.80
  -3   8  -6    0.30    1.60
  -3   8  -6   -0.60    1.70
   3  -8   6    1.30    2.80
  -4   8  -6   11.40    2.10
  -4   8  -6    9.20    2.30
   4   7  -6    1.60    1.40
   3   7  -6   48.40    3.30
  -3  -7   6   44.80    3.70
   2   7  -6  174.58    7.80
   2   7  -6  183.48    9.70
  -2  -7   6  159.18    8.40
   1   7  -6    2.90    1.90
   1   7  -6    0.50    1.30
  -1  -7   6    0.20    2.00
   0   7  -6    1.60    1.40
   0   7  -6    2.90    1.40
   0   7  -6    1.40    1.80
   0  -7   6    0.40    2.00
  -1   7  -6   15.50    2.10
  -1   7  -6   14.50    1.80
  -1   7  -6   12.50    2.10
   1  -7   6    9.50    2.60
  -2   7  -6   90.09    5.90
  -2   7  -6   96.39    4.70
  -2   7  -6   92.49    5.20
   2  -7   6   88.69    5.80
  -3   7  -6    2.30    1.90
  -3   7  -6    3.90    1.70
  -3   7  -6    2.00    1.50
   3  -7   6    3.20    2.60
  -4   7  -6    1.40    1.80
  -4   7  -6   -0.70    1.80
  -4   7  -6    1.70    1.70
   4  -7   6   -1.10    2.60
   4   6  -6    1.80    1.20
   4   6  -6    1.50    1.80
   3   6  -6   11.60    1.50
   3   6  -6   19.90    2.10
   3   6  -6   13.50    2.10
   2   6  -6  244.38   12.70
   2   6  -6  238.48    9.90
   2   6  -6  243.18   10.40
  -2  -6   6  252.17   11.30
   1   6  -6   26.40    2.20
   1   6  -6   24.30    2.40
  -1  -6   6   24.70    2.90
   0   6  -6   68.29    3.60
   0   6  -6   66.59    4.60
   0   6  -6   68.49    3.90
   0  -6   6   72.09    4.50
  -1   6  -6   35.70    3.40
  -1   6  -6   37.60    2.60
  -1   6  -6   36.90    2.90
   1  -6   6   40.20    3.50
  -2   6  -6   99.19    5.40
  -2   6  -6  113.39    6.30
  -2   6  -6  107.09    5.10
   2  -6   6  101.19    6.10
  -3   6  -6  171.08    9.30
  -3   6  -6  176.68    8.00
  -3   6  -6  175.58    7.40
   3  -6   6  147.19    8.60
  -4   6  -6    0.50    1.70
  -4   6  -6   -0.30    1.60
  -4   6  -6    1.50    1.50
   4  -6   6   -2.50    2.50
  -5   6  -6   -1.50    2.00
  -5   6  -6    2.20    1.80
  -5   6  -6    3.90    1.80
   5  -6   6   -1.00    2.90
   5   5  -6    2.90    2.30
   4   5  -6    9.60    1.40
   4   5  -6   11.60    2.20
   3   5  -6    4.70    1.60
   3   5  -6    4.20    1.10
   3   5  -6    8.10    1.20
   3   5  -6    7.60    1.30
   2   5  -6   92.49    4.20
   2   5  -6   88.09    5.40
   2   5  -6   95.29    5.00
   2   5  -6   90.79    4.40
  -2  -5   6   93.69    5.10
   1   5  -6   75.79    3.80
   1   5  -6   67.59    3.50
  -1  -5   6   73.49    4.40
   0   5  -6   23.90    2.20
   0   5  -6   27.60    2.10
   0  -5   6   22.30    2.50
  -1   5  -6   71.99    4.00
  -1   5  -6   73.49    4.40
  -1   5  -6   80.19    3.80
   1  -5   6   67.89    4.90
   1  -5   6   72.69    4.60
  -2   5  -6  185.58    8.50
  -2   5  -6  195.38    8.10
  -2   5  -6  199.28   10.10
   2  -5   6  189.58    9.40
  -3   5  -6  403.76   17.80
  -3   5  -6  425.36   17.00
  -3   5  -6  458.15   21.40
   3  -5   6  433.66   19.30
  -4   5  -6   32.60    2.80
  -4   5  -6   32.60    3.40
  -4   5  -6   25.90    2.90
   4  -5   6   34.90    3.80
  -5   5  -6    1.00    1.60
  -5   5  -6    0.90    1.80
  -5   5  -6    1.20    1.60
   5  -5   6   -0.70    2.60
  -6  -4   6    6.90    1.70
  -5  -4   6    3.70    1.40
   4   4  -6    0.30    0.90
   3   4  -6    0.10    0.80
   3   4  -6    0.50    0.90
   3   4  -6    1.30    0.90
   3   4  -6    0.90    1.30
   2   4  -6  194.18    7.60
   2   4  -6  190.58    7.90
   2   4  -6  203.18    9.50
   2   4  -6  173.48    9.70
  -2  -4   6  182.78    8.80
   1   4  -6   44.60    2.60
   1   4  -6   50.69    2.70
  -1  -4   6   48.90    3.40
   0   4  -6   58.49    3.00
   0   4  -6   57.09    3.20
   0  -4   6   61.19    3.80
  -1   4  -6   -0.60    1.00
  -1   4  -6    0.30    1.00
   1  -4   6    2.00    1.50
  -2   4  -6   14.20    1.70
  -2   4  -6   13.50    1.60
  -2   4  -6   13.00    1.50
   2  -4   6    8.70    2.00
  -3   4  -6  142.29    7.60
  -3   4  -6  129.89    6.50
  -3   4  -6  139.79    6.10
   3  -4   6  143.89    7.40
  -4   4  -6   59.49    4.40
  -4   4  -6   57.49    3.40
  -4   4  -6   56.49    3.70
   4  -4   6   52.79    4.40
  -5   4  -6   17.00    2.40
  -5   4  -6   23.70    2.30
  -5   4  -6   18.80    2.50
   5  -4   6   13.60    3.10
  -6   4  -6   21.40    2.40
  -6   4  -6   17.10    2.60
  -6   4  -6   17.70    2.80
   6  -4   6   17.20    3.50
  -6  -3   6   -0.30    1.30
  -5  -3   6   48.60    3.70
   4   3  -6    3.70    0.90
  -4  -3   6    3.70    1.30
  -4  -3   6    3.90    0.70
   3   3  -6    9.60    1.20
   3   3  -6    8.90    0.90
   3   3  -6   11.30    1.00
   3   3  -6    6.10    0.90
  -3  -3   6    6.80    1.10
   2   3  -6   28.00    2.60
   2   3  -6   30.50    2.20
   2   3  -6   30.90    1.90
   2   3  -6   30.20    1.70
   2   3  -6   34.90    1.90
   1   3  -6    8.00    1.10
   1   3  -6   12.30    1.10
   1   3  -6   13.20    1.40
  -1  -3   6    7.60    1.60
   0   3  -6   11.40    1.20
   0   3  -6    8.90    1.20
   0  -3   6   10.00    1.20
   0  -3   6   12.90    1.90
  -1   3  -6  170.18    7.10
  -1   3  -6  172.88    7.40
   1  -3   6  172.28    8.20
  -2   3  -6   28.00    2.20
  -2   3  -6   24.40    2.00
  -2   3  -6   21.50    2.10
   2  -3   6   20.90    2.80
   2  -3   6   23.00    2.50
  -3   3  -6   21.50    2.50
  -3   3  -6   21.10    1.90
  -3   3  -6   20.20    2.20
   3  -3   6   20.20    2.60
  -4   3  -6   79.39    5.00
  -4   3  -6   70.79    4.20
  -4   3  -6   74.09    4.00
   4  -3   6   83.99    5.10
  -5   3  -6    8.30    2.00
  -5   3  -6    6.90    1.70
  -5   3  -6    7.90    1.80
   5  -3   6    7.40    2.60
  -6   3  -6    2.20    2.00
  -6   3  -6    3.70    1.80
  -6   3  -6    1.10    1.60
   6  -3   6    5.70    2.80
  -6  -2   6    1.70    1.60
  -5  -2   6    5.40    1.50
   4   2  -6   71.89    3.70
  -4  -2   6   71.79    3.10
  -4  -2   6   72.39    4.50
   3   2  -6   57.69    2.60
   3   2  -6   53.59    2.90
  -3  -2   6   51.69    3.30
  -3  -2   6   51.79    2.30
   2   2  -6  688.83   30.40
   2   2  -6  639.84   23.90
   2   2  -6  583.14   24.50
   2   2  -6  619.84   26.50
   2   2  -6  636.94   23.90
  -2  -2   6  600.84   30.10
   1   2  -6 2401.36   92.39
   1   2  -6 2325.77   92.49
   1   2  -6 2389.86   89.79
   1   2  -6 2429.06   89.79
   0   2  -6   45.00    2.40
   0   2  -6   43.20    2.40
   0  -2   6   40.70    3.10
   0  -2   6   43.60    2.50
  -1   2  -6   14.70    1.40
  -1   2  -6   13.30    1.30
   1  -2   6   12.60    1.90
  -2   2  -6  132.69    6.70
  -2   2  -6  130.59    5.60
  -2   2  -6  130.39    5.80
   2  -2   6  135.59    7.00
   2  -2   6  126.39    6.60
  -3   2  -6    4.80    1.20
  -3   2  -6    3.00    1.20
  -3   2  -6    4.10    1.20
   3  -2   6    2.30    1.70
  -4   2  -6   43.00    3.00
  -4   2  -6   43.70    3.50
  -4   2  -6   42.00    2.80
   4  -2   6   48.20    3.70
  -5   2  -6   16.60    2.30
  -5   2  -6   19.30    2.20
  -5   2  -6   16.30    1.90
   5  -2   6   16.50    2.80
  -6   2  -6    2.20    2.00
  -6   2  -6    1.10    1.70
  -6   2  -6    2.60    1.60
   6  -2   6    1.60    2.40
  -6  -1   6    6.60    1.90
   5   1  -6   19.20    2.20
  -5  -1   6   24.50    2.80
   4   1  -6   58.79    3.20
  -4  -1   6   54.09    2.50
  -4  -1   6   57.39    3.90
   3   1  -6   15.70    1.60
  -3  -1   6   16.60    2.00
   2   1  -6  491.75   18.70
   2   1  -6  476.95   18.70
   2   1  -6  471.85   20.90
   2   1  -6  544.45   24.10
  -2  -1   6  475.65   23.70
   1   1  -6   24.20    1.90
   1   1  -6   25.60    1.70
  -1  -1   6   26.20    1.70
   0   1  -6  331.17   12.90
   0   1  -6  343.57   13.20
   0  -1   6  341.87   14.60
   0  -1   6  328.57   13.20
   0  -1   6  321.97   12.90
  -1   1  -6   71.49    3.40
  -1   1  -6   76.79    3.50
   1  -1   6   75.49    4.10
   1  -1   6   70.29    3.50
  -2   1  -6   29.10    2.20
  -2   1  -6   28.90    2.20
  -2   1  -6   27.00    2.10
   2  -1   6   35.70    2.80
   2  -1   6   33.80    2.70
  -3   1  -6    5.40    1.20
  -3   1  -6    2.90    1.20
  -3   1  -6    5.90    1.20
   3  -1   6    4.40    1.60
  -4   1  -6    5.90    1.30
  -4   1  -6    4.40    1.40
  -4   1  -6    3.70    1.40
   4  -1   6    2.60    1.80
  -5   1  -6   19.90    2.50
  -5   1  -6   27.90    2.40
  -5   1  -6   24.70    2.50
   5  -1   6   29.70    3.10
  -6   1  -6   18.90    2.10
  -6   1  -6   21.00    2.60
  -6   1  -6   17.90    2.40
   6  -1   6   18.90    3.00
  -7   1  -6    1.70    2.10
  -7   1  -6   -2.10    1.70
   5   0  -6   91.49    4.90
  -5   0   6   89.69    4.10
  -5   0   6  104.59    6.00
   4   0  -6   23.70    2.20
  -4   0   6   23.00    1.40
  -4   0   6   22.40    2.70
   3   0  -6   33.60    2.30
  -3   0   6   32.50    2.80
   2   0  -6  293.67   12.70
   2   0  -6  306.07   15.00
   2   0  -6  307.67   11.30
  -2   0   6  284.57   14.50
  -2   0   6  282.27   11.30
   1   0  -6  458.85   17.60
   1   0  -6  452.95   19.60
  -1   0   6  447.76   17.60
  -1   0   6  486.25   22.30
   0   0  -6  221.18    8.50
   0   0  -6  211.88    9.30
   0   0  -6  209.08    8.40
   0   0   6  208.78    8.40
   0   0   6  213.18    8.50
  -1   0  -6   21.60    1.80
  -1   0  -6   22.30    1.70
   1   0   6   24.30    1.70
   1   0   6   22.50    1.70
   1   0   6   29.90    2.30
   1   0   6   25.00    2.30
  -2   0  -6  109.69    5.80
  -2   0  -6  109.59    4.90
  -2   0  -6  112.59    5.00
   2   0   6  113.69    6.00
   2   0   6  115.79    5.60
  -3   0  -6  116.79    5.30
  -3   0  -6  120.99    5.10
  -3   0  -6  114.59    6.20
   3   0   6  107.09    5.80
  -4   0  -6    2.40    1.20
  -4   0  -6    1.10    1.20
  -4   0  -6    2.20    1.20
   4   0   6    2.10    1.60
  -5   0  -6   11.30    1.80
  -5   0  -6   11.60    1.60
  -5   0  -6    9.60    1.90
   5   0   6   15.40    2.30
  -6   0  -6    4.10    1.70
  -6   0  -6    5.30    1.60
  -6   0  -6    8.70    2.20
   6   0   6    8.80    2.30
  -7   0  -6   -0.40    2.00
  -7   0  -6    0.00    1.60
  -6   1   6  133.79    8.10
   5  -1  -6   59.39    3.70
  -5   1   6   58.59    2.90
  -5   1   6   55.39    4.50
   4  -1  -6    2.80    1.40
  -4   1   6    1.60    0.70
  -4   1   6    1.20    1.50
   3  -1  -6   11.40    1.40
  -3   1   6   13.30    1.90
   2  -1  -6  114.09    4.60
   2  -1  -6  112.29    5.40
  -2   1   6  111.79    6.40
  -2   1   6  118.79    4.60
   1  -1  -6  413.06   18.00
   1  -1  -6  420.56   16.10
   1  -1  -6  452.35   21.00
  -1   1   6  417.16   16.10
  -1   1   6  412.06   20.80
   0  -1  -6  172.48    8.20
   0  -1  -6  171.88    7.40
   0  -1  -6  182.38    7.40
   0  -1  -6  209.58    9.60
   0   1   6  188.78    7.40
   0   1   6  201.88    9.80
   0   1   6  176.38    7.30
  -1  -1  -6    6.40    1.00
  -1  -1  -6    5.50    1.00
  -1  -1  -6    5.40    0.80
   1   1   6    8.70    1.40
   1   1   6    6.90    0.80
  -2  -1  -6    6.60    1.20
  -2  -1  -6    9.60    1.10
   2   1   6   13.30    1.70
   2   1   6   13.60    1.70
  -3  -1  -6  459.75   18.50
  -3  -1  -6  463.25   22.50
  -3  -1  -6  459.95   17.90
   3   1   6  466.25   19.90
  -4  -1  -6    7.80    1.30
  -4  -1  -6    4.20    1.20
  -4  -1  -6    4.20    1.30
   4   1   6    2.60    1.50
  -5  -1  -6    8.20    1.60
  -5  -1  -6    9.90    1.60
  -5  -1  -6    6.90    1.80
   5   1   6    7.90    1.80
  -6  -1  -6    1.30    1.70
  -6  -1  -6   -0.20    1.50
  -6  -1  -6   -1.30    1.30
   6   1   6    1.80    1.70
  -7  -1  -6    9.70    2.40
  -7  -1  -6    6.30    1.90
  -6   2   6   15.10    2.80
   5  -2  -6   13.70    2.20
  -5   2   6   15.60    2.60
  -5   2   6   14.00    1.50
   4  -2  -6   36.60    2.90
  -4   2   6   41.70    3.90
  -4   2   6   40.30    2.30
   3  -2  -6   62.19    3.20
   3  -2  -6   63.39    3.70
  -3   2   6   70.89    3.00
  -3   2   6   63.69    4.80
   2  -2  -6  165.28    6.70
   2  -2  -6  166.68    7.70
  -2   2   6  184.38    6.70
  -2   2   6  172.88    6.90
  -2   2   6  162.38    9.30
   1  -2  -6  222.88   10.00
   1  -2  -6  226.38    8.90
   1  -2  -6  224.28   12.20
  -1   2   6  228.78    8.90
  -1   2   6  224.08   12.00
  -1   2   6  228.08    9.10
  -1   2   6  231.48    8.90
   0  -2  -6   57.69    4.50
   0  -2  -6   65.09    3.30
   0  -2  -6   62.49    2.80
   0  -2  -6   63.69    2.90
   0   2   6   69.29    3.00
   0   2   6   53.19    4.90
   0   2   6   68.69    2.80
  -1  -2  -6  132.19    6.00
  -1  -2  -6  129.29    5.50
  -1  -2  -6  131.09    5.50
  -1  -2  -6  134.39    7.30
   1   2   6  125.59    7.40
   1   2   6  141.19    5.60
  -2  -2  -6    7.70    1.10
  -2  -2  -6    7.70    1.10
  -2  -2  -6    9.60    1.20
   2   2   6    6.50    1.70
  -3  -2  -6  536.75   22.60
  -3  -2  -6  536.95   21.30
  -3  -2  -6  529.05   20.60
  -4  -2  -6  192.48    7.70
  -4  -2  -6  182.78    8.20
  -4  -2  -6  177.68    7.90
  -4  -2  -6  180.08    9.50
  -5  -2  -6   68.99    3.50
  -5  -2  -6   59.09    4.40
  -5  -2  -6   60.99    3.70
  -6  -2  -6   -0.90    1.50
  -6  -2  -6   -0.40    1.30
  -6  -2  -6    0.70    1.70
  -7  -2  -6   -1.70    1.60
  -7  -2  -6   -0.70    2.00
   6  -3  -6   -1.90    2.20
  -6   3   6    0.60    2.50
   5  -3  -6   16.40    2.40
  -5   3   6   20.50    2.00
  -5   3   6   11.50    2.80
   4  -3  -6    6.10    1.70
  -4   3   6    7.90    2.30
  -4   3   6    7.10    1.20
   3  -3  -6    1.70    0.90
   3  -3  -6    1.50    0.80
   3  -3  -6    2.30    1.40
  -3   3   6    0.00    0.80
  -3   3   6    1.70    0.60
  -3   3   6    1.70    1.90
   2  -3  -6   34.70    2.50
  -2   3   6   29.70    3.90
  -2   3   6   30.60    2.00
   1  -3  -6   88.39    3.90
   1  -3  -6   88.09    4.50
  -1   3   6   94.29    4.20
  -1   3   6   91.69    3.80
  -1   3   6   78.79    6.20
  -1   3   6   93.29    3.80
   0  -3  -6   45.70    2.70
   0  -3  -6   41.40    2.20
   0  -3  -6   45.10    2.40
   0   3   6   49.10    2.20
   0   3   6   36.60    4.70
  -1  -3  -6   36.10    2.20
  -1  -3  -6   37.00    2.00
  -1  -3  -6   37.10    2.30
   1   3   6   36.00    4.10
   1   3   6   39.40    2.10
  -2  -3  -6  170.28    6.80
  -2  -3  -6  161.88    7.30
  -2  -3  -6  159.68    6.70
   2   3   6  157.68    9.00
  -3  -3  -6   64.49    3.30
  -3  -3  -6   66.89    3.30
  -3  -3  -6   64.19    3.30
   3   3   6   64.29    4.80
  -4  -3  -6  117.29    5.20
  -4  -3  -6  114.79    5.40
  -4  -3  -6  117.89    5.40
   4   3   6  109.39    7.20
  -5  -3  -6  312.17   13.40
  -5  -3  -6  324.97   12.80
  -5  -3  -6  324.27   13.80
  -6  -3  -6    0.20    1.50
  -6  -3  -6   -2.40    1.30
  -6  -3  -6    0.10    1.70
  -7  -3  -6   -0.40    1.60
  -7  -3  -6    0.30    2.00
   6  -4  -6    2.10    2.50
  -6   4   6    0.20    2.70
   5  -4  -6    0.70    2.00
  -5   4   6   -0.50    1.20
  -5   4   6   -2.10    2.50
   4  -4  -6    5.90    1.90
   4  -4  -6    5.50    1.20
  -4   4   6    4.10    1.30
  -4   4   6    9.00    2.70
   3  -4  -6    3.00    1.00
   3  -4  -6    1.70    1.40
  -3   4   6    0.60    1.00
  -3   4   6    0.00    2.10
   2  -4  -6   26.60    2.40
   2  -4  -6   27.00    1.80
  -2   4   6   22.00    3.20
  -2   4   6   25.90    2.10
   1  -4  -6  104.19    4.50
   1  -4  -6  102.89    5.20
  -1   4   6  109.79    4.90
  -1   4   6   99.99    7.10
  -1   4   6  106.59    4.40
   0  -4  -6    5.80    1.20
   0  -4  -6    5.70    0.80
   0  -4  -6    5.60    1.00
   0   4   6    5.90    2.50
  -1  -4  -6   19.80    1.60
  -1  -4  -6   22.00    1.80
  -1  -4  -6   19.00    1.50
   1   4   6   20.80    2.90
  -2  -4  -6  117.29    5.30
  -2  -4  -6  128.49    5.30
  -2  -4  -6  125.79    5.70
   2   4   6  122.99    7.60
  -3  -4  -6   12.00    1.30
  -3  -4  -6   13.70    1.40
  -3  -4  -6   11.00    1.30
   3   4   6   11.20    2.20
  -4  -4  -6  133.39    6.10
  -4  -4  -6  135.09    6.10
  -4  -4  -6  132.89    5.80
   4   4   6  132.19    8.20
  -5  -4  -6   31.00    2.60
  -5  -4  -6   33.90    2.70
  -5  -4  -6   32.90    2.20
   5   4   6   47.00    4.80
  -6  -4  -6    9.40    1.60
  -6  -4  -6    7.10    1.70
   6   4   6    6.70    2.70
  -7  -4  -6   -3.70    1.60
   6  -5  -6    6.70    2.90
  -6   5   6    3.50    2.80
   5  -5  -6   16.80    2.90
  -5   5   6   17.60    2.00
  -5   5   6   15.30    3.40
   4  -5  -6   14.60    1.70
   4  -5  -6   15.50    2.50
  -4   5   6   13.30    1.80
  -4   5   6   16.90    3.30
   3  -5  -6    1.90    1.60
   3  -5  -6    1.70    1.20
  -3   5   6    0.00    1.20
  -3   5   6    1.80    2.50
   2  -5  -6   25.60    1.90
   2  -5  -6   29.20    2.50
  -2   5   6   26.50    2.50
  -2   5   6   20.60    3.60
   1  -5  -6    4.50    1.30
   1  -5  -6    3.70    1.00
  -1   5   6    1.90    1.20
  -1   5   6    2.20    2.50
   0  -5  -6   88.69    4.00
   0  -5  -6   91.89    4.60
   0   5   6   84.09    7.00
  -1  -5  -6    1.30    0.70
  -1  -5  -6    1.20    0.90
  -1  -5  -6    1.50    1.00
   1   5   6   -0.70    2.20
  -2  -5  -6   12.10    1.40
  -2  -5  -6   12.00    1.30
  -2  -5  -6   13.60    1.40
   2   5   6    9.50    2.60
  -3  -5  -6    0.50    1.00
  -3  -5  -6    0.70    1.00
  -3  -5  -6    1.90    1.10
   3   5   6    1.10    2.00
  -4  -5  -6    7.70    1.40
  -4  -5  -6    8.30    1.20
  -4  -5  -6    8.00    1.40
   4   5   6    8.70    2.50
  -5  -5  -6   -0.50    1.30
  -5  -5  -6    1.20    1.30
   5   5   6    1.30    2.40
  -6  -5  -6   32.50    2.60
  -6  -5  -6   34.60    2.90
   6   5   6   45.30    4.90
  -7  -5  -6    5.20    1.90
   7   5   6    0.50    2.70
   5  -6  -6    9.80    2.90
  -5   6   6   11.60    3.50
  -5   6   6   13.40    2.10
   4  -6  -6    0.90    2.20
   4  -6  -6    2.10    1.60
  -4   6   6    2.50    2.80
  -4   6   6    5.20    1.70
   3  -6  -6   12.20    1.60
   3  -6  -6    9.80    2.20
  -3   6   6   12.20    1.80
  -3   6   6   12.10    3.30
   2  -6  -6   31.00    2.80
   2  -6  -6   27.60    2.20
  -2   6   6   27.80    2.70
  -2   6   6   24.70    4.20
   1  -6  -6   22.70    2.00
   1  -6  -6   20.30    2.40
  -1   6   6   21.00    3.90
  -1   6   6   21.70    2.30
   0  -6  -6   34.70    2.30
   0  -6  -6   40.80    2.80
   0   6   6   36.60    2.90
   0   6   6   32.70    4.50
  -1  -6  -6   -0.40    0.80
  -1  -6  -6   -0.50    0.90
  -1  -6  -6   -0.40    1.10
   1   6   6   -0.70    2.30
  -2  -6  -6   27.30    2.10
  -2  -6  -6   25.40    2.20
  -2  -6  -6   28.20    2.00
   2   6   6   20.70    3.60
  -3  -6  -6   74.49    3.80
  -3  -6  -6   79.29    4.00
  -3  -6  -6   78.99    3.90
   3   6   6   81.39    6.40
  -4  -6  -6    1.10    1.10
  -4  -6  -6   -0.10    1.30
  -4  -6  -6    0.90    1.20
   4   6   6   -3.20    2.20
  -5  -6  -6    0.70    1.30
  -5  -6  -6   -1.60    1.30
   5   6   6   -1.70    2.30
  -6  -6  -6   19.10    2.00
  -6  -6  -6   17.30    2.10
   6   6   6   18.30    3.80
   5  -7  -6    6.30    2.80
  -5   7   6    0.40    1.80
  -5   7   6    2.40    3.30
   4  -7  -6    3.30    2.40
   4  -7  -6    1.90    1.70
  -4   7   6    3.50    1.80
  -4   7   6    1.80    3.00
   3  -7  -6    9.70    1.80
   3  -7  -6   11.00    2.30
  -3   7   6    8.40    3.50
  -3   7   6   11.70    2.10
   2  -7  -6   45.90    3.60
   2  -7  -6   46.30    3.00
  -2   7   6   43.60    5.50
  -2   7   6   52.29    3.70
   1  -7  -6   71.19    3.80
   1  -7  -6   76.09    4.50
  -1   7   6   78.69    7.30
  -1   7   6   76.69    4.50
   0  -7  -6   53.99    3.50
   0  -7  -6   50.89    3.10
   0   7   6   54.29    6.60
   0   7   6   57.09    3.70
  -1  -7  -6    9.40    1.40
  -1  -7  -6    8.20    1.30
  -1  -7  -6    9.50    1.70
   1   7   6    6.70    3.40
  -2  -7  -6   40.30    2.50
  -2  -7  -6   39.70    2.70
  -2  -7  -6   41.80    2.90
   2   7   6   34.40    4.70
  -3  -7  -6   28.00    2.40
  -3  -7  -6   28.90    2.40
  -3  -7  -6   29.90    2.30
   3   7   6   21.40    3.80
  -4  -7  -6   24.60    2.30
  -4  -7  -6   24.70    2.20
  -4  -7  -6   28.70    2.20
   4   7   6   20.20    3.70
  -5  -7  -6   -0.10    1.40
  -5  -7  -6    1.70    1.40
   5   7   6    0.70    2.50
  -6  -7  -6    3.80    1.70
  -6  -7  -6    1.00    1.50
   6   7   6    2.80    2.80
   4  -8  -6    5.10    1.80
   4  -8  -6    7.10    2.70
  -4   8   6    1.90    3.40
  -4   8   6    9.20    2.20
   3  -8  -6    0.90    1.60
   3  -8  -6    3.20    2.20
  -3   8   6    3.90    1.90
  -3   8   6    4.10    3.50
   2  -8  -6    3.80    2.10
   2  -8  -6    8.30    1.70
  -2   8   6    5.70    1.80
  -2   8   6    5.40    3.50
   1  -8  -6    4.30    2.00
   1  -8  -6    5.70    1.60
  -1   8   6    0.50    3.40
  -1   8   6    4.90    1.80
   0  -8  -6   78.89    4.20
   0  -8  -6   84.69    4.80
   0   8   6   69.09    8.20
   0   8   6   90.29    5.00
  -1  -8  -6  153.08    7.10
  -1  -8  -6  130.89    6.30
   1   8   6  149.29   10.50
   1   8   6  139.69    7.00
  -2  -8  -6    0.70    1.10
  -2  -8  -6    0.70    1.40
  -2  -8  -6    0.40    1.30
   2   8   6    0.20    2.90
  -3  -8  -6   15.90    1.90
  -3  -8  -6   16.90    1.90
  -3  -8  -6   15.70    1.80
   3   8   6   12.10    3.40
  -4  -8  -6    6.90    1.60
  -4  -8  -6    6.60    1.60
   4   8   6    2.30    2.70
  -5  -8  -6   10.40    1.80
  -5  -8  -6   11.30    1.80
   5   8   6    7.20    3.10
  -6  -8  -6    2.20    1.60
  -6  -8  -6    0.10    1.60
   6   8   6    2.40    3.10
   3  -9  -6    3.40    2.00
   3  -9  -6    6.70    2.60
  -3   9   6    6.20    2.30
  -3   9   6    3.40    3.80
   2  -9  -6    1.80    2.30
   2  -9  -6    4.30    1.70
  -2   9   6    4.20    1.90
  -2   9   6    3.70    3.80
   1  -9  -6    4.50    2.00
   1  -9  -6    4.60    1.60
  -1   9   6    3.50    1.90
  -1   9   6    4.30    3.70
   0  -9  -6   49.00    3.20
   0  -9  -6   54.69    3.80
   0   9   6   46.00    3.80
   0   9   6   38.70    5.90
  -1  -9  -6   21.80    2.30
  -1  -9  -6   24.20    2.80
   1   9   6   29.70    3.10
   1   9   6   18.60    4.50
  -2  -9  -6    0.00    1.40
  -2  -9  -6    0.50    1.50
   2   9   6   -0.10    3.10
  -3  -9  -6    5.60    1.70
  -3  -9  -6    5.60    1.50
  -3  -9  -6    6.50    1.70
   3   9   6    3.60    3.30
  -4  -9  -6    1.90    1.60
  -4  -9  -6    2.40    1.40
   4   9   6   -0.60    2.90
  -5  -9  -6   15.00    2.10
  -5  -9  -6   20.60    2.20
   5   9   6   10.80    3.40
  -3  10   6    8.30    4.40
  -3  10   6   10.00    2.60
   2 -10  -6    4.10    2.50
   2 -10  -6    2.90    1.90
  -2  10   6    1.90    2.00
  -2  10   6    1.70    3.90
   1 -10  -6    5.20    2.30
   1 -10  -6    0.30    1.70
  -1  10   6    1.30    3.90
  -1  10   6    2.50    2.00
   0 -10  -6    5.40    2.20
   0 -10  -6    3.80    1.70
   0  10   6    5.70    2.10
   0  10   6    6.00    4.10
  -1 -10  -6   10.90    2.30
  -1 -10  -6   10.30    2.00
   1  10   6    9.90    4.20
   1  10   6   10.90    2.20
  -2 -10  -6   -0.70    1.50
  -2 -10  -6    1.30    1.80
   2  10   6    1.40    3.50
   2  10   6    0.00    1.70
  -3 -10  -6    0.90    1.40
  -3 -10  -6    2.90    1.70
   3  10   6   -1.80    3.30
  -4 -10  -6    2.20    1.60
  -4 -10  -6    1.40    1.70
   4  10   6    0.90    3.30
   1 -11  -6    4.40    2.60
   1 -11  -6    4.10    2.10
  -1  11   6    2.90    2.20
  -1  11   6    1.90    4.20
   0 -11  -6   -1.70    2.20
   0 -11  -6   -0.20    1.80
   0  11   6    0.00    1.90
   0  11   6   -5.30    3.70
  -1 -11  -6    4.90    2.30
  -1 -11  -6    4.60    1.90
   1  11   6   -1.00    3.90
   1  11   6    4.80    2.10
  -2 -11  -6    2.30    1.80
  -2 -11  -6    3.80    2.20
   2  11   6    3.60    1.90
   2  11   6   -2.30    3.70
  -3 -11  -6    2.30    1.90
   3  11   6    1.90    3.80
   2   9  -7    7.60    1.70
   2   9  -7    2.30    1.90
  -2  -9   7    5.10    2.30
   1   9  -7   40.50    3.60
   1   9  -7   41.40    3.00
  -1  -9   7   41.00    4.10
   0   9  -7    1.30    1.80
   0   9  -7    1.50    1.60
   0  -9   7    3.20    2.50
  -1   9  -7    5.60    1.80
  -1   9  -7    5.10    2.00
   1  -9   7    4.90    2.70
  -2   9  -7    0.60    1.80
  -2   9  -7   -1.40    1.60
   2  -9   7    1.30    2.60
   3   8  -7    0.00    1.50
   3   8  -7   -0.50    1.30
   2   8  -7    9.60    1.70
   2   8  -7   12.10    2.00
  -2  -8   7    9.60    2.40
   1   8  -7   52.29    3.20
   1   8  -7   45.20    3.60
  -1  -8   7   51.39    4.20
   0   8  -7    5.50    1.70
   0   8  -7    8.10    1.90
   0  -8   7    7.20    2.50
  -1   8  -7    8.30    2.00
  -1   8  -7   12.30    1.90
   1  -8   7   12.60    2.90
  -2   8  -7    5.50    1.70
  -2   8  -7    8.20    2.00
   2  -8   7    4.90    2.70
  -3   8  -7   27.50    2.70
  -3   8  -7   26.90    3.00
   3  -8   7   20.30    3.70
   3   7  -7    0.60    1.30
   3   7  -7    0.60    1.30
   2   7  -7    0.90    1.40
   2   7  -7    3.50    1.30
  -2  -7   7    1.90    2.00
   1   7  -7    3.20    1.60
   1   7  -7    5.60    1.50
  -1  -7   7    8.40    2.20
   0   7  -7   59.79    3.50
   0   7  -7   58.29    3.80
   0  -7   7   62.79    4.50
  -1   7  -7   37.00    2.70
  -1   7  -7   35.30    3.10
   1  -7   7   30.70    3.60
  -2   7  -7    4.10    1.60
  -2   7  -7    4.90    1.70
   2  -7   7    3.70    2.50
  -3   7  -7   28.20    3.00
  -3   7  -7   25.80    2.60
   3  -7   7   24.30    3.50
  -4   7  -7   22.60    2.80
  -4   7  -7   24.10    2.50
   4  -7   7   24.40    3.80
   3   6  -7    2.30    1.20
   3   6  -7   -0.40    1.30
   3   6  -7    0.40    1.10
   2   6  -7    2.80    1.30
   2   6  -7    4.90    1.30
  -2  -6   7    6.20    2.00
   1   6  -7    2.90    1.50
   1   6  -7    6.60    1.40
  -1  -6   7    9.60    2.30
   0   6  -7  267.67   11.40
   0   6  -7  259.67   10.90
   0  -6   7  280.07   12.60
  -1   6  -7   32.40    3.10
  -1   6  -7   40.80    2.80
  -1   6  -7   39.40    3.00
   1  -6   7   43.90    3.70
  -2   6  -7    8.70    1.60
  -2   6  -7    8.90    1.80
  -2   6  -7    6.40    1.60
   2  -6   7    8.60    2.60
  -3   6  -7   10.80    2.00
  -3   6  -7    5.70    1.70
  -3   6  -7   11.10    1.80
   3  -6   7   12.30    2.70
  -4   6  -7  124.09    6.60
  -4   6  -7  130.09    7.50
  -4   6  -7  131.69    6.20
   4  -6   7  124.39    7.50
  -5   6  -7   19.20    2.40
  -5   6  -7   16.90    2.80
  -5   6  -7   17.80    2.60
   5  -6   7   18.30    3.60
   4   5  -7    0.70    1.60
   3   5  -7    7.80    1.70
   3   5  -7    7.80    1.20
   3   5  -7    6.90    1.40
   3   5  -7    6.70    1.20
   2   5  -7    9.20    1.30
   2   5  -7    4.90    1.30
  -2  -5   7    6.20    2.00
   1   5  -7   88.69    4.20
   1   5  -7   87.29    4.40
  -1  -5   7   91.39    5.20
   0   5  -7  132.39    6.10
   0   5  -7  133.79    6.30
   0  -5   7  156.18    7.30
  -1   5  -7   86.09    4.30
  -1   5  -7   86.49    4.60
   1  -5   7   91.49    5.30
  -2   5  -7   23.00    2.20
  -2   5  -7   18.00    1.90
  -2   5  -7   18.00    1.90
   2  -5   7   18.80    2.70
  -3   5  -7   13.80    1.90
  -3   5  -7   12.80    2.00
  -3   5  -7   16.50    2.10
   3  -5   7   17.20    2.90
  -4   5  -7  104.89    5.30
  -4   5  -7  107.69    6.40
  -4   5  -7  100.79    5.60
   4  -5   7  110.39    6.50
  -5   5  -7   30.60    2.90
  -5   5  -7   30.00    3.60
  -5   5  -7   23.10    2.80
   5  -5   7   29.20    3.80
  -5  -4   7   33.50    3.00
   3   4  -7    2.70    1.10
   3   4  -7    2.90    0.90
   3   4  -7    2.10    0.90
   3   4  -7    2.50    1.40
   2   4  -7   53.19    2.80
   2   4  -7   50.99    2.80
   1   4  -7   67.99    3.50
   1   4  -7   71.99    3.40
  -1  -4   7   67.49    4.20
   0   4  -7   10.30    1.30
   0   4  -7    6.90    1.30
   0  -4   7    7.60    2.00
  -1   4  -7   11.70    1.50
  -1   4  -7   11.80    1.50
   1  -4   7    7.50    2.00
  -2   4  -7   71.79    4.10
  -2   4  -7   66.79    3.80
  -2   4  -7   62.59    3.60
   2  -4   7   68.19    5.00
   2  -4   7   79.89    4.70
  -3   4  -7   33.10    2.80
  -3   4  -7   35.90    3.10
  -3   4  -7   33.00    2.60
   3  -4   7   31.10    3.50
  -4   4  -7    5.20    1.60
  -4   4  -7    3.60    1.80
  -4   4  -7    5.20    1.70
   4  -4   7    0.70    2.30
  -5   4  -7   16.70    2.20
  -5   4  -7   14.90    2.20
  -5   4  -7   14.60    2.30
   5  -4   7   14.60    3.10
  -6   4  -7   56.79    4.50
  -6   4  -7   51.29    3.60
  -6   4  -7   39.50    3.80
   6  -4   7   48.80    4.90
  -6  -3   7   34.60    3.40
  -5  -3   7   65.09    4.30
   4   3  -7    1.60    1.00
  -4  -3   7    0.00    1.00
   3   3  -7   69.79    3.60
   3   3  -7   60.49    3.10
   3   3  -7   66.39    3.00
  -3  -3   7   67.59    3.90
   2   3  -7   19.70    1.90
   2   3  -7   18.00    1.30
   2   3  -7   15.60    1.50
   2   3  -7   16.80    1.60
   1   3  -7  931.51   35.20
   1   3  -7  888.31   35.30
   1   3  -7  867.11   34.30
  -1  -3   7  925.91   38.40
   0   3  -7   16.40    1.50
   0   3  -7   13.80    1.40
   0  -3   7   19.00    2.10
  -1   3  -7   69.79    3.60
  -1   3  -7   77.69    3.80
   1  -3   7   81.99    4.60
  -2   3  -7   15.90    1.80
  -2   3  -7   11.30    1.50
  -2   3  -7   12.40    1.50
   2  -3   7    9.70    1.90
   2  -3   7   17.20    2.20
  -3   3  -7   43.40    3.20
  -3   3  -7   46.40    2.80
  -3   3  -7   44.20    2.90
   3  -3   7   34.80    3.60
  -4   3  -7  177.78    7.30
  -4   3  -7  162.08    8.80
  -4   3  -7  162.68    7.60
   4  -3   7  155.08    8.40
  -5   3  -7   48.00    3.30
  -5   3  -7   52.69    4.10
  -5   3  -7   44.70    3.40
   5  -3   7   51.49    4.30
  -6   3  -7   78.19    4.50
  -6   3  -7   77.59    4.90
  -6   3  -7   84.29    5.70
   6  -3   7   79.79    5.80
  -6  -2   7    3.00    1.60
  -5  -2   7   50.79    3.80
   4   2  -7   66.29    3.50
  -4  -2   7   63.29    4.10
   3   2  -7   48.50    2.90
  -3  -2   7   48.40    3.10
   2   2  -7  228.98   10.20
   2   2  -7  232.48    9.00
   2   2  -7  230.58    9.10
   2   2  -7  238.68   11.60
  -2  -2   7  216.38   11.20
   1   2  -7 1140.09   44.60
   1   2  -7 1146.49   43.50
   1   2  -7 1134.19   48.30
   1   2  -7 1180.68   44.70
   0   2  -7  134.79    5.90
   0   2  -7  133.79    5.90
   0  -2   7  142.09    6.00
   0  -2   7  149.49    6.90
  -1   2  -7   16.20    1.60
  -1   2  -7   10.10    1.30
   1  -2   7   12.20    1.90
  -2   2  -7   56.69    3.00
  -2   2  -7   53.39    3.20
  -2   2  -7   52.59    2.90
   2  -2   7   54.69    3.80
   2  -2   7   52.99    3.50
  -3   2  -7  135.19    7.00
  -3   2  -7  130.19    6.10
  -3   2  -7  136.69    5.90
   3  -2   7  127.09    6.80
  -4   2  -7  413.36   16.30
  -4   2  -7  402.76   17.00
  -4   2  -7  422.86   20.40
   4  -2   7  408.36   18.40
  -5   2  -7   43.20    3.00
  -5   2  -7   40.90    3.20
  -5   2  -7   43.00    3.80
   5  -2   7   46.00    4.00
  -6   2  -7   12.90    2.20
  -6   2  -7   13.80    2.00
  -6   2  -7   14.40    2.50
   6  -2   7   16.10    3.10
  -6  -1   7    5.50    1.80
  -5  -1   7   36.70    3.30
   4   1  -7  118.19    5.90
  -4  -1   7  130.39    6.90
   3   1  -7   24.30    2.00
  -3  -1   7   20.90    2.30
   2   1  -7    4.20    1.50
   2   1  -7    4.80    1.20
   2   1  -7    5.30    0.90
  -2  -1   7    7.20    1.00
   1   1  -7  269.67   11.90
   1   1  -7  276.97   10.70
  -1  -1   7  274.37   10.70
   0   1  -7  291.37   11.90
   0   1  -7  313.67   12.10
   0  -1   7  304.97   12.10
  -1   1  -7   74.09    3.30
  -1   1  -7   61.89    3.20
   1  -1   7   60.39    3.80
   1  -1   7   65.29    3.30
  -2   1  -7    2.60    1.00
  -2   1  -7    4.30    1.10
  -2   1  -7    2.70    0.80
   2  -1   7    2.10    1.10
   2  -1   7    2.90    1.50
  -3   1  -7   82.99    4.60
  -3   1  -7   84.99    4.20
  -3   1  -7   81.49    4.00
   3  -1   7   77.29    4.70
  -4   1  -7  288.07   12.50
  -4   1  -7  298.57   15.00
  -4   1  -7  305.37   12.00
   4  -1   7  298.47   13.60
  -5   1  -7    1.20    1.40
  -5   1  -7   -1.40    1.30
  -5   1  -7   -1.70    1.50
   5  -1   7   -0.10    2.10
  -6   1  -7   10.90    1.90
  -6   1  -7   12.10    2.20
  -6   1  -7   10.10    1.90
   6  -1   7    8.80    2.60
  -7   1  -7    2.60    1.90
  -7   1  -7    1.70    2.20
  -7   1  -7    1.90    1.90
  -6   0   7   20.30    2.70
   5   0  -7    5.30    1.60
  -5   0   7    2.60    1.70
   4   0  -7   31.50    2.60
  -4   0   7   37.70    3.20
   3   0  -7   18.30    1.90
  -3   0   7   16.00    1.80
   2   0  -7   64.99    3.40
   2   0  -7   65.29    2.80
   2   0  -7   59.49    4.60
  -2   0   7   61.09    3.80
  -2   0   7   59.19    2.70
   1   0  -7   51.09    3.00
   1   0  -7   61.49    3.90
   1   0  -7   52.59    2.60
  -1   0   7   49.20    2.50
  -1   0   7   50.29    3.20
   0   0  -7  289.77   11.60
   0   0  -7  310.07   11.70
   0   0  -7  288.37   12.90
   0   0   7  300.17   11.80
  -1   0  -7  145.19    6.40
  -1   0  -7  160.48    6.50
   1   0   7  142.99    7.60
   1   0   7  155.48    6.50
   1   0   7  172.28    8.10
  -2   0  -7   24.60    1.90
  -2   0  -7   24.80    1.90
   2   0   7   25.60    2.50
   2   0   7   22.60    2.10
  -3   0  -7   -0.20    1.00
  -3   0  -7   -0.40    1.00
  -3   0  -7   -0.10    0.90
   3   0   7    0.60    1.30
  -4   0  -7   75.99    4.20
  -4   0  -7   77.29    4.00
  -4   0  -7   83.39    4.80
   4   0   7   81.69    4.80
  -5   0  -7   -1.00    1.50
  -5   0  -7   -0.20    1.30
  -5   0  -7    0.30    1.30
   5   0   7    0.30    1.90
  -6   0  -7   28.50    2.70
  -6   0  -7   24.00    2.60
  -6   0  -7   33.80    3.60
   6   0   7   25.90    3.10
  -7   0  -7   -1.20    1.70
  -7   0  -7    0.10    1.70
  -7   0  -7    0.80    2.00
  -6   1   7   19.00    2.80
   5  -1  -7   -0.20    1.50
  -5   1   7    0.10    1.70
   4  -1  -7   45.80    3.30
  -4   1   7   51.19    4.00
   3  -1  -7   14.80    1.60
  -3   1   7   14.00    2.00
   2  -1  -7    3.30    0.80
   2  -1  -7    2.90    1.10
  -2   1   7    4.10    0.70
  -2   1   7    5.10    1.40
   1  -1  -7    4.90    0.90
   1  -1  -7    9.80    1.90
   1  -1  -7    6.20    1.10
  -1   1   7    7.60    0.80
  -1   1   7    6.60    1.50
   0  -1  -7  267.77   12.70
   0  -1  -7  279.87   11.50
   0  -1  -7  281.37   11.40
   0  -1  -7  299.47   14.60
   0   1   7  341.47   14.90
   0   1   7  288.57   11.50
  -1  -1  -7  227.98   10.50
  -1  -1  -7  232.58    9.50
  -1  -1  -7  238.18    9.60
   1   1   7  243.18    9.70
   1   1   7  230.78   11.70
   1   1   7  261.87   12.30
  -2  -1  -7   56.79    3.00
  -2  -1  -7   58.89    3.00
  -2  -1  -7   56.89    3.30
   2   1   7   59.99    3.40
   2   1   7   59.29    4.10
  -3  -1  -7    1.00    1.00
  -3  -1  -7    0.10    1.00
   3   1   7    2.20    1.40
  -4  -1  -7   64.29    4.00
  -4  -1  -7   61.59    3.30
  -4  -1  -7   50.59    3.30
   4   1   7   58.79    3.80
  -5  -1  -7   22.00    2.30
  -5  -1  -7   24.90    2.40
  -5  -1  -7   27.50    3.00
   5   1   7   17.80    2.40
  -6  -1  -7  137.09    6.20
  -6  -1  -7  123.39    6.40
   6   1   7  137.99    6.90
  -7  -1  -7    2.20    1.80
  -7  -1  -7    4.40    2.20
  -7  -1  -7    4.10    1.70
  -6   2   7    4.40    2.40
  -5   2   7   57.09    4.80
   4  -2  -7    2.40    1.50
  -4   2   7    2.80    2.00
  -4   2   7    0.40    0.80
   3  -2  -7   25.70    2.40
   3  -2  -7   30.40    1.80
  -3   2   7   28.50    3.40
   2  -2  -7   16.10    1.80
   2  -2  -7   17.10    1.40
  -2   2   7   17.40    1.30
  -2   2   7   13.10    2.20
   1  -2  -7  405.06   17.40
   1  -2  -7  402.76   15.50
  -1   2   7  395.56   15.90
  -1   2   7  391.36   20.30
  -1   2   7  411.46   15.50
  -1   2   7  417.56   15.80
   0  -2  -7   34.90    2.10
   0  -2  -7   32.80    3.50
   0  -2  -7   36.10    2.30
   0  -2  -7   31.20    1.70
   0   2   7   37.10    1.80
   0   2   7   27.20    3.10
  -1  -2  -7  112.59    6.50
  -1  -2  -7  112.59    4.90
  -1  -2  -7  117.29    5.00
  -1  -2  -7  114.59    5.50
   1   2   7  120.29    4.90
   1   2   7  109.89    6.80
  -2  -2  -7  407.76   16.30
  -2  -2  -7  412.76   17.50
  -2  -2  -7  406.96   15.90
   2   2   7  407.96   20.40
  -3  -2  -7    4.30    1.10
  -3  -2  -7    2.20    1.10
  -3  -2  -7    2.40    1.00
   3   2   7    2.30    1.50
  -4  -2  -7    2.10    1.20
  -4  -2  -7    0.50    1.20
  -4  -2  -7    3.20    1.30
  -5  -2  -7  122.09    6.80
  -5  -2  -7  104.69    5.60
  -5  -2  -7  126.39    5.50
  -5  -2  -7  117.49    5.70
  -6  -2  -7   80.09    4.30
  -6  -2  -7   77.79    4.60
  -6  -2  -7   89.89    5.60
  -7  -2  -7    9.90    2.40
  -7  -2  -7   11.60    1.90
  -7  -2  -7    7.50    2.10
   6  -3  -7    8.40    2.50
  -6   3   7    5.30    2.70
   5  -3  -7   42.50    3.70
  -5   3   7   54.99    5.00
   4  -3  -7   60.39    4.00
  -4   3   7   67.39    5.30
  -4   3   7   65.19    3.20
   3  -3  -7   21.60    2.40
   3  -3  -7   21.10    1.60
  -3   3   7   20.10    2.80
  -3   3   7   23.60    1.70
  -3   3   7   23.60    1.60
   2  -3  -7    0.30    1.20
   2  -3  -7    0.20    0.80
  -2   3   7    0.20    0.60
  -2   3   7    0.20    0.70
  -2   3   7    1.60    0.40
  -2   3   7   -0.90    1.80
   1  -3  -7  270.47   10.80
   1  -3  -7  275.37   12.10
  -1   3   7  258.97   14.60
  -1   3   7  277.67   11.20
  -1   3   7  292.67   10.90
   0  -3  -7   15.10    1.60
   0  -3  -7   16.80    1.80
   0  -3  -7   13.60    1.20
   0   3   7   18.00    1.20
   0   3   7   12.80    2.80
  -1  -3  -7   82.89    4.10
  -1  -3  -7   80.79    3.70
  -1  -3  -7   82.59    3.60
   1   3   7   75.29    5.80
  -2  -3  -7   49.70    2.90
  -2  -3  -7   48.50    2.70
  -2  -3  -7   50.99    2.60
   2   3   7   44.60    4.20
  -3  -3  -7   85.09    4.00
  -3  -3  -7   80.69    4.00
  -3  -3  -7   85.89    4.20
   3   3   7   77.79    5.60
  -4  -3  -7  140.59    6.00
  -4  -3  -7  140.89    6.40
  -4  -3  -7  136.09    6.20
   4   3   7  127.89    8.20
  -5  -3  -7   60.79    3.40
  -5  -3  -7   54.59    3.50
  -5  -3  -7   57.39    3.30
  -6  -3  -7   37.00    2.90
  -6  -3  -7   36.50    3.10
  -7  -3  -7   32.10    2.80
  -7  -3  -7   32.10    3.00
   6  -4  -7    4.40    2.60
  -6   4   7    1.30    2.80
   5  -4  -7   23.10    2.90
  -5   4   7   24.60    3.70
   4  -4  -7   78.49    4.80
  -4   4   7   87.09    6.50
  -4   4   7   83.19    4.10
   3  -4  -7    3.90    1.10
   3  -4  -7    3.70    1.60
  -3   4   7    1.60    1.00
  -3   4   7    3.70    2.40
   2  -4  -7   -1.00    1.20
   2  -4  -7    0.80    0.90
  -2   4   7    0.30    0.50
  -2   4   7   -2.00    2.10
  -2   4   7    0.10    0.90
   1  -4  -7  104.79    5.20
   1  -4  -7  100.29    4.50
  -1   4   7  108.99    4.30
  -1   4   7   91.69    7.10
  -1   4   7  102.59    4.80
   0  -4  -7    1.30    0.90
   0  -4  -7    1.30    0.70
   0  -4  -7    1.70    1.10
   0   4   7   -1.90    2.40
  -1  -4  -7  227.08    9.10
  -1  -4  -7  225.48    9.00
  -1  -4  -7  226.08   10.00
   1   4   7  217.38   12.50
  -2  -4  -7    8.50    1.10
  -2  -4  -7   10.30    1.30
  -2  -4  -7    8.50    1.30
   2   4   7    8.00    2.20
  -3  -4  -7    3.20    1.20
  -3  -4  -7    4.80    1.10
  -3  -4  -7    3.70    1.10
   3   4   7    3.20    1.90
  -4  -4  -7    8.30    1.30
  -4  -4  -7    9.10    1.50
  -4  -4  -7   10.50    1.60
   4   4   7    4.70    2.30
  -5  -4  -7    5.50    1.20
  -5  -4  -7    3.90    1.50
  -5  -4  -7    6.70    1.60
   5   4   7    6.70    2.50
  -6  -4  -7   -0.20    1.50
  -6  -4  -7   -0.50    1.50
   6   4   7   -0.10    2.40
  -7  -4  -7   19.40    2.50
  -7  -4  -7   18.60    2.30
   7   4   7   22.10    4.20
   5  -5  -7   -0.60    2.40
  -5   5   7   -0.30    2.90
   4  -5  -7   78.89    5.10
  -4   5   7   81.19    4.30
  -4   5   7   85.99    6.70
   3  -5  -7    3.40    1.70
   3  -5  -7    4.70    1.30
  -3   5   7    4.60    1.30
  -3   5   7    3.70    2.80
   2  -5  -7    1.50    1.10
   2  -5  -7    0.00    1.30
  -2   5   7   -1.90    2.60
  -2   5   7    0.40    1.10
   1  -5  -7    8.80    1.50
   1  -5  -7    9.00    1.30
  -1   5   7    9.50    2.90
  -1   5   7   11.00    1.50
   0  -5  -7  110.19    4.90
   0  -5  -7  115.09    5.60
   0   5   7  113.19    8.20
  -1  -5  -7   40.30    2.40
  -1  -5  -7   38.90    2.20
  -1  -5  -7   40.60    2.70
   1   5   7   37.20    4.90
  -2  -5  -7    1.80    1.10
  -2  -5  -7    1.80    1.10
  -2  -5  -7    2.00    0.90
   2   5   7    0.40    2.10
  -3  -5  -7   17.70    1.80
  -3  -5  -7   15.60    1.80
  -3  -5  -7   19.40    1.90
   3   5   7   12.60    2.80
  -4  -5  -7   14.20    1.80
  -4  -5  -7   15.30    1.60
  -4  -5  -7   16.10    1.80
   4   5   7   15.80    2.90
  -5  -5  -7   71.09    4.00
  -5  -5  -7   74.29    3.90
   5   5   7   77.69    6.30
  -6  -5  -7   17.00    2.00
  -6  -5  -7   19.00    2.20
   6   5   7   16.40    3.50
   7   5   7    1.00    2.90
   5  -6  -7    2.60    2.60
  -5   6   7   -3.60    2.80
   4  -6  -7   80.89    5.50
  -4   6   7   96.19    7.50
  -4   6   7  101.19    5.00
   3  -6  -7    3.20    1.90
   3  -6  -7    1.10    1.30
  -3   6   7    3.90    2.90
  -3   6   7    1.50    1.30
   2  -6  -7   -0.50    1.20
   2  -6  -7    0.60    1.50
  -2   6   7    0.80    1.30
  -2   6   7   -0.80    2.90
   1  -6  -7  109.59    5.70
   1  -6  -7  109.69    4.90
  -1   6   7  108.79    5.60
  -1   6   7  104.89    8.30
   0  -6  -7  128.99    5.60
   0  -6  -7  125.89    6.30
   0   6   7  113.29    9.20
   0   6   7  137.09    6.20
  -1  -6  -7  173.08    7.80
  -1  -6  -7  160.18    7.00
  -1  -6  -7  160.48    7.00
   1   6   7  172.08   10.60
  -2  -6  -7   10.80    1.50
  -2  -6  -7   11.20    1.60
  -2  -6  -7    9.70    1.40
   2   6   7   12.20    3.00
  -3  -6  -7   31.70    2.40
  -3  -6  -7   32.00    2.40
  -3  -6  -7   31.00    2.30
   3   6   7   27.30    3.80
  -4  -6  -7   68.19    3.60
  -4  -6  -7   64.09    3.60
  -4  -6  -7   68.59    3.70
   4   6   7   69.89    6.00
  -5  -6  -7   13.60    1.80
  -5  -6  -7   10.80    1.80
   5   6   7   11.80    3.00
  -6  -6  -7   25.90    2.60
  -6  -6  -7   20.20    2.20
   6   6   7   23.70    4.00
   4  -7  -7    2.10    2.40
  -4   7   7   -0.20    3.20
  -4   7   7    0.40    1.60
   3  -7  -7   12.30    2.50
   3  -7  -7   13.60    1.90
  -3   7   7   12.50    2.00
  -3   7   7   11.60    3.70
   2  -7  -7    0.20    1.40
   2  -7  -7    0.90    1.70
  -2   7   7    0.90    3.20
  -2   7   7   -1.40    1.40
   1  -7  -7   43.70    2.80
   1  -7  -7   37.20    3.20
  -1   7   7   38.80    5.30
  -1   7   7   45.20    3.50
   0  -7  -7  101.49    5.40
   0  -7  -7  100.29    4.80
   0   7   7  114.29    5.50
   0   7   7   88.89    8.60
  -1  -7  -7  128.89    6.40
  -1  -7  -7  123.59    5.70
  -1  -7  -7  129.39    5.70
   1   7   7  128.29    9.60
  -2  -7  -7   48.20    3.20
  -2  -7  -7   43.20    2.90
  -2  -7  -7   49.20    2.80
   2   7   7   52.99    6.20
  -3  -7  -7    7.00    1.40
  -3  -7  -7    7.60    1.60
  -3  -7  -7    5.60    1.50
   3   7   7    5.70    3.00
  -4  -7  -7   21.50    2.20
  -4  -7  -7   20.80    2.10
  -4  -7  -7   22.30    2.20
   4   7   7   22.10    3.70
  -5  -7  -7    5.00    1.70
  -5  -7  -7    4.80    1.60
   5   7   7    1.70    2.70
  -6  -7  -7    9.00    1.90
  -6  -7  -7   13.70    2.10
   6   7   7   14.20    3.90
   4  -8  -7   -0.20    2.60
  -4   8   7   -4.40    3.20
  -4   8   7   -0.90    1.80
   3  -8  -7    5.30    1.80
   3  -8  -7    3.80    2.20
  -3   8   7    4.20    3.50
  -3   8   7    6.20    1.90
   2  -8  -7   -0.70    1.50
   2  -8  -7   -0.30    1.90
  -2   8   7   -0.30    1.50
  -2   8   7    2.40    3.40
   1  -8  -7   32.30    2.70
   1  -8  -7   30.10    3.20
  -1   8   7   38.10    5.40
  -1   8   7   33.80    3.30
   0  -8  -7   23.60    2.40
   0  -8  -7   24.00    2.60
   0   8   7   20.40    2.50
   0   8   7   19.40    4.50
  -1  -8  -7   38.20    2.80
  -1  -8  -7   41.00    3.30
   1   8   7   53.49    6.60
  -2  -8  -7    0.20    1.20
  -2  -8  -7   -2.00    1.30
  -2  -8  -7    0.60    1.30
   2   8   7   -1.00    2.90
  -3  -8  -7   42.90    3.00
  -3  -8  -7   48.30    3.20
  -3  -8  -7   49.60    2.90
   3   8   7   32.60    5.00
  -4  -8  -7    0.30    1.50
  -4  -8  -7    5.10    1.60
   4   8   7    1.70    2.90
  -5  -8  -7   -0.50    1.50
  -5  -8  -7   -1.60    1.40
   5   8   7   -2.30    2.60
   3  -9  -7    0.20    1.90
   3  -9  -7   -0.80    2.30
  -3   9   7   -5.90    3.40
  -3   9   7    0.20    1.80
   2  -9  -7   -1.60    2.00
   2  -9  -7   -0.50    1.60
  -2   9   7    0.60    1.60
  -2   9   7   -3.40    3.50
   1  -9  -7   -1.90    1.40
   1  -9  -7   -0.70    1.80
  -1   9   7    2.70    1.80
  -1   9   7    0.00    3.30
   0  -9  -7    1.60    1.50
   0  -9  -7    0.50    1.80
   0   9   7    2.70    1.80
   0   9   7    4.20    3.60
  -1  -9  -7    3.80    1.50
  -1  -9  -7    2.40    1.80
   1   9   7    5.10    3.70
   1   9   7    3.10    1.70
  -2  -9  -7    7.30    1.80
  -2  -9  -7    4.80    1.40
  -2  -9  -7    4.40    1.60
   2   9   7    3.20    3.50
  -3  -9  -7   18.10    2.20
  -3  -9  -7   25.50    2.70
  -3  -9  -7   25.60    2.30
   3   9   7   22.70    4.60
  -4  -9  -7   -2.10    1.40
  -4  -9  -7   -0.60    1.30
   4   9   7   -1.50    2.90
  -5  -9  -7   -0.50    1.50
  -5  -9  -7   -0.30    1.60
   5   9   7   -1.10    2.90
   2 -10  -7    6.40    2.60
   2 -10  -7    4.10    2.00
  -2  10   7    3.90    2.10
  -2  10   7    4.50    4.20
   1 -10  -7   -0.40    2.10
   1 -10  -7    0.00    1.70
  -1  10   7    0.40    1.90
  -1  10   7   -3.40    3.70
   0 -10  -7    7.60    2.30
   0 -10  -7    4.70    1.80
   0  10   7    1.40    4.00
   0  10   7    2.80    1.90
  -1 -10  -7   10.40    1.90
  -1 -10  -7    9.40    2.20
   1  10   7    7.10    2.00
   1  10   7    9.20    4.20
  -2 -10  -7    1.10    1.90
  -2 -10  -7    1.60    1.60
   2  10   7    3.90    1.90
   2  10   7   -1.30    3.70
  -3 -10  -7    5.40    1.80
  -3 -10  -7    3.10    1.70
  -3 -10  -7    5.40    1.60
   3  10   7    2.20    3.50
  -4 -10  -7    2.90    1.80
  -4 -10  -7    1.90    1.60
   4  10   7    2.00    3.40
   1 -11  -7    5.00    2.60
   1 -11  -7   -0.20    1.90
  -1  11   7   -1.40    4.20
  -1  11   7    0.30    1.90
   0 -11  -7    3.00    2.00
   0 -11  -7    6.50    2.60
   0  11   7    4.80    2.20
   0  11   7    1.40    4.10
  -1 -11  -7   13.00    2.60
  -1 -11  -7   12.50    2.20
   1  11   7   10.00    2.50
   1  11   7    9.10    4.70
  -2 -11  -7    7.10    2.00
  -2 -11  -7    6.10    2.30
   2  11   7    5.10    4.30
   2  11   7    7.60    2.30
  -3 -11  -7    3.90    1.90
   3  11   7    5.00    4.10
   1   9  -8   -0.60    1.60
   1   9  -8    0.50    1.70
  -1  -9   8    3.20    2.50
   0   9  -8   13.80    2.10
   0   9  -8    9.00    2.10
   0  -9   8    5.70    2.70
  -1   9  -8    6.80    1.90
  -1   9  -8    8.70    2.10
   1  -9   8    1.40    2.60
   2   8  -8    2.10    1.50
   2   8  -8    6.70    1.80
  -2  -8   8    2.00    2.20
   1   8  -8    0.50    1.50
   1   8  -8    2.80    1.60
  -1  -8   8    3.00    2.20
   0   8  -8    9.90    1.90
   0   8  -8    7.90    1.80
   0  -8   8    2.30    2.30
  -1   8  -8   20.30    2.30
  -1   8  -8   24.20    2.70
   1  -8   8   21.30    3.30
  -2   8  -8   10.60    1.90
  -2   8  -8    9.90    2.10
   2  -8   8   13.70    3.20
  -3   8  -8   -1.40    1.60
  -3   8  -8   -3.40    1.60
   3  -8   8   -4.30    2.40
   3   7  -8    8.10    1.50
   2   7  -8    0.70    1.30
   2   7  -8    2.30    1.30
  -2  -7   8    0.90    2.00
   1   7  -8   58.49    3.80
   1   7  -8   61.09    3.50
  -1  -7   8   59.09    4.30
   0   7  -8   11.40    1.80
   0   7  -8   13.10    2.00
   0  -7   8   13.00    2.70
  -1   7  -8   33.50    3.10
  -1   7  -8   32.40    2.70
   1  -7   8   41.40    4.00
  -2   7  -8    4.90    1.60
  -2   7  -8    7.60    1.90
   2  -7   8    6.00    2.70
  -3   7  -8   16.50    2.40
  -3   7  -8   17.10    2.20
   3  -7   8   21.80    3.50
  -4   7  -8    1.10    1.80
  -4   7  -8    2.10    1.90
   4  -7   8    3.50    2.70
   3   6  -8    2.00    1.40
   3   6  -8    0.00    1.20
   2   6  -8    5.60    1.40
   2   6  -8    6.30    1.30
  -2  -6   8    5.30    2.00
   1   6  -8   36.00    2.90
   1   6  -8   36.90    2.60
  -1  -6   8   48.70    3.70
   0   6  -8    1.30    1.30
   0   6  -8   -0.50    1.30
   0  -6   8   -0.80    2.00
  -1   6  -8   29.10    2.60
  -1   6  -8   34.20    2.90
   1  -6   8   38.20    3.70
  -2   6  -8  109.89    5.40
  -2   6  -8  107.59    5.70
   2  -6   8  121.99    6.70
  -3   6  -8   15.60    2.00
  -3   6  -8   14.80    2.20
   3  -6   8   12.50    2.90
  -4   6  -8    8.40    2.00
  -4   6  -8   10.60    2.10
   4  -6   8    6.90    3.00
   3   5  -8    0.80    1.30
   3   5  -8    2.50    1.10
   2   5  -8   25.80    2.10
   2   5  -8   23.00    2.00
  -2  -5   8   19.90    2.60
   1   5  -8    2.20    1.10
   1   5  -8   -1.30    1.10
  -1  -5   8    0.20    1.80
   0   5  -8    4.70    1.40
   0   5  -8    7.90    1.50
   0  -5   8    2.80    2.00
  -1   5  -8   12.90    1.90
  -1   5  -8   14.10    1.80
   1  -5   8   16.30    2.60
  -2   5  -8   11.10    1.80
  -2   5  -8    9.20    1.40
  -2   5  -8   10.40    1.70
   2  -5   8    3.80    2.30
  -3   5  -8    3.60    1.60
  -3   5  -8    3.10    1.50
  -3   5  -8    2.50    1.60
   3  -5   8    3.10    2.50
  -4   5  -8    0.50    1.60
  -4   5  -8   -0.50    1.50
  -4   5  -8    2.00    1.70
   4  -5   8   -0.60    2.70
  -5   5  -8    0.30    1.80
  -5   5  -8   -0.40    1.80
  -5   5  -8    0.30    1.80
   5  -5   8   -1.60    2.80
   3   4  -8   17.00    1.60
   3   4  -8   11.20    1.60
   3   4  -8   11.20    1.20
   3   4  -8   14.10    1.80
   2   4  -8  303.47   12.00
   2   4  -8  293.07   12.30
   2   4  -8  318.07   13.50
   1   4  -8    2.50    1.10
   1   4  -8    2.70    1.00
  -1  -4   8    0.00    1.70
   0   4  -8   98.49    4.80
   0   4  -8   97.39    4.60
   0  -4   8  106.19    5.70
  -1   4  -8   74.99    4.00
  -1   4  -8   74.19    3.80
   1  -4   8   73.39    4.70
  -2   4  -8  117.59    6.30
  -2   4  -8  124.49    5.60
  -2   4  -8  119.99    5.80
   2  -4   8  127.19    6.70
  -3   4  -8   37.00    2.90
  -3   4  -8   30.50    2.60
  -3   4  -8   31.30    2.70
   3  -4   8   34.40    3.70
  -4   4  -8   -0.20    1.40
  -4   4  -8    0.00    1.40
  -4   4  -8   -1.50    1.30
   4  -4   8   -1.80    2.30
  -5   4  -8   17.70    2.20
  -5   4  -8   19.20    2.50
  -5   4  -8   14.60    2.30
   5  -4   8   20.50    3.40
  -5  -3   8    2.60    1.30
   4   3  -8    4.00    1.20
  -4  -3   8    5.50    1.10
   3   3  -8  353.56   13.50
   3   3  -8  347.47   15.10
  -3  -3   8  340.17   16.90
   2   3  -8   65.89    3.70
   2   3  -8   61.69    3.10
   2   3  -8   70.29    3.30
   2   3  -8   66.59    3.00
   1   3  -8   19.10    1.70
   1   3  -8   19.10    1.80
   1   3  -8   18.30    1.40
  -1  -3   8   23.80    2.40
   0   3  -8  100.69    4.80
   0   3  -8  110.89    4.90
   0  -3   8  108.49    5.70
  -1   3  -8  381.06   15.10
  -1   3  -8  358.06   14.70
   1  -3   8  375.36   16.50
  -2   3  -8  305.87   12.60
  -2   3  -8  299.97   15.30
  -2   3  -8  313.87   13.00
   2  -3   8  341.57   14.40
  -3   3  -8    3.10    1.40
  -3   3  -8    4.70    1.40
  -3   3  -8    2.00    1.20
   3  -3   8    0.60    2.00
  -4   3  -8    0.00    1.40
  -4   3  -8   -1.80    1.30
  -4   3  -8   -2.40    1.30
   4  -3   8   -0.70    2.20
  -5   3  -8   55.89    3.50
  -5   3  -8   53.49    3.80
  -5   3  -8   56.69    4.20
   5  -3   8   51.69    4.60
  -6   3  -8   17.30    2.70
  -6   3  -8   19.80    2.60
  -6   3  -8   17.40    2.40
   6  -3   8   23.00    3.60
  -6  -2   8    1.10    1.60
  -5  -2   8   -1.20    1.20
   4   2  -8    3.50    1.20
  -4  -2   8    3.20    1.20
   3   2  -8  163.48    7.70
   3   2  -8  175.18    6.70
  -3  -2   8  165.28    8.50
   2   2  -8   11.70    1.20
   2   2  -8   11.60    1.50
   1   2  -8  100.29    4.60
   1   2  -8  104.29    5.20
   1   2  -8  109.19    4.50
   1   2  -8  103.19    4.30
   0   2  -8   60.39    3.00
   0   2  -8   61.59    3.10
   0  -2   8   60.19    3.10
   0  -2   8   59.89    3.90
  -1   2  -8  804.72   32.40
  -1   2  -8  880.11   33.30
   1  -2   8  855.51   36.10
  -2   2  -8   99.49    4.70
  -2   2  -8   96.59    4.70
  -2   2  -8   94.09    5.10
   2  -2   8  109.69    5.60
   2  -2   8   99.69    5.50
  -3   2  -8  140.79    6.30
  -3   2  -8  138.99    6.50
  -3   2  -8  142.09    7.40
   3  -2   8  143.59    7.40
  -4   2  -8    1.20    1.40
  -4   2  -8   -1.00    1.40
  -4   2  -8   -0.40    1.40
   4  -2   8   -1.50    2.20
  -5   2  -8   40.90    3.20
  -5   2  -8   39.70    3.10
  -5   2  -8   45.80    3.70
   5  -2   8   45.90    4.10
  -6   2  -8   20.70    2.60
  -6   2  -8   22.30    2.80
  -6   2  -8   29.90    2.90
   6  -2   8   23.30    3.60
  -6  -1   8    1.40    1.70
  -5  -1   8    0.50    1.30
   4   1  -8   11.20    1.60
  -4  -1   8   13.30    1.70
   3   1  -8   35.20    2.50
  -3  -1   8   34.90    2.70
   2   1  -8  170.38    6.90
   2   1  -8  182.78    9.20
   2   1  -8  174.78    7.90
  -2  -1   8  164.38    8.60
   1   1  -8   -1.10    0.90
   1   1  -8    1.50    1.10
   0   1  -8   28.90    2.40
   0   1  -8   29.80    1.80
   0   1  -8   27.20    2.00
   0  -1   8   30.90    1.90
  -1   1  -8   35.60    2.30
  -1   1  -8   41.60    2.30
   1  -1   8   35.30    3.00
  -2   1  -8  123.19    5.70
  -2   1  -8  134.99    5.90
   2  -1   8  131.39    6.90
   2  -1   8  133.19    6.60
  -3   1  -8  230.68   11.50
  -3   1  -8  230.48    9.50
  -3   1  -8  220.08    9.70
   3  -1   8  233.68   10.70
  -4   1  -8    0.80    1.40
  -4   1  -8   -2.60    1.30
  -4   1  -8   -1.90    1.40
   4  -1   8   -1.30    1.90
  -5   1  -8    1.00    1.50
  -5   1  -8    1.90    1.50
  -5   1  -8   -0.40    1.60
   5  -1   8    1.50    2.00
  -6   1  -8   60.79    4.10
  -6   1  -8   70.09    5.00
  -6   1  -8   67.39    4.00
   6  -1   8   61.59    4.80
  -6   0   8    3.20    1.80
   5   0  -8    3.30    1.60
  -5   0   8    0.90    1.50
  -4   0   8   50.69    3.80
   3   0  -8   19.80    2.00
  -3   0   8   17.30    2.30
   2   0  -8   95.19    4.00
   2   0  -8   87.39    4.60
   2   0  -8  110.19    6.10
  -2   0   8   91.69    5.10
  -2   0   8   84.29    3.90
   1   0  -8   54.49    3.20
   1   0  -8   57.09    2.80
  -1   0   8   53.49    3.30
   0   0  -8   63.79    2.80
   0   0  -8   61.39    3.50
   0   0  -8   63.89    3.10
   0   0   8   63.29    2.90
  -1   0  -8  242.78   11.60
  -1   0  -8  242.88   10.50
  -1   0  -8  267.07   10.70
   1   0   8  305.77   13.30
   1   0   8  260.07   10.70
  -2   0  -8  195.98    8.10
  -2   0  -8  181.88    8.00
   2   0   8  197.98    9.70
   2   0   8  198.28    9.10
   2   0   8  188.68    9.90
  -3   0  -8  136.19    6.00
  -3   0  -8  128.69    5.80
  -3   0  -8  124.29    6.80
   3   0   8  134.19    6.60
  -4   0  -8    8.90    1.60
  -4   0  -8    9.80    1.60
  -4   0  -8    8.20    1.70
   4   0   8   12.40    2.20
  -5   0  -8    1.70    1.40
  -5   0  -8    1.50    1.50
  -5   0  -8    3.60    1.50
   5   0   8    2.30    1.90
  -6   0  -8    6.20    2.00
  -6   0  -8    0.90    1.70
  -6   0  -8    7.50    1.80
   6   0   8    3.90    2.10
  -6   1   8   15.20    2.70
   5  -1  -8    8.70    1.90
  -5   1   8    7.90    2.10
   4  -1  -8  283.07   13.30
  -4   1   8  315.07   15.30
   3  -1  -8   -0.50    1.20
  -3   1   8    0.00    1.40
   2  -1  -8    0.00    0.80
   2  -1  -8    0.50    1.10
  -2   1   8   -1.20    1.30
  -2   1   8   -0.80    0.60
   1  -1  -8    2.90    1.70
   1  -1  -8    3.10    0.90
   1  -1  -8    3.30    1.10
  -1   1   8    3.40    1.40
   0  -1  -8  103.69    5.40
   0  -1  -8  132.49    6.30
   0  -1  -8  107.79    4.60
   0  -1  -8  103.59    4.80
   0   1   8  106.59    4.60
   0   1   8  119.29    6.50
  -1  -1  -8  253.57   11.80
  -1  -1  -8  255.87   10.70
  -1  -1  -8  269.57   10.80
   1   1   8  260.27   13.10
   1   1   8  263.27   10.80
   1   1   8  312.47   13.80
  -2  -1  -8  149.69    6.50
  -2  -1  -8  151.18    6.50
  -2  -1  -8  154.08    7.10
   2   1   8  154.98    8.30
  -3  -1  -8  180.98    7.70
  -3  -1  -8  184.88    7.60
   3   1   8  173.08    9.60
  -4  -1  -8    7.70    1.60
  -4  -1  -8    6.90    1.50
  -4  -1  -8    7.30    1.60
   4   1   8    8.20    1.90
  -5  -1  -8   16.50    2.00
  -5  -1  -8   14.80    1.90
  -5  -1  -8   14.00    2.10
   5   1   8   13.90    2.30
  -6  -1  -8    1.50    1.60
  -6  -1  -8    3.20    1.70
  -6  -1  -8    3.20    1.80
  -7  -1  -8   75.19    5.30
  -7  -1  -8   57.19    4.20
  -7  -1  -8   59.89    4.00
  -6   2   8    3.90    2.40
   5  -2  -8    9.90    2.10
  -5   2   8    8.00    2.30
   4  -2  -8   94.09    5.40
  -4   2   8  106.59    6.50
   3  -2  -8   82.29    4.60
  -3   2   8   90.09    5.80
   2  -2  -8   15.40    1.40
   2  -2  -8   14.00    1.70
  -2   2   8   12.80    2.20
  -2   2   8   12.70    1.30
   1  -2  -8   30.80    2.30
   1  -2  -8   29.30    1.90
  -1   2   8   27.30    2.90
   0  -2  -8   14.70    1.40
   0  -2  -8    7.00    2.00
   0  -2  -8   12.30    1.10
   0  -2  -8   12.00    1.50
   0   2   8   12.10    1.10
  -1  -2  -8 1137.09   43.30
  -1  -2  -8 1083.29   42.20
  -1  -2  -8 1119.49   53.69
  -1  -2  -8 1085.79   46.70
   1   2   8 1136.09   53.89
  -2  -2  -8   25.90    2.10
  -2  -2  -8   20.80    1.80
  -2  -2  -8   24.40    2.10
   2   2   8   28.40    3.20
  -3  -2  -8   11.90    1.50
  -3  -2  -8   12.80    1.60
  -3  -2  -8    9.80    1.50
   3   2   8   11.30    2.00
  -4  -2  -8   90.29    4.40
  -4  -2  -8   88.39    4.50
  -4  -2  -8   80.29    4.40
   4   2   8   84.69    5.90
  -5  -2  -8   38.50    2.80
  -5  -2  -8   31.70    2.80
  -5  -2  -8   33.10    2.70
  -6  -2  -8    3.50    1.90
  -6  -2  -8    0.50    1.50
  -6  -2  -8   -0.10    1.60
  -7  -2  -8   15.40    2.70
  -7  -2  -8   10.20    2.10
  -7  -2  -8   14.30    2.40
  -6   3   8   -2.40    2.40
   5  -3  -8   18.60    2.50
  -5   3   8   16.90    3.00
   4  -3  -8    6.60    1.90
  -4   3   8    7.70    2.50
   3  -3  -8  122.79    5.30
   3  -3  -8  120.39    6.40
  -3   3   8  137.19    5.40
  -3   3   8  133.79    7.90
   2  -3  -8   23.60    1.80
   2  -3  -8   23.40    2.40
  -2   3   8   23.40    3.10
  -2   3   8   25.90    1.70
  -2   3   8   28.20    1.40
   1  -3  -8   41.80    2.80
   1  -3  -8   42.90    2.30
  -1   3   8   40.50    2.00
  -1   3   8   42.50    2.40
  -1   3   8   36.30    4.50
   0  -3  -8   96.79    4.20
   0  -3  -8  100.69    5.00
   0  -3  -8  100.29    4.40
   0   3   8   93.19    6.90
   0   3   8  106.39    4.30
  -1  -3  -8    7.60    1.30
  -1  -3  -8    9.40    1.40
  -1  -3  -8    9.90    1.10
   1   3   8   12.60    2.40
  -2  -3  -8   21.40    2.00
  -2  -3  -8   24.50    1.80
  -2  -3  -8   20.60    1.90
   2   3   8   17.00    2.50
  -3  -3  -8    2.20    1.10
  -3  -3  -8    0.30    1.20
  -3  -3  -8    1.80    1.20
   3   3   8    1.50    1.80
  -4  -3  -8  103.39    5.10
  -4  -3  -8  112.49    5.40
  -4  -3  -8  109.89    5.30
   4   3   8  112.79    7.20
  -5  -3  -8   42.80    3.00
  -5  -3  -8   46.60    3.00
  -5  -3  -8   42.40    3.10
   5   3   8   43.60    4.80
  -6  -3  -8    0.90    1.60
  -6  -3  -8    1.40    1.60
  -7  -3  -8   -4.20    1.80
  -7  -3  -8   -4.70    1.60
   5  -4  -8   13.50    2.60
  -5   4   8   15.30    3.20
   4  -4  -8    3.00    1.90
  -4   4   8    1.30    2.60
   3  -4  -8   25.70    1.90
   3  -4  -8   19.90    2.40
  -3   4   8   27.90    2.10
  -3   4   8   22.50    3.40
   2  -4  -8   74.99    4.30
   2  -4  -8   72.39    3.50
  -2   4   8   77.79    3.40
  -2   4   8   77.19    6.30
  -2   4   8   78.99    3.80
   1  -4  -8   20.40    2.20
   1  -4  -8   19.30    1.70
  -1   4   8   23.40    1.40
  -1   4   8   21.10    2.00
  -1   4   8   20.20    3.20
   0  -4  -8    2.50    1.20
   0  -4  -8    1.50    1.00
   0  -4  -8    2.80    0.80
   0   4   8   -0.40    2.30
  -1  -4  -8    2.20    0.80
  -1  -4  -8    2.20    1.10
  -1  -4  -8    0.50    1.10
   1   4   8    1.30    2.20
  -2  -4  -8  151.38    6.50
  -2  -4  -8  153.78    7.00
  -2  -4  -8  148.39    6.40
   2   4   8  151.78    9.10
  -3  -4  -8   84.89    4.20
  -3  -4  -8   93.79    4.50
  -3  -4  -8   90.29    4.30
   3   4   8   82.99    6.30
  -4  -4  -8   97.69    4.80
  -4  -4  -8   90.29    4.70
  -4  -4  -8   93.59    4.60
   4   4   8   98.99    6.80
  -5  -4  -8    9.10    1.70
  -5  -4  -8    9.00    1.70
  -5  -4  -8   12.90    1.60
   5   4   8   10.30    2.70
  -6  -4  -8   24.40    2.40
  -6  -4  -8   21.10    2.30
   6   4   8   22.60    3.80
   7   4   8   -0.20    2.80
   5  -5  -8    4.40    2.50
  -5   5   8    6.30    3.10
   4  -5  -8   98.19    5.90
  -4   5   8  113.69    7.90
   3  -5  -8   -0.20    1.60
   3  -5  -8    0.70    1.20
  -3   5   8   -0.50    2.60
  -3   5   8    1.10    1.20
   2  -5  -8   20.30    2.40
   2  -5  -8   24.30    2.00
  -2   5   8   25.20    2.40
  -2   5   8   20.70    3.70
   1  -5  -8   15.00    1.50
   1  -5  -8   15.50    1.90
  -1   5   8   10.50    3.20
  -1   5   8   18.70    1.80
   0  -5  -8    4.40    1.10
   0  -5  -8    4.00    1.30
   0   5   8    3.50    2.80
  -1  -5  -8    1.00    0.80
  -1  -5  -8    1.10    1.10
  -1  -5  -8   -0.40    1.10
   1   5   8    1.70    2.50
  -2  -5  -8  215.98    9.20
  -2  -5  -8  212.28    9.30
  -2  -5  -8  234.58   10.10
   2   5   8  242.08   12.90
  -3  -5  -8   87.89    4.40
  -3  -5  -8   93.39    4.60
  -3  -5  -8   87.39    4.40
   3   5   8   93.99    6.70
  -4  -5  -8    1.60    1.20
  -4  -5  -8    0.90    1.30
  -4  -5  -8    0.20    1.40
   4   5   8   -1.40    2.30
  -5  -5  -8    1.10    1.50
  -5  -5  -8   -0.90    1.40
   5   5   8    1.00    2.40
  -6  -5  -8   18.30    2.30
  -6  -5  -8   20.20    2.20
   6   5   8   12.90    3.20
   5  -6  -8   -2.20    2.50
  -5   6   8   -4.40    2.70
   4  -6  -8   33.70    3.60
  -4   6   8   32.80    2.80
  -4   6   8   28.60    4.30
   3  -6  -8    9.10    2.20
   3  -6  -8    8.50    1.60
  -3   6   8    8.70    1.60
  -3   6   8    7.10    3.20
   2  -6  -8   35.90    2.50
   2  -6  -8   33.80    3.20
  -2   6   8   35.30    4.80
  -2   6   8   43.90    3.10
   1  -6  -8   90.09    4.50
   1  -6  -8   96.59    5.30
  -1   6   8   97.29    8.10
  -1   6   8  102.79    5.10
   0  -6  -8   88.79    4.80
   0  -6  -8   83.29    4.10
   0   6   8   81.19    7.70
   0   6   8   88.19    4.70
  -1  -6  -8    7.80    1.40
  -1  -6  -8    9.70    1.60
  -1  -6  -8   11.10    1.30
   1   6   8    4.90    3.10
  -2  -6  -8   36.70    2.50
  -2  -6  -8   38.50    2.60
  -2  -6  -8   40.20    2.90
   2   6   8   36.90    4.60
  -3  -6  -8  151.88    7.00
  -3  -6  -8  146.79    6.60
  -3  -6  -8  143.89    6.50
   3   6   8  151.78    9.60
  -4  -6  -8    3.90    1.40
  -4  -6  -8    4.50    1.60
  -4  -6  -8    5.10    1.40
   4   6   8    3.90    2.50
  -5  -6  -8    2.10    1.50
  -5  -6  -8    2.20    1.60
   5   6   8    0.40    2.50
  -6  -6  -8    7.80    1.80
  -6  -6  -8    2.90    1.70
   6   6   8    3.90    2.90
   4  -7  -8    7.40    2.50
  -4   7   8    6.20    1.80
  -4   7   8    7.70    3.50
   3  -7  -8   11.70    1.80
   3  -7  -8    6.30    2.30
  -3   7   8    5.90    3.40
  -3   7   8   10.50    1.90
   2  -7  -8   -2.70    1.40
   2  -7  -8   -0.10    1.70
  -2   7   8    0.40    1.50
  -2   7   8   -1.30    3.00
   1  -7  -8    0.80    1.70
   1  -7  -8    1.90    1.40
  -1   7   8    2.10    1.70
  -1   7   8    3.70    3.40
   0  -7  -8   90.89    4.40
   0  -7  -8   90.29    5.10
   0   7   8   98.89    5.10
   0   7   8   79.99    8.10
  -1  -7  -8   29.80    2.20
  -1  -7  -8   27.90    2.40
  -1  -7  -8   32.20    2.80
   1   7   8   23.60    4.50
  -2  -7  -8   30.00    2.20
  -2  -7  -8   26.80    2.40
  -2  -7  -8   24.30    2.60
   2   7   8   24.10    4.30
  -3  -7  -8   42.30    2.80
  -3  -7  -8   41.20    2.80
  -3  -7  -8   44.70    3.00
   3   7   8   41.20    5.40
  -4  -7  -8    8.60    1.70
  -4  -7  -8    8.40    1.60
  -4  -7  -8   10.00    1.60
   4   7   8    4.80    2.90
  -5  -7  -8   -0.50    1.50
  -5  -7  -8    1.90    1.50
   5   7   8   -0.10    2.60
  -6  -7  -8    0.10    1.60
  -6  -7  -8    1.90    1.70
   6   7   8   -3.90    2.70
   4  -8  -8    3.50    2.60
  -4   8   8   -3.30    3.40
   3  -8  -8   20.80    3.00
   3  -8  -8   27.20    2.70
  -3   8   8   22.00    2.60
  -3   8   8   23.50    4.90
   2  -8  -8   -0.70    1.50
   2  -8  -8    1.10    2.00
  -2   8   8   -3.90    3.20
  -2   8   8    1.30    1.60
   1  -8  -8    6.80    2.10
   1  -8  -8    7.70    1.70
  -1   8   8    8.70    3.90
  -1   8   8    8.10    1.90
   0  -8  -8   36.80    3.20
   0  -8  -8   38.00    2.80
   0   8   8   34.90    5.60
   0   8   8   39.00    3.50
  -1  -8  -8   27.90    2.40
  -1  -8  -8   31.30    2.90
   1   8   8   22.20    4.80
  -2  -8  -8    5.10    1.70
  -2  -8  -8    3.00    1.30
  -2  -8  -8    2.80    1.50
   2   8   8    0.40    3.10
  -3  -8  -8    1.80    1.30
  -3  -8  -8    1.90    1.40
  -3  -8  -8    3.60    1.60
   3   8   8    1.00    2.80
  -4  -8  -8   13.20    1.90
  -4  -8  -8    9.20    1.80
   4   8   8   10.20    3.40
  -5  -8  -8    1.30    1.60
  -5  -8  -8    0.40    1.50
   5   8   8   -1.60    2.80
   3  -9  -8   15.20    3.00
   3  -9  -8   14.00    2.30
  -3   9   8   13.00    2.50
  -3   9   8   20.30    4.80
   2  -9  -8   11.40    2.00
   2  -9  -8   10.70    2.60
  -2   9   8   11.80    2.30
  -2   9   8    5.50    4.20
   1  -9  -8   -0.10    1.60
   1  -9  -8   -0.20    2.00
  -1   9   8    1.70    1.80
  -1   9   8    0.60    3.70
   0  -9  -8    0.90    1.50
   0  -9  -8    0.30    1.80
   0   9   8   -0.90    1.60
   0   9   8   -4.60    3.40
  -1  -9  -8   19.90    2.20
  -1  -9  -8   21.90    2.60
   1   9   8   22.60    2.70
   1   9   8   22.50    4.80
  -2  -9  -8    8.20    1.70
  -2  -9  -8   11.80    1.70
  -2  -9  -8   10.10    2.00
   2   9   8    6.90    3.80
  -3  -9  -8    1.00    1.30
  -3  -9  -8    4.00    1.70
  -3  -9  -8    0.20    1.50
   3   9   8    0.00    3.40
  -4  -9  -8    6.20    1.70
  -4  -9  -8   12.20    2.00
   4   9   8    4.90    3.30
  -5  -9  -8    2.40    1.80
  -5  -9  -8   -1.60    1.50
   5   9   8   -3.40    2.90
   2 -10  -8   20.80    3.20
   2 -10  -8   21.70    2.60
  -2  10   8   23.80    3.10
  -2  10   8   30.50    6.00
   1 -10  -8    0.00    1.80
   1 -10  -8   -0.20    2.20
  -1  10   8    0.70    1.80
  -1  10   8    0.40    4.20
   0 -10  -8   -0.20    1.60
   0 -10  -8   -1.70    2.00
   0  10   8    0.80    1.90
   0  10   8    0.40    4.10
  -1 -10  -8   10.30    2.00
  -1 -10  -8    8.10    2.30
   1  10   8    7.50    2.10
   1  10   8    5.90    4.40
  -2 -10  -8   17.50    2.60
  -2 -10  -8   16.70    2.20
   2  10   8   11.00    4.30
  -3 -10  -8    6.70    2.00
  -3 -10  -8    3.50    1.60
  -3 -10  -8    6.10    2.00
   3  10   8    2.60    3.80
  -4 -10  -8   -0.30    1.50
  -4 -10  -8   -0.90    1.70
   4  10   8   -1.20    3.20
   0 -11  -8    1.80    2.40
   0 -11  -8   -1.80    1.90
   0  11   8    1.10    4.10
   0  11   8    3.90    2.10
  -1 -11  -8    1.60    2.20
  -1 -11  -8    1.10    1.80
   1  11   8    0.70    1.90
   1  11   8    2.60    4.40
  -2 -11  -8    8.90    2.10
  -2 -11  -8    6.50    2.30
   2  11   8    9.80    2.40
   2  11   8    5.20    4.50
   2   8  -9    0.20    1.40
  -2  -8   9   -0.60    2.10
   1   8  -9   18.70    2.20
   1   8  -9   16.80    2.30
  -1  -8   9   16.40    2.90
   0   8  -9    0.90    1.70
   0   8  -9    1.80    1.60
   0  -8   9    0.80    2.40
  -1   8  -9    6.50    1.80
  -1   8  -9   12.90    2.30
   1  -8   9    9.70    2.90
  -2   8  -9   16.00    2.50
  -2   8  -9   13.90    2.20
   2  -8   9   10.20    2.90
   2   7  -9   -0.30    1.30
  -2  -7   9    0.20    2.10
   1   7  -9    5.70    1.60
   1   7  -9    2.90    1.40
  -1  -7   9    5.20    2.30
   0   7  -9   15.50    2.00
   0   7  -9   16.50    2.20
   0  -7   9   15.70    3.00
  -1   7  -9   51.99    3.70
  -1   7  -9   49.70    3.40
   1  -7   9   48.50    4.40
  -2   7  -9   58.19    3.60
  -2   7  -9   56.59    4.00
   2  -7   9   54.89    4.90
  -3   7  -9    6.10    2.00
  -3   7  -9    3.90    1.80
   3  -7   9    3.20    3.00
   3   6  -9   19.70    2.10
   2   6  -9   48.80    3.00
  -2  -6   9   53.29    4.10
   1   6  -9    0.10    1.20
   1   6  -9    0.60    1.30
  -1  -6   9    0.20    2.00
   0   6  -9   -0.40    1.30
   0   6  -9    2.30    1.40
   0  -6   9    2.80    2.20
  -1   6  -9   38.10    3.10
  -1   6  -9   43.30    2.90
   1  -6   9   44.20    4.00
  -2   6  -9   47.40    3.50
  -2   6  -9   51.79    3.30
   2  -6   9   48.30    4.40
  -3   6  -9   46.10    3.60
  -3   6  -9   44.50    3.30
   3  -6   9   50.19    4.50
  -4   6  -9    4.50    1.90
  -4   6  -9    3.30    1.90
   4  -6   9    7.00    3.20
   3   5  -9   73.69    4.30
   3   5  -9   74.39    3.70
   2   5  -9   61.59    3.30
   2   5  -9   60.29    3.40
   1   5  -9    4.10    1.20
   1   5  -9    2.30    1.30
  -1  -5   9    2.60    2.00
   0   5  -9   11.20    1.60
   0   5  -9    9.10    1.60
   0  -5   9    7.90    2.20
  -1   5  -9    8.50    1.60
  -1   5  -9    9.00    1.70
   1  -5   9   11.20    2.60
  -2   5  -9   83.69    4.50
  -2   5  -9   86.49    4.70
   2  -5   9   88.09    5.60
  -3   5  -9   45.60    3.30
  -3   5  -9   44.50    3.10
   3  -5   9   41.40    4.10
  -4   5  -9   22.70    2.70
  -4   5  -9   27.10    2.80
   4  -5   9   25.40    3.60
  -5   5  -9    0.80    1.80
  -5   5  -9   -0.40    1.80
   5  -5   9    3.60    3.20
   3   4  -9    2.60    1.40
   3   4  -9    6.80    1.20
   2   4  -9  135.39    6.50
   2   4  -9  130.69    5.70
   2   4  -9  127.09    5.70
   1   4  -9   10.70    1.50
   1   4  -9   14.80    1.70
  -1  -4   9   17.70    2.50
   0   4  -9    0.90    1.20
   0   4  -9    2.00    1.20
   0  -4   9    2.00    1.90
  -1   4  -9  114.99    5.30
  -1   4  -9  115.19    5.50
   1  -4   9  107.79    6.20
  -2   4  -9   39.20    2.70
  -2   4  -9   31.60    2.70
   2  -4   9   31.00    3.60
  -3   4  -9  133.89    6.50
  -3   4  -9  137.19    6.30
  -3   4  -9  135.69    7.20
   3  -4   9  141.09    7.60
  -4   4  -9    8.80    1.70
  -4   4  -9   11.60    2.00
  -4   4  -9    8.70    1.90
   4  -4   9   10.00    2.80
  -5   4  -9    0.60    1.70
  -5   4  -9    1.10    1.70
  -5   4  -9    1.60    1.70
   5  -4   9   -1.20    2.70
   4   3  -9   32.20    2.60
   3   3  -9    5.20    1.10
   3   3  -9    1.60    1.30
   2   3  -9  820.82   35.10
   2   3  -9  832.42   31.60
   1   3  -9   77.99    3.80
   1   3  -9   80.19    3.90
   1   3  -9   82.39    3.50
   0   3  -9   29.80    2.30
   0   3  -9   33.90    2.30
   0  -3   9   37.60    3.30
  -1   3  -9    3.30    1.10
  -1   3  -9    0.90    1.20
   1  -3   9    3.90    1.90
  -2   3  -9   81.49    4.30
  -2   3  -9   83.69    4.20
   2  -3   9   79.49    5.10
  -3   3  -9  226.48   10.10
  -3   3  -9  225.78   11.60
  -3   3  -9  231.08    9.80
   3  -3   9  245.98   11.30
  -4   3  -9   14.40    2.10
  -4   3  -9   12.50    1.80
  -4   3  -9   14.80    2.00
   4  -3   9    9.40    2.70
  -5   3  -9    0.60    1.60
  -5   3  -9   -2.20    1.60
  -5   3  -9   -1.00    1.50
   5  -3   9    1.50    2.70
  -6   3  -9   10.80    2.40
  -6   3  -9   10.20    2.30
  -6   3  -9   11.90    2.30
   4   2  -9    3.80    1.30
  -4  -2   9    6.10    1.20
   3   2  -9   50.59    2.70
   3   2  -9   52.99    3.40
  -3  -2   9   56.69    3.30
   2   2  -9   11.50    1.30
   2   2  -9   10.90    1.70
   1   2  -9   61.99    2.70
   1   2  -9   53.39    3.00
   1   2  -9   55.09    3.40
   0   2  -9   27.90    1.90
   0   2  -9   25.10    2.10
   0  -2   9   26.10    2.10
  -1   2  -9    3.60    1.10
  -1   2  -9    1.90    1.20
   1  -2   9    4.40    1.70
  -2   2  -9   57.89    3.40
  -2   2  -9   64.89    3.50
   2  -2   9   61.29    4.20
  -3   2  -9  138.59    6.20
  -3   2  -9  140.49    7.20
  -3   2  -9  136.19    6.40
   3  -2   9  138.09    7.30
  -4   2  -9   23.90    2.60
  -4   2  -9   28.80    2.60
  -4   2  -9   30.30    2.90
   4  -2   9   30.90    3.30
  -5   2  -9   27.00    2.90
  -5   2  -9   29.50    2.90
  -5   2  -9   34.80    3.40
   5  -2   9   30.40    3.50
  -6   2  -9    2.60    1.90
  -6   2  -9    0.30    1.90
  -6   2  -9    1.60    1.80
   6  -2   9   -0.20    2.30
  -5  -1   9    2.30    1.50
   4   1  -9    5.70    1.50
  -4  -1   9    6.20    1.40
   3   1  -9   15.30    1.80
  -3  -1   9   20.70    2.10
   2   1  -9   22.90    1.80
   2   1  -9   21.90    2.30
   1   1  -9   30.70    2.50
   1   1  -9   28.50    2.10
   0   1  -9   27.60    2.20
   0   1  -9   35.00    1.90
   0   1  -9   29.80    2.50
   0  -1   9   27.30    2.00
  -1   1  -9   36.90    2.20
  -1   1  -9   31.90    2.30
   1  -1   9   28.10    2.90
  -2   1  -9  106.19    4.80
  -2   1  -9   98.09    4.70
   2  -1   9  108.09    5.60
   2  -1   9   98.29    5.60
   2  -1   9   97.49    5.60
  -3   1  -9    1.30    1.00
  -3   1  -9    2.40    1.30
  -3   1  -9    3.80    1.40
   3  -1   9    3.60    1.80
  -4   1  -9    0.90    1.30
  -4   1  -9   -0.20    1.30
  -4   1  -9    1.90    1.50
   4  -1   9   -0.10    2.00
  -5   1  -9   11.60    1.90
  -5   1  -9   13.30    2.10
  -5   1  -9   12.80    2.00
   5  -1   9   13.40    2.80
  -6   1  -9    5.80    1.80
  -6   1  -9    6.20    1.90
  -6   1  -9    7.70    2.10
   6  -1   9    9.70    2.70
   5   0  -9   -0.40    1.60
  -5   0   9   -0.30    1.50
   4   0  -9    3.00    1.40
  -4   0   9    1.40    1.40
   3   0  -9   14.10    1.80
  -3   0   9   20.30    2.30
   2   0  -9   85.69    3.90
   2   0  -9   84.79    4.50
  -2   0   9   89.89    4.90
   1   0  -9   45.60    3.10
   1   0  -9   48.10    2.60
   0   0  -9   -0.30    1.00
   0   0  -9   -0.40    0.60
   0   0  -9   -0.30    1.00
   0   0   9    0.20    0.50
  -1   0  -9   43.90    2.70
  -1   0  -9   46.20    2.40
  -1   0  -9   42.90    3.00
  -2   0  -9  222.78    9.50
  -2   0  -9  238.08    9.70
   2   0   9  234.58   11.50
   2   0   9  232.98   11.90
  -3   0  -9    6.30    1.50
  -3   0  -9    4.00    1.30
   3   0   9    5.10    1.80
  -4   0  -9   45.00    3.00
  -4   0  -9   47.60    3.10
  -4   0  -9   42.80    3.40
   4   0   9   42.60    3.60
  -5   0  -9   49.90    3.90
  -5   0  -9   51.79    3.30
  -5   0  -9   48.20    3.40
   5   0   9   46.30    3.90
  -6   0  -9   31.10    3.60
  -6   0  -9   28.80    2.90
  -6   0  -9   31.30    3.00
   6   0   9   31.60    3.40
   5  -1  -9    4.60    1.90
  -5   1   9    1.10    1.80
   4  -1  -9   30.60    2.80
  -4   1   9   31.20    3.30
   3  -1  -9   84.49    4.60
  -3   1   9   88.49    5.40
   2  -1  -9  160.88    6.50
   2  -1  -9  151.58    7.40
  -2   1   9  164.78    8.50
   1  -1  -9  133.99    6.80
   1  -1  -9  169.68    8.20
   1  -1  -9  135.89    6.00
  -1   1   9  143.79    7.80
   0  -1  -9  146.29    6.20
   0  -1  -9  143.89    6.40
   0  -1  -9  163.08    8.10
   0  -1  -9  149.49    7.20
   0   1   9  171.88    8.40
   0   1   9  147.69    6.30
  -1  -1  -9    7.60    1.30
  -1  -1  -9    7.00    1.40
  -1  -1  -9    7.30    1.00
   1   1   9    5.00    1.70
   1   1   9    6.10    0.80
  -2  -1  -9  201.08    9.10
  -2  -1  -9  198.28    8.40
  -2  -1  -9  190.78    8.30
   2   1   9  208.58   10.60
  -3  -1  -9   88.09    4.60
  -3  -1  -9   84.99    4.20
  -3  -1  -9   78.19    4.20
   3   1   9   84.19    5.50
  -4  -1  -9   44.60    3.10
  -4  -1  -9   45.00    3.10
  -5  -1  -9   38.20    3.00
  -5  -1  -9   40.10    3.50
  -5  -1  -9   38.90    3.00
  -6  -1  -9    2.90    1.90
  -6  -1  -9   -1.40    1.50
  -6  -1  -9    1.80    1.70
   5  -2  -9    5.50    2.00
  -5   2   9    4.70    2.20
   4  -2  -9    8.60    1.90
  -4   2   9    9.80    2.20
   3  -2  -9    1.50    1.40
  -3   2   9    2.70    1.80
   2  -2  -9  186.18    8.70
   2  -2  -9  190.78    7.50
  -2   2   9  186.98   10.20
   1  -2  -9  101.49    5.10
   1  -2  -9  102.29    4.40
  -1   2   9   95.99    6.40
   0  -2  -9   15.20    1.20
   0  -2  -9   17.10    1.50
   0  -2  -9   13.80    1.60
   0   2   9   11.20    2.40
   0   2   9   16.90    1.30
  -1  -2  -9   86.69    4.20
  -1  -2  -9   90.59    4.70
  -1  -2  -9   93.69    4.10
   1   2   9   89.99    6.10
  -2  -2  -9    9.20    1.50
  -2  -2  -9    8.80    1.50
  -2  -2  -9    9.60    1.30
   2   2   9    9.50    2.00
  -3  -2  -9  241.08   10.30
  -3  -2  -9  225.98    9.50
  -3  -2  -9  227.58    9.60
   3   2   9  218.58   12.10
  -4  -2  -9  211.48    9.20
  -4  -2  -9  210.48    9.00
  -4  -2  -9  219.48    9.70
   4   2   9  205.78   11.60
  -5  -2  -9   73.69    4.40
  -5  -2  -9   78.59    4.30
  -5  -2  -9   83.09    4.40
  -6  -2  -9   -1.90    1.60
  -6  -2  -9   -1.60    1.50
   5  -3  -9    2.70    2.20
  -5   3   9    3.50    2.40
   4  -3  -9    3.20    1.90
  -4   3   9   -1.20    2.20
   3  -3  -9    9.60    1.20
   3  -3  -9   10.90    1.90
  -3   3   9    7.40    2.50
   2  -3  -9  122.89    5.20
   2  -3  -9  125.39    6.10
  -2   3   9  115.99    7.60
   1  -3  -9   13.10    1.80
   1  -3  -9   19.70    1.80
  -1   3   9   16.80    1.60
  -1   3   9   14.70    2.80
  -1   3   9   17.10    1.20
   0  -3  -9  197.28    8.80
   0  -3  -9  187.28    7.80
   0  -3  -9  199.68    7.90
   0   3   9  204.68    7.80
   0   3   9  171.98   10.90
  -1  -3  -9   34.70    2.10
  -1  -3  -9   34.70    2.40
  -1  -3  -9   40.30    2.60
   1   3   9   33.90    4.30
  -2  -3  -9    2.90    1.10
  -2  -3  -9    3.00    1.30
  -2  -3  -9    3.60    1.20
   2   3   9    3.30    1.90
  -3  -3  -9  133.49    6.30
  -3  -3  -9  130.79    5.90
  -3  -3  -9  125.49    5.80
   3   3   9  130.49    7.90
  -4  -3  -9   11.30    1.70
  -4  -3  -9    9.60    1.70
  -4  -3  -9    8.60    1.80
   4   3   9    8.80    2.30
  -5  -3  -9    1.00    1.40
  -5  -3  -9   -1.90    1.50
  -5  -3  -9   -0.20    1.50
   5   3   9    0.80    2.10
  -6  -3  -9    1.60    1.60
  -6  -3  -9    0.30    1.70
   6   3   9    0.80    2.30
   5  -4  -9    1.10    2.30
  -5   4   9    0.40    2.60
   4  -4  -9   -0.70    1.90
  -4   4   9    1.20    2.60
   3  -4  -9   27.40    2.00
   3  -4  -9   27.70    2.90
  -3   4   9   26.00    1.90
  -3   4   9   21.00    3.40
   2  -4  -9    1.70    1.10
   2  -4  -9    0.10    1.40
  -2   4   9    1.20    0.90
  -2   4   9   -1.40    2.30
   1  -4  -9   20.30    1.90
   1  -4  -9   20.40    2.30
  -1   4   9   16.50    3.20
  -1   4   9   22.90    2.10
  -1   4   9   23.20    1.50
   0  -4  -9   15.70    1.60
   0  -4  -9   15.80    1.40
   0  -4  -9   18.60    2.10
   0   4   9   16.00    3.10
  -1  -4  -9    6.10    1.30
  -1  -4  -9    3.80    1.30
  -1  -4  -9    3.60    0.90
   1   4   9    5.30    2.40
  -2  -4  -9    3.60    1.30
  -2  -4  -9    2.90    1.10
  -2  -4  -9    2.00    1.20
   2   4   9    2.80    2.10
  -3  -4  -9   16.70    1.90
  -3  -4  -9   16.00    1.70
  -3  -4  -9   15.90    1.80
   3   4   9   17.10    2.90
  -4  -4  -9  111.79    5.30
  -4  -4  -9  118.69    5.60
  -4  -4  -9  110.49    5.40
   4   4   9  105.29    7.50
  -5  -4  -9   96.39    4.70
  -5  -4  -9   83.19    4.60
  -5  -4  -9   88.39    4.60
   5   4   9   82.79    6.50
  -6  -4  -9    6.30    1.90
  -6  -4  -9    3.20    1.70
   6   4   9    2.60    2.40
   5  -5  -9    0.30    2.50
  -5   5   9   -0.90    2.90
   4  -5  -9   -2.60    2.00
  -4   5   9   -1.10    2.80
   3  -5  -9   51.49    3.00
   3  -5  -9   46.50    3.80
  -3   5   9   54.59    5.80
  -3   5   9   52.89    3.10
   2  -5  -9   49.70    2.80
   2  -5  -9   48.60    3.60
  -2   5   9   42.20    5.00
  -2   5   9   46.30    3.10
   1  -5  -9   28.10    2.10
   1  -5  -9   26.90    2.70
  -1   5   9   21.00    3.90
  -1   5   9   24.30    2.50
   0  -5  -9   20.30    1.90
   0  -5  -9   15.40    1.90
   0   5   9   14.00    3.50
  -1  -5  -9    2.50    1.40
  -1  -5  -9    2.30    1.20
  -1  -5  -9    4.00    1.00
   1   5   9    3.30    2.80
  -2  -5  -9   58.29    3.40
  -2  -5  -9   62.19    3.30
  -2  -5  -9   63.49    3.70
   2   5   9   62.39    6.10
  -3  -5  -9   88.19    4.40
  -3  -5  -9   87.79    4.30
  -3  -5  -9   91.39    4.70
   3   5   9   83.59    6.70
  -4  -5  -9   37.60    2.70
  -4  -5  -9   33.80    2.70
  -4  -5  -9   37.10    2.80
   4   5   9   38.70    4.70
  -5  -5  -9   79.49    4.30
  -5  -5  -9   73.59    4.30
   5   5   9   81.99    6.60
  -6  -5  -9    0.40    1.60
  -6  -5  -9   -1.10    1.60
   6   5   9   -0.60    2.40
   4  -6  -9    9.00    2.60
  -4   6   9    9.50    3.30
   3  -6  -9    5.90    1.60
   3  -6  -9    5.30    2.10
  -3   6   9    3.50    3.00
  -3   6   9    6.40    1.50
   2  -6  -9   10.70    2.20
   2  -6  -9   15.00    1.80
  -2   6   9   14.80    1.90
  -2   6   9   15.30    3.80
   1  -6  -9    1.40    1.70
   1  -6  -9    1.40    1.40
  -1   6   9    6.00    3.30
  -1   6   9    4.20    1.50
   0  -6  -9   14.60    2.00
   0  -6  -9   12.90    1.60
   0   6   9   11.70    1.90
   0   6   9    7.80    3.50
  -1  -6  -9   36.40    2.30
  -1  -6  -9   34.90    2.90
  -1  -6  -9   36.30    2.60
   1   6   9   36.90    4.90
  -2  -6  -9   75.09    4.20
  -2  -6  -9   75.49    3.80
  -2  -6  -9   70.89    3.80
   2   6   9   72.19    7.10
  -3  -6  -9    0.20    1.20
  -3  -6  -9    0.70    1.40
  -3  -6  -9    1.30    1.40
   3   6   9    1.00    2.50
  -4  -6  -9    4.80    1.60
  -4  -6  -9    3.70    1.50
  -4  -6  -9    4.70    1.50
   4   6   9    3.60    2.40
  -5  -6  -9   41.90    3.10
  -5  -6  -9   43.40    3.10
   5   6   9   42.90    5.50
  -6  -6  -9    5.60    1.80
  -6  -6  -9    1.60    1.70
   6   6   9    3.70    2.90
   4  -7  -9    2.40    2.50
  -4   7   9   -1.30    3.20
   3  -7  -9    1.80    2.10
   3  -7  -9    1.00    1.60
  -3   7   9    0.30    3.10
  -3   7   9    2.00    1.50
   2  -7  -9    1.50    2.00
   2  -7  -9    2.60    1.50
  -2   7   9    4.50    3.40
  -2   7   9    3.90    1.60
   1  -7  -9   77.69    5.00
   1  -7  -9   82.69    4.30
  -1   7   9   89.89    5.00
  -1   7   9   88.19    8.20
   0  -7  -9   24.50    2.40
   0   7   9   23.30    4.60
   0   7   9   21.10    2.40
  -1  -7  -9   -0.10    1.10
  -1  -7  -9   -0.90    1.50
  -1  -7  -9   -0.40    1.30
   1   7   9    4.60    3.50
  -2  -7  -9    5.20    1.30
  -2  -7  -9    3.30    1.60
  -2  -7  -9    3.00    1.40
   2   7   9    2.70    3.00
  -3  -7  -9    0.30    1.40
  -3  -7  -9    0.80    1.20
  -3  -7  -9    2.00    1.40
   3   7   9    1.90    2.80
  -4  -7  -9    7.80    1.80
  -4  -7  -9    7.00    1.60
  -4  -7  -9    7.40    1.70
   4   7   9    2.80    2.80
  -5  -7  -9    1.10    1.50
  -5  -7  -9    1.40    1.70
   5   7   9    2.40    2.80
  -6  -7  -9    7.50    2.00
   6   7   9   -1.40    2.80
   3  -8  -9    1.30    1.70
   3  -8  -9    1.30    2.40
  -3   8   9    0.70    1.60
  -3   8   9    2.30    3.60
   2  -8  -9    3.00    2.10
   2  -8  -9    5.80    1.80
  -2   8   9    3.80    1.70
  -2   8   9    1.30    3.60
   1  -8  -9   15.20    2.40
   1  -8  -9   10.70    1.80
  -1   8   9   11.90    4.10
  -1   8   9   15.20    2.30
   0  -8  -9    5.20    1.60
   0  -8  -9    6.00    1.90
   0   8   9    4.40    1.80
   0   8   9    2.10    3.60
  -1  -8  -9    2.00    1.50
  -1  -8  -9   -0.10    1.70
   1   8   9   -1.60    3.30
  -2  -8  -9    7.40    1.50
  -2  -8  -9    8.50    2.00
  -2  -8  -9    5.80    1.60
   2   8   9    3.50    3.50
  -3  -8  -9   12.90    2.00
  -3  -8  -9   14.10    1.80
  -3  -8  -9   12.10    1.90
   3   8   9    5.00    3.40
  -4  -8  -9   24.80    2.60
  -4  -8  -9   30.60    2.60
   4   8   9   24.10    4.40
  -5  -8  -9    0.10    1.60
  -5  -8  -9    0.20    1.80
   5   8   9    1.00    2.80
   3  -9  -9    3.80    2.70
   3  -9  -9    5.00    2.00
  -3   9   9    0.40    1.90
  -3   9   9    4.00    4.00
   2  -9  -9    2.10    1.80
   2  -9  -9    2.50    2.40
  -2   9   9    0.50    1.70
  -2   9   9   -1.80    3.90
   1  -9  -9   10.00    2.40
   1  -9  -9   15.10    2.10
  -1   9   9   13.80    2.40
  -1   9   9    9.80    4.20
   0  -9  -9   31.50    3.30
   0  -9  -9   27.70    2.60
   0   9   9   29.90    3.10
   0   9   9   22.30    5.00
  -1  -9  -9    8.50    2.10
  -1  -9  -9    7.90    1.80
   1   9   9    7.90    2.10
   1   9   9    0.50    3.80
  -2  -9  -9    0.70    1.50
  -2  -9  -9    2.10    1.40
  -2  -9  -9    2.00    1.80
   2   9   9    0.40    3.60
  -3  -9  -9    7.60    1.90
  -3  -9  -9    6.20    1.60
  -3  -9  -9   10.00    2.00
   3   9   9   -0.20    3.30
  -4  -9  -9   17.90    2.30
  -4  -9  -9   24.50    2.40
   4   9   9   11.80    3.90
  -2  10   9    0.10    4.20
  -2  10   9   -1.80    1.80
   1 -10  -9    6.60    2.00
   1 -10  -9    7.20    2.70
  -1  10   9    4.60    4.50
  -1  10   9   11.20    2.50
   0 -10  -9   33.80    3.10
   0 -10  -9   36.70    3.80
   0  10   9   41.90    3.80
   0  10   9   34.50    6.30
  -1 -10  -9   15.80    2.60
  -1 -10  -9   16.00    2.30
   1  10   9   11.00    4.60
   1  10   9   17.00    2.70
  -2 -10  -9    1.60    1.70
  -2 -10  -9    2.20    2.00
   2  10   9    2.90    4.30
  -3 -10  -9   -1.10    1.60
  -3 -10  -9    0.00    1.40
  -3 -10  -9    2.10    1.90
   3  10   9   -0.40    3.80
   4  10   9    6.60    3.90
   0  11   9    8.60    2.50
   0  11   9    0.70    4.50
  -1 -11  -9    6.50    2.10
  -1 -11  -9    9.00    2.60
   1  11   9    2.70    4.50
   1  11   9    4.80    2.40
  -2 -11  -9    4.00    2.20
   2  11   9    2.40    4.70
   2  11   9    3.10    2.10
   1   8 -10   54.59    3.60
  -1  -8  10   57.49    4.60
   0   8 -10    5.40    2.00
   0   8 -10    3.70    1.80
   0  -8  10    1.70    2.40
  -1   8 -10    6.50    1.90
  -1   8 -10    2.00    1.80
   1  -8  10    3.10    2.80
   2   7 -10   46.30    3.10
  -2  -7  10   43.90    4.00
   1   7 -10   55.09    3.50
  -1  -7  10   62.99    4.60
   0   7 -10    1.80    1.60
   0   7 -10   -0.30    1.50
   0  -7  10   -0.50    2.30
  -1   7 -10    5.10    1.80
  -1   7 -10    3.40    1.70
   1  -7  10    5.90    2.70
  -2   7 -10   11.20    2.20
  -2   7 -10   13.00    2.10
   2  -7  10   13.80    3.20
   2   6 -10   -0.50    1.30
   1   6 -10   29.80    2.70
   1   6 -10   29.50    2.50
  -1  -6  10   31.50    3.40
   0   6 -10    5.30    1.60
   0   6 -10    5.10    1.60
   0  -6  10    9.70    2.50
  -1   6 -10    4.70    1.60
  -1   6 -10    4.80    1.70
   1  -6  10    3.90    2.50
  -2   6 -10   21.20    2.60
  -2   6 -10   23.00    2.50
   2  -6  10   20.50    3.50
  -3   6 -10   64.09    4.00
  -3   6 -10   60.79    4.20
   3  -6  10   64.59    5.30
   3   5 -10    2.50    1.60
   2   5 -10    0.60    1.40
   2   5 -10    0.30    1.30
   1   5 -10    1.20    1.20
   1   5 -10   -0.70    1.30
  -1  -5  10    3.20    2.10
   0   5 -10    9.00    1.70
   0   5 -10    8.70    1.60
   0  -5  10   10.00    2.40
  -1   5 -10   35.90    2.90
  -1   5 -10   35.40    2.80
   1  -5  10   32.70    3.50
  -2   5 -10   21.70    2.40
  -2   5 -10   24.80    2.40
   2  -5  10   22.90    3.30
  -3   5 -10    7.80    1.90
  -3   5 -10   10.80    1.90
   3  -5  10   13.90    3.00
  -4   5 -10   44.10    3.40
  -4   5 -10   38.30    3.40
   4  -5  10   37.20    4.30
   3   4 -10    0.90    1.50
   2   4 -10  252.47   11.40
   2   4 -10  247.88   10.20
   1   4 -10    2.50    1.30
   1   4 -10    2.80    1.10
   0   4 -10    7.20    1.40
   0   4 -10    5.10    1.50
   0  -4  10    1.90    2.00
  -1   4 -10   93.09    4.90
  -1   4 -10   97.89    5.00
   1  -4  10  113.09    6.00
  -2   4 -10   21.70    2.20
  -2   4 -10   18.10    2.10
   2  -4  10   25.10    3.10
  -3   4 -10    4.00    1.60
  -3   4 -10    1.80    1.50
   3  -4  10    3.10    2.50
  -4   4 -10   69.79    4.10
  -4   4 -10   67.79    4.30
   4  -4  10   67.39    5.20
  -5   4 -10   63.69    4.40
  -5   4 -10   67.29    4.20
   5  -4  10   67.49    5.50
   3   3 -10   59.79    3.80
   2   3 -10  141.89    6.20
   2   3 -10  149.19    7.20
   1   3 -10    1.90    1.00
   1   3 -10    5.90    1.30
   1   3 -10    4.60    1.60
   0   3 -10  225.18    9.20
   0   3 -10  209.18    9.10
   0  -3  10  226.48   10.60
  -1   3 -10   43.40    3.00
  -1   3 -10   49.80    3.00
   1  -3  10   47.50    3.70
  -2   3 -10   22.60    2.20
  -2   3 -10   21.10    2.30
   2  -3  10   27.00    3.10
  -3   3 -10   41.90    3.10
  -3   3 -10   44.80    3.10
  -3   3 -10   41.00    3.00
   3  -3  10   47.80    4.00
  -4   3 -10   75.59    4.30
  -4   3 -10   79.19    4.80
  -4   3 -10   73.99    4.50
   4  -3  10   82.29    5.40
  -5   3 -10   10.80    2.10
  -5   3 -10    7.00    2.00
  -5   3 -10    7.70    1.90
   5  -3  10   11.20    2.90
   4   2 -10    0.70    1.40
   3   2 -10    5.90    1.50
   2   2 -10  211.48    9.50
   2   2 -10  195.88    8.30
   1   2 -10  145.19    6.30
   1   2 -10  145.29    7.00
   0   2 -10    1.10    0.90
   0   2 -10    0.80    1.10
   0  -2  10    0.80    0.90
  -1   2 -10    4.70    1.20
  -1   2 -10    4.70    1.30
   1  -2  10    4.70    1.90
  -2   2 -10    7.20    1.50
  -2   2 -10    7.00    1.40
   2  -2  10    5.50    1.90
  -3   2 -10   56.09    3.50
  -3   2 -10   56.09    3.60
  -3   2 -10   63.99    3.70
   3  -2  10   67.79    4.60
  -4   2 -10   -0.50    1.50
  -4   2 -10    1.50    1.20
  -4   2 -10   -0.10    1.40
   4  -2  10   -2.60    2.10
  -5   2 -10    0.70    1.60
  -5   2 -10   -0.30    1.60
  -5   2 -10    0.30    1.60
   5  -2  10    0.90    2.40
  -6   2 -10   14.30    2.50
  -6   2 -10   18.20    2.50
  -6   2 -10   17.00    2.50
   6  -2  10   15.00    3.10
   4   1 -10    3.10    1.50
  -4  -1  10    4.90    1.30
   3   1 -10    0.10    1.30
  -3  -1  10    1.40    1.00
   2   1 -10   62.29    3.80
   2   1 -10   61.39    3.20
   1   1 -10  167.48    8.00
   1   1 -10  170.18    7.10
   0   1 -10  134.49    6.10
   0   1 -10  145.29    5.90
   0   1 -10  136.29    6.80
   0  -1  10  142.49    6.00
  -1   1 -10   13.60    1.60
  -1   1 -10   11.50    1.40
  -2   1 -10    9.70    1.40
  -2   1 -10    8.10    1.50
   2  -1  10    6.60    2.00
   2  -1  10    6.80    1.30
  -3   1 -10  122.19    5.80
  -3   1 -10  129.89    5.90
   3  -1  10  117.29    6.60
  -4   1 -10    8.90    1.70
  -4   1 -10   10.10    1.80
  -4   1 -10    9.50    1.60
   4  -1  10    6.30    2.20
  -5   1 -10    6.50    1.80
  -5   1 -10   10.00    2.00
  -5   1 -10    8.80    1.80
   5  -1  10   11.30    2.60
  -6   1 -10    7.30    2.00
  -6   1 -10    6.70    2.00
  -6   1 -10    7.80    2.10
   6  -1  10    5.50    2.50
  -5   0  10   43.50    3.70
   4   0 -10    3.70    1.60
  -4   0  10   -0.40    1.40
   3   0 -10    2.60    1.40
   3   0 -10    3.10    0.90
  -3   0  10    2.30    1.20
   2   0 -10   20.90    2.30
   2   0 -10   17.30    1.60
  -2   0  10   17.00    2.20
   1   0 -10  168.38    7.00
   1   0 -10  164.88    7.90
   0   0 -10  156.58    6.90
   0   0 -10  164.88    6.60
   0   0 -10  163.88    7.70
   0   0  10  163.48    6.70
  -1   0 -10   73.29    3.80
  -1   0 -10   73.89    4.20
  -1   0 -10   80.39    3.70
  -2   0 -10    0.20    1.30
  -2   0 -10    0.40    1.00
  -2   0 -10   -0.40    1.20
   2   0  10    0.90    1.00
   2   0  10    0.30    1.20
  -3   0 -10  237.48   10.00
  -3   0 -10  238.68    9.90
   3   0  10  230.78   12.20
  -4   0 -10   83.99    4.40
  -4   0 -10   80.59    4.40
   4   0  10   79.09    5.10
  -5   0 -10   54.59    3.70
  -5   0 -10   60.89    3.80
  -5   0 -10   58.49    4.20
   5   0  10   58.59    4.40
  -6   0 -10    2.60    1.90
  -6   0 -10    2.80    1.80
  -6   0 -10    2.30    1.90
   6   0  10    4.10    2.30
   5  -1 -10   14.20    2.40
  -5   1  10   15.00    2.40
   4  -1 -10    0.30    1.50
  -4   1  10   -1.80    1.50
   3  -1 -10   -2.70    1.30
   3  -1 -10   -0.40    0.80
  -3   1  10    0.60    1.50
   2  -1 -10    0.70    1.00
   2  -1 -10   -2.50    1.20
  -2   1  10    0.90    1.40
   1  -1 -10   51.89    2.90
   1  -1 -10   54.69    4.20
   1  -1 -10   54.19    3.40
  -1   1  10   55.39    3.90
   0  -1 -10  274.37   12.80
   0  -1 -10  291.17   14.40
   0  -1 -10  279.17   11.40
   0  -1 -10  273.37   11.50
   0   1  10  283.47   11.50
   0   1  10  332.57   14.70
  -1  -1 -10  122.29    5.20
  -1  -1 -10  112.09    5.90
  -1  -1 -10  113.49    5.30
   1   1  10  122.29    6.00
  -2  -1 -10    5.20    1.20
  -2  -1 -10    5.70    1.40
  -2  -1 -10    7.40    1.50
   2   1  10    7.60    1.70
  -3  -1 -10  110.69    5.30
  -3  -1 -10  113.19    5.80
  -3  -1 -10  107.99    5.40
   3   1  10  116.09    6.80
  -4  -1 -10  129.99    6.40
  -4  -1 -10  130.09    6.00
  -4  -1 -10  116.89    5.90
   4   1  10  123.19    7.60
  -5  -1 -10   20.80    2.30
  -5  -1 -10   23.30    2.40
  -6  -1 -10    5.40    2.00
  -6  -1 -10    2.40    1.80
   5  -2 -10   -1.90    2.00
  -5   2  10   -4.00    1.90
   4  -2 -10    8.70    2.10
  -4   2  10   11.80    2.30
   3  -2 -10    1.30    1.50
   3  -2 -10    0.90    0.90
  -3   2  10   -1.60    1.70
   2  -2 -10    4.80    1.10
  -2   2  10    4.90    1.90
   1  -2 -10   27.00    2.50
   1  -2 -10   31.20    2.20
  -1   2  10   29.50    3.00
   0  -2 -10   80.09    3.90
   0  -2 -10   78.29    3.40
   0  -2 -10   79.19    4.30
   0   2  10   78.79    3.50
   0   2  10   76.09    5.60
  -1  -2 -10    2.10    1.30
  -1  -2 -10    1.00    1.20
  -1  -2 -10    2.90    1.00
   1   2  10    1.60    1.90
  -2  -2 -10   -0.10    1.20
  -2  -2 -10   -0.70    1.00
  -2  -2 -10   -0.50    1.20
   2   2  10   -1.30    1.60
  -3  -2 -10   87.19    4.50
  -3  -2 -10   76.99    4.20
  -3  -2 -10   80.09    4.30
   3   2  10   80.89    5.70
  -4  -2 -10  100.79    5.30
  -4  -2 -10  107.59    5.40
  -4  -2 -10  112.79    5.60
   4   2  10  103.79    6.90
  -5  -2 -10   11.20    2.00
  -5  -2 -10   13.10    2.00
  -5  -2 -10   11.00    2.00
   5   2  10   12.30    2.60
  -6  -2 -10   55.49    3.90
  -6  -2 -10   59.69    3.80
   6   2  10   52.19    5.50
   5  -3 -10    5.10    2.30
  -5   3  10    2.60    2.50
   4  -3 -10    0.10    1.90
  -4   3  10    0.30    2.30
   3  -3 -10    0.40    1.00
   3  -3 -10    0.20    1.60
  -3   3  10   -1.80    2.00
   2  -3 -10    6.30    1.20
   2  -3 -10    4.30    1.60
  -2   3  10    3.70    2.30
   1  -3 -10    2.80    1.40
   1  -3 -10    0.90    1.10
  -1   3  10    2.60    0.80
  -1   3  10    2.20    2.20
   0  -3 -10   67.79    3.60
   0  -3 -10   71.59    3.20
   0  -3 -10   72.79    4.10
   0   3  10   77.59    3.30
   0   3  10   62.09    5.80
  -1  -3 -10   18.90    1.60
  -1  -3 -10   18.30    2.00
  -1  -3 -10   21.20    2.00
   1   3  10   18.80    3.00
  -2  -3 -10   12.40    1.70
  -2  -3 -10   11.20    1.70
  -2  -3 -10   12.00    1.40
   2   3  10   11.00    2.50
  -3  -3 -10   84.89    4.30
  -3  -3 -10   83.59    4.40
  -3  -3 -10   93.39    4.70
   3   3  10   78.99    6.10
  -4  -3 -10    2.30    1.50
  -4  -3 -10    4.60    1.70
  -4  -3 -10    1.90    1.60
   4   3  10    4.60    2.20
  -5  -3 -10   -0.90    1.50
  -5  -3 -10    0.30    1.40
  -5  -3 -10   -1.40    1.60
   5   3  10    2.00    2.30
  -6  -3 -10   56.39    3.80
  -6  -3 -10   52.19    3.90
   6   3  10   62.29    5.80
   5  -4 -10   46.80    4.20
  -5   4  10   49.20    5.40
   4  -4 -10   30.40    3.30
  -4   4  10   23.30    3.60
   3  -4 -10    5.60    1.30
   3  -4 -10    4.20    1.90
  -3   4  10    1.20    2.50
   2  -4 -10   29.40    2.80
   2  -4 -10   30.00    2.10
  -2   4  10   22.60    3.70
  -2   4  10   26.10    2.00
   1  -4 -10   44.00    2.70
   1  -4 -10   45.00    3.20
  -1   4  10   38.10    4.40
  -1   4  10   46.20    2.80
   0  -4 -10   28.10    2.20
   0  -4 -10   23.30    2.40
   0  -4 -10   24.10    1.70
   0   4  10   18.30    3.40
  -1  -4 -10    1.10    1.20
  -1  -4 -10    2.90    1.00
  -1  -4 -10    1.70    1.30
   1   4  10   -0.40    2.30
  -2  -4 -10   41.70    2.80
  -2  -4 -10   42.70    2.60
  -2  -4 -10   47.00    3.10
   2   4  10   38.10    5.00
  -3  -4 -10   -2.20    1.30
  -3  -4 -10   -1.40    1.20
  -3  -4 -10   -1.20    1.40
   3   4  10    0.90    2.30
  -4  -4 -10   61.49    3.80
  -4  -4 -10   65.49    3.80
  -4  -4 -10   66.99    3.90
   4   4  10   68.79    5.70
  -5  -4 -10    1.00    1.40
  -5  -4 -10    3.40    1.60
  -5  -4 -10    3.10    1.70
   5   4  10    2.20    2.40
  -6  -4 -10   27.20    2.90
  -6  -4 -10   36.70    3.20
   6   4  10   29.30    4.20
   4  -5 -10   -2.30    2.10
  -4   5  10   -0.50    2.70
   3  -5 -10   -0.20    1.30
   3  -5 -10    3.10    2.00
  -3   5  10    0.20    2.70
   2  -5 -10   12.80    1.60
   2  -5 -10   12.20    2.20
  -2   5  10   10.20    3.30
  -2   5  10    9.40    1.50
   1  -5 -10  234.18   11.20
   1  -5 -10  240.58    9.90
  -1   5  10  234.18   14.10
  -1   5  10  263.97   10.40
   0  -5 -10   78.69    3.90
   0  -5 -10   78.39    4.50
   0   5  10   74.89    6.90
  -1  -5 -10    4.30    1.60
  -1  -5 -10    4.10    1.10
  -1  -5 -10    2.50    1.30
   1   5  10    0.70    2.80
  -2  -5 -10   70.19    3.60
  -2  -5 -10   64.79    3.70
  -2  -5 -10   73.09    4.10
   2   5  10   65.69    6.40
  -3  -5 -10   16.50    1.90
  -3  -5 -10   13.80    1.90
  -3  -5 -10   12.70    1.70
   3   5  10   16.80    3.20
  -4  -5 -10   -2.30    1.30
  -4  -5 -10    1.30    1.40
  -4  -5 -10    0.50    1.50
   4   5  10   -0.90    2.20
  -5  -5 -10    0.00    1.60
  -5  -5 -10    1.30    1.50
   5   5  10    0.00    2.30
  -6  -5 -10   25.40    2.70
  -6  -5 -10   21.80    2.60
   6   5  10   22.80    4.00
   4  -6 -10   14.70    2.80
  -4   6  10    7.40    3.40
   3  -6 -10   -2.00    1.40
   3  -6 -10   -0.60    2.00
  -3   6  10    1.10    3.00
   2  -6 -10   36.50    2.70
   2  -6 -10   35.70    3.50
  -2   6  10   41.10    3.00
  -2   6  10   40.50    5.10
   1  -6 -10   29.30    2.50
   1  -6 -10   33.00    3.00
  -1   6  10   26.50    4.60
  -1   6  10   34.00    2.90
   0  -6 -10   42.90    2.90
   0  -6 -10   47.20    3.40
   0   6  10   52.09    3.50
   0   6  10   31.50    5.00
  -1  -6 -10   16.80    2.20
  -1  -6 -10   21.00    1.80
  -1  -6 -10   17.20    1.90
   1   6  10   13.90    4.00
  -2  -6 -10   43.90    3.00
  -2  -6 -10   47.00    2.80
  -2  -6 -10   51.09    3.40
   2   6  10   40.10    5.20
  -3  -6 -10   19.10    2.10
  -3  -6 -10   12.40    1.90
  -3  -6 -10   20.50    2.10
   3   6  10   17.30    3.50
  -4  -6 -10    0.60    1.40
  -4  -6 -10    1.30    1.40
  -4  -6 -10    2.30    1.60
   4   6  10   -2.40    2.40
  -5  -6 -10   13.90    2.10
  -5  -6 -10   17.30    2.20
   5   6  10    9.00    3.10
  -6  -6 -10   -3.10    1.70
  -6  -6 -10    2.60    1.70
   6   6  10    0.60    2.70
   4  -7 -10    4.00    2.70
  -4   7  10   -0.60    3.30
   3  -7 -10    0.70    1.60
   3  -7 -10    0.60    2.10
  -3   7  10   -1.10    3.10
   2  -7 -10    4.70    2.20
   2  -7 -10    6.00    1.70
  -2   7  10    8.40    1.70
  -2   7  10    6.20    3.50
   1  -7 -10   36.90    3.50
   1  -7 -10   33.80    2.80
  -1   7  10   38.70    3.40
  -1   7  10   37.80    5.30
   0  -7 -10   57.09    4.00
   0  -7 -10   52.29    3.40
   0   7  10   63.59    4.10
   0   7  10   46.40    6.20
  -1  -7 -10   11.50    2.10
  -1  -7 -10   13.20    1.60
  -1  -7 -10   10.60    1.70
   1   7  10    9.20    4.10
  -2  -7 -10   47.40    2.90
  -2  -7 -10   44.00    3.00
  -2  -7 -10   43.60    3.30
   2   7  10   43.00    5.50
  -3  -7 -10    1.10    1.30
  -3  -7 -10    2.70    1.60
  -3  -7 -10    1.70    1.60
   3   7  10    2.40    2.90
  -4  -7 -10    7.40    1.70
  -4  -7 -10    6.30    1.90
  -4  -7 -10    8.30    1.80
   4   7  10    4.20    2.90
  -5  -7 -10   16.10    2.10
  -5  -7 -10   19.70    2.40
   5   7  10    8.40    3.30
   3  -8 -10    3.50    1.80
   3  -8 -10    0.30    2.30
  -3   8  10   -6.10    3.30
   2  -8 -10   -0.40    1.60
   2  -8 -10   -0.40    2.00
  -2   8  10    0.40    1.50
  -2   8  10    1.00    3.60
   1  -8 -10    2.20    1.60
   1  -8 -10   -2.80    1.80
  -1   8  10   -1.20    3.40
  -1   8  10   -1.60    1.50
   0  -8 -10    7.70    1.70
   0  -8 -10    6.00    2.10
   0   8  10    5.40    3.80
   0   8  10    8.50    2.00
  -1  -8 -10    8.90    2.20
  -1  -8 -10   11.50    1.90
   1   8  10    6.40    4.00
  -2  -8 -10   13.40    1.70
  -2  -8 -10   12.10    1.90
  -2  -8 -10   12.70    2.20
   2   8  10    7.00    3.90
  -3  -8 -10    0.10    1.60
  -3  -8 -10   -0.50    1.30
  -3  -8 -10   -2.80    1.50
   3   8  10    0.20    3.10
  -4  -8 -10    3.00    1.70
  -4  -8 -10    3.10    1.50
   4   8  10    0.30    3.00
  -5  -8 -10   20.00    2.40
  -5  -8 -10   20.70    2.60
   5   8  10   16.80    4.20
   2  -9 -10   -1.00    2.30
   2  -9 -10   -0.80    1.80
  -2   9  10   -0.30    1.70
  -2   9  10   -4.70    3.80
   1  -9 -10   -2.80    1.60
   1  -9 -10    2.80    2.20
  -1   9  10   -0.10    3.80
  -1   9  10    0.60    1.70
   0  -9 -10    0.10    2.00
   0  -9 -10    3.70    1.80
   0   9  10   -2.50    3.70
   0   9  10    2.20    1.80
  -1  -9 -10    6.70    2.20
  -1  -9 -10    7.40    1.80
   1   9  10    5.80    2.10
   1   9  10    6.10    4.30
  -2  -9 -10   11.50    1.80
  -2  -9 -10   13.30    2.10
  -2  -9 -10   11.00    2.20
   2   9  10   11.40    4.30
  -3  -9 -10    1.60    1.70
  -3  -9 -10    4.50    1.90
  -3  -9 -10    2.00    1.40
   3   9  10    1.20    3.50
  -4  -9 -10   -1.10    1.80
  -4  -9 -10   -0.60    1.50
   4   9  10    2.60    3.40
   1 -10 -10   -0.90    2.30
   1 -10 -10    0.40    1.80
  -1  10  10   -0.80    4.20
  -1  10  10   -2.80    1.80
   0 -10 -10    0.20    2.20
   0 -10 -10    1.10    1.80
   0  10  10    0.20    1.90
   0  10  10   -0.90    4.10
  -1 -10 -10    2.50    1.80
  -1 -10 -10   -0.10    2.10
   1  10  10    1.90    2.00
   1  10  10   -1.50    4.20
  -2 -10 -10   11.00    2.10
  -2 -10 -10   11.30    2.40
   2  10  10    7.10    4.50
  -3 -10 -10    2.10    1.90
  -3 -10 -10    0.70    1.50
  -3 -10 -10    0.90    1.80
   3  10  10    4.20    4.10
   1   7 -11    0.10    1.50
  -1  -7  11    1.60    2.30
   0   7 -11   20.20    2.40
   0  -7  11   18.30    3.30
  -1   7 -11   48.90    3.70
  -1   7 -11   48.00    3.60
   1  -7  11   51.39    4.60
   2   6 -11   -1.20    1.40
   2   6 -11    1.80    1.80
   1   6 -11   52.39    3.40
  -1  -6  11   51.79    4.40
   0   6 -11   15.30    2.10
   0   6 -11   14.90    2.10
   0  -6  11   17.30    2.90
  -1   6 -11   10.10    2.00
  -1   6 -11   10.40    2.00
   1  -6  11    9.50    2.80
  -2   6 -11   18.20    2.30
  -2   6 -11   14.90    2.30
   2  -6  11   17.40    3.30
  -3   6 -11   11.20    2.20
  -3   6 -11    8.20    2.00
   3  -6  11    9.10    3.20
   3   5 -11   47.70    3.60
   2   5 -11    5.10    1.50
   2   5 -11    6.40    1.70
   1   5 -11  116.09    5.50
   0   5 -11   12.50    1.80
   0   5 -11   11.30    1.90
   0  -5  11   15.70    2.70
  -1   5 -11    7.70    1.70
  -1   5 -11    8.10    1.80
   1  -5  11   12.20    2.70
  -2   5 -11   33.80    3.00
  -2   5 -11   34.90    3.00
   2  -5  11   43.90    4.00
  -3   5 -11    0.00    1.50
  -3   5 -11   -0.90    1.60
   3  -5  11    0.50    2.60
  -4   5 -11    9.80    2.20
  -4   5 -11   14.70    2.40
   4  -5  11   11.10    3.20
   3   4 -11   82.79    4.80
   2   4 -11    4.90    1.40
   2   4 -11    7.70    1.80
   1   4 -11  108.29    5.20
   1   4 -11  110.49    5.80
   0   4 -11   30.30    2.50
   0   4 -11   32.20    2.60
   0  -4  11   34.70    3.40
  -1   4 -11   35.60    2.90
  -1   4 -11   37.00    2.80
   1  -4  11   39.80    3.70
  -2   4 -11   21.30    2.20
  -2   4 -11   21.40    2.30
   2  -4  11   32.40    3.50
  -3   4 -11    1.50    1.60
  -3   4 -11    0.30    1.40
   3  -4  11   -0.70    2.20
  -4   4 -11   58.39    3.90
  -4   4 -11   59.49    4.10
   4  -4  11   62.59    4.90
   3   3 -11    5.50    1.70
   2   3 -11   96.29    4.70
   2   3 -11  101.69    5.40
   1   3 -11   22.40    2.60
   1   3 -11   21.40    2.10
   0   3 -11   47.30    3.00
   0   3 -11   47.30    2.80
  -1   3 -11    2.00    1.40
  -1   3 -11    0.70    1.20
   1  -3  11    0.10    2.00
  -2   3 -11    2.10    1.30
  -2   3 -11    1.10    1.50
   2  -3  11    1.40    2.00
  -3   3 -11    3.00    1.60
  -3   3 -11    2.20    1.50
   3  -3  11    4.20    2.40
  -4   3 -11   55.09    3.70
  -4   3 -11   54.59    3.80
   4  -3  11   62.89    4.90
  -5   3 -11    8.80    2.10
  -5   3 -11    7.80    2.10
   5  -3  11    7.80    3.00
   4   2 -11   19.20    2.20
   3   2 -11   27.10    2.70
   2   2 -11   29.20    2.80
   2   2 -11   23.70    2.30
   1   2 -11    7.60    1.70
   1   2 -11    8.20    1.50
   0   2 -11    5.40    1.00
   0   2 -11    4.90    1.40
   0   2 -11    6.10    1.70
  -1   2 -11  243.38    9.90
  -1   2 -11  222.78    9.80
   1  -2  11  236.58   11.20
  -2   2 -11   78.09    4.20
  -2   2 -11   79.59    4.20
   2  -2  11   76.69    5.00
  -3   2 -11    2.20    1.40
  -3   2 -11   -0.60    1.40
   3  -2  11    3.60    2.10
  -4   2 -11   29.60    2.80
  -4   2 -11   25.40    2.70
   4  -2  11   29.10    3.40
  -5   2 -11   60.59    4.00
  -5   2 -11   53.09    3.90
   5  -2  11   59.69    4.70
   4   1 -11    4.50    1.70
   3   1 -11   46.00    3.30
   2   1 -11   36.60    2.60
   2   1 -11   44.00    3.20
   1   1 -11   38.10    2.60
   1   1 -11   37.50    3.00
   0   1 -11    8.20    1.50
   0   1 -11    5.50    0.90
   0   1 -11    7.10    1.60
  -1   1 -11  526.55   19.90
  -1   1 -11  488.25   19.50
  -1   1 -11  477.25   21.60
  -2   1 -11  101.49    4.80
  -2   1 -11   93.79    4.80
  -3   1 -11    1.00    1.30
  -3   1 -11    3.80    1.50
   3  -1  11    2.70    1.40
   3  -1  11    0.80    2.00
  -4   1 -11   14.20    2.10
  -4   1 -11   14.30    2.00
   4  -1  11   17.50    2.80
  -5   1 -11   -0.10    1.40
  -5   1 -11   -0.90    1.50
  -5   1 -11   -0.60    1.70
   5  -1  11    4.00    2.30
   4   0 -11    5.60    1.80
   3   0 -11    9.00    1.80
  -3   0  11   10.00    1.50
   2   0 -11   29.70    2.30
   2   0 -11   27.70    2.70
  -2   0  11   25.20    2.40
   1   0 -11   25.90    2.60
   1   0 -11   24.80    2.20
   0   0 -11    0.40    1.40
   0   0 -11   -0.10    1.20
   0   0 -11    0.20    0.70
  -1   0 -11  327.77   15.00
  -1   0 -11  330.67   13.60
  -1   0 -11  355.36   13.60
  -2   0 -11  175.08    7.30
  -2   0 -11  163.18    8.00
  -2   0 -11  152.78    7.20
   2   0  11  170.88    8.90
  -3   0 -11    5.70    1.50
  -3   0 -11    5.90    1.60
   3   0  11    5.60    1.60
  -4   0 -11    1.10    1.40
  -4   0 -11    0.20    1.50
   4   0  11   -1.70    1.60
  -5   0 -11    8.10    2.00
  -5   0 -11    5.80    1.80
  -6   0 -11   94.19    5.50
  -6   0 -11  104.59    5.60
   5  -1 -11   20.50    2.70
   4  -1 -11   16.00    2.30
  -4   1  11   19.00    2.30
   3  -1 -11    3.20    1.60
  -3   1  11    2.50    1.50
   2  -1 -11    1.00    1.10
   2  -1 -11    3.50    1.60
  -2   1  11    0.40    1.40
   1  -1 -11   46.80    3.30
   1  -1 -11   52.39    3.00
  -1   1  11   47.10    3.70
   0  -1 -11  307.57   12.20
   0  -1 -11  300.47   12.30
   0  -1 -11  295.97   13.70
   0  -1 -11  332.47   15.30
   0   1  11  297.57   12.30
  -1  -1 -11   68.99    3.80
  -1  -1 -11   62.19    4.10
  -1  -1 -11   70.69    3.50
   1   1  11   84.29    5.20
   1   1  11   70.09    3.90
  -2  -1 -11   38.50    2.60
  -2  -1 -11   36.90    2.90
  -2  -1 -11   41.10    3.10
   2   1  11   47.40    4.00
  -3  -1 -11  158.18    7.10
  -3  -1 -11  164.58    7.80
  -3  -1 -11  157.88    7.10
   3   1  11  152.98    8.90
  -4  -1 -11   64.59    3.80
  -4  -1 -11   64.29    3.90
  -4  -1 -11   61.89    4.10
   4   1  11   56.79    4.90
  -5  -1 -11    5.90    1.80
  -5  -1 -11    3.90    1.90
  -5  -1 -11   10.50    2.10
   5   1  11    6.70    2.40
  -6  -1 -11   64.59    4.30
  -6  -1 -11   59.69    4.20
  -6  -1 -11   60.69    4.20
   5  -2 -11    2.40    2.30
  -5   2  11    2.50    2.00
   4  -2 -11   49.40    3.80
  -4   2  11   54.59    4.50
   3  -2 -11    4.80    1.70
  -3   2  11    1.60    1.80
   2  -2 -11    1.60    1.20
   2  -2 -11    1.30    1.50
  -2   2  11   -0.30    1.70
   1  -2 -11   20.80    2.40
   1  -2 -11   16.50    1.70
  -1   2  11   17.30    2.50
   0  -2 -11   10.90    1.00
   0  -2 -11   11.70    1.80
   0  -2 -11    9.30    1.60
   0   2  11   13.10    2.40
   0   2  11    7.10    0.90
  -1  -2 -11   63.19    3.80
  -1  -2 -11   59.09    3.10
  -1  -2 -11   55.79    3.50
   1   2  11   72.39    5.30
  -2  -2 -11   10.40    1.80
  -2  -2 -11    9.70    1.40
  -2  -2 -11   14.30    1.90
   2   2  11    9.90    2.20
  -3  -2 -11   41.70    3.20
  -3  -2 -11   32.80    3.00
  -3  -2 -11   41.80    3.00
   3   2  11   47.00    4.20
  -4  -2 -11  173.08    8.10
  -4  -2 -11  185.78    8.70
  -4  -2 -11  185.48    8.20
   4   2  11  183.18   10.40
  -5  -2 -11   -0.40    1.60
  -5  -2 -11    1.20    1.70
  -5  -2 -11   -1.90    1.50
   5   2  11   -0.80    2.10
  -6  -2 -11   10.90    2.30
  -6  -2 -11    8.50    2.30
   6   2  11   14.00    3.00
   5  -3 -11    0.90    2.30
  -5   3  11   -1.60    2.30
   4  -3 -11   50.99    4.00
  -4   3  11   50.89    4.90
   3  -3 -11    9.70    2.10
  -3   3  11    9.70    2.50
   2  -3 -11   -0.50    1.10
   2  -3 -11   -0.40    1.50
  -2   3  11   -3.00    2.00
   1  -3 -11    5.10    1.70
   1  -3 -11    2.00    1.30
  -1   3  11    7.80    2.60
   0  -3 -11   37.90    2.90
   0  -3 -11   37.50    2.60
   0  -3 -11   36.10    2.00
   0   3  11   25.30    3.70
  -1  -3 -11  199.38    8.70
  -1  -3 -11  201.98    9.60
  -1  -3 -11  216.18    8.60
   1   3  11  215.98   12.00
  -2  -3 -11   26.90    2.60
  -2  -3 -11   25.20    2.10
  -2  -3 -11   23.00    2.40
   2   3  11   22.10    3.20
  -3  -3 -11    3.30    1.60
  -3  -3 -11    2.50    1.40
  -3  -3 -11    2.10    1.60
   3   3  11    3.00    2.20
  -4  -3 -11    0.70    1.50
  -4  -3 -11    3.10    1.70
  -4  -3 -11    4.10    1.70
   4   3  11    5.70    2.30
  -5  -3 -11    5.80    1.80
  -5  -3 -11    6.80    1.80
  -5  -3 -11    8.30    2.00
   5   3  11    1.70    2.20
  -6  -3 -11    2.50    2.00
  -6  -3 -11    1.50    2.00
   6   3  11    1.20    2.40
   4  -4 -11   70.39    5.10
  -4   4  11   76.99    6.20
   3  -4 -11   34.50    3.30
  -3   4  11   27.80    3.80
   2  -4 -11   34.40    2.40
   2  -4 -11   33.70    3.10
  -2   4  11   29.80    4.00
   1  -4 -11   11.10    1.90
   1  -4 -11   10.70    1.60
  -1   4  11   10.90    3.10
  -1   4  11   14.10    1.50
   0  -4 -11   31.70    2.00
   0  -4 -11   34.30    2.50
   0  -4 -11   33.20    2.90
   0   4  11   26.40    4.00
  -1  -4 -11  170.38    7.70
  -1  -4 -11  182.48    8.60
  -1  -4 -11  183.68    7.60
   1   4  11  191.18   11.20
  -2  -4 -11    3.60    1.60
  -2  -4 -11   -0.80    1.40
  -2  -4 -11    5.40    1.30
   2   4  11    1.40    2.50
  -3  -4 -11   -2.10    1.30
  -3  -4 -11   -0.80    1.50
  -3  -4 -11   -1.50    1.50
   3   4  11   -0.50    2.30
  -4  -4 -11    2.20    1.60
  -4  -4 -11    1.90    1.70
  -4  -4 -11    1.90    1.50
   4   4  11    3.70    2.30
  -5  -4 -11   13.50    2.10
  -5  -4 -11   13.80    2.00
  -5  -4 -11   14.40    2.00
   5   4  11    9.50    2.90
  -6  -4 -11   11.40    2.20
  -6  -4 -11   10.90    2.30
   6   4  11    6.90    2.90
   4  -5 -11   22.90    3.10
  -4   5  11   23.30    3.70
   3  -5 -11   14.10    2.60
  -3   5  11   16.00    3.30
   2  -5 -11   15.70    2.40
   2  -5 -11   18.80    1.90
  -2   5  11   17.30    3.70
   1  -5 -11   33.50    3.10
   1  -5 -11   38.20    2.60
  -1   5  11   38.80    2.90
  -1   5  11   28.70    4.50
   0  -5 -11   12.30    1.70
   0  -5 -11   12.90    2.10
   0   5  11    6.90    3.30
  -1  -5 -11   89.79    4.10
  -1  -5 -11   87.29    4.90
  -1  -5 -11   82.49    4.40
   1   5  11   85.89    7.60
  -2  -5 -11   26.20    2.70
  -2  -5 -11   26.10    2.50
  -2  -5 -11   23.90    2.10
   2   5  11   20.90    3.80
  -3  -5 -11   -0.20    1.50
  -3  -5 -11    0.00    1.50
  -3  -5 -11   -1.70    1.20
   3   5  11   -2.20    2.30
  -4  -5 -11   -0.20    1.40
  -4  -5 -11   -1.10    1.30
  -4  -5 -11    0.30    1.60
   4   5  11    0.40    2.30
  -5  -5 -11   -0.80    1.60
  -5  -5 -11    0.10    1.50
  -5  -5 -11    0.00    1.70
   5   5  11    2.70    2.50
  -6  -5 -11   10.50    2.30
  -6  -5 -11   11.10    2.20
   6   5  11    2.20    2.90
   4  -6 -11    1.90    2.40
  -4   6  11   -3.60    2.80
   3  -6 -11   -2.30    2.10
  -3   6  11   -4.30    2.70
   2  -6 -11    4.50    2.10
   2  -6 -11    4.10    1.60
  -2   6  11    0.50    3.10
   1  -6 -11   66.69    4.60
   1  -6 -11   76.89    3.90
  -1   6  11   80.49    4.40
  -1   6  11   63.79    7.20
   0  -6 -11    4.80    1.50
   0  -6 -11    4.80    1.90
   0   6  11    6.70    3.50
   0   6  11    8.00    1.80
  -1  -6 -11   52.19    3.30
  -1  -6 -11   58.29    3.10
  -1  -6 -11   55.99    3.80
   1   6  11   51.59    6.70
  -2  -6 -11   14.90    2.10
  -2  -6 -11   10.20    1.80
  -2  -6 -11   15.00    1.70
   2   6  11    5.80    3.20
  -3  -6 -11   18.20    2.10
  -3  -6 -11   15.80    1.90
  -3  -6 -11   17.90    2.20
   3   6  11   10.20    3.20
  -4  -6 -11    2.20    1.70
  -4  -6 -11    2.40    1.50
  -4  -6 -11    3.40    1.60
   4   6  11    3.60    2.80
  -5  -6 -11   -0.10    1.50
  -5  -6 -11    0.10    1.80
   5   6  11    1.30    2.70
   3  -7 -11    1.10    2.30
  -3   7  11   -2.80    3.20
   2  -7 -11    1.00    1.60
   2  -7 -11   -1.30    2.10
  -2   7  11    0.40    3.40
   1  -7 -11    1.40    1.60
   1  -7 -11   -0.50    1.90
  -1   7  11    3.00    3.40
  -1   7  11    2.30    1.50
   0  -7 -11   33.70    3.30
   0  -7 -11   30.50    2.70
   0   7  11   28.30    5.20
   0   7  11   37.10    3.30
  -1  -7 -11    1.20    1.20
  -1  -7 -11    2.10    1.80
  -1  -7 -11    0.30    1.40
   1   7  11    0.00    3.30
  -2  -7 -11    3.40    1.40
  -2  -7 -11    3.70    1.60
  -2  -7 -11    4.10    1.80
   2   7  11    6.20    3.50
  -3  -7 -11   55.49    3.80
  -3  -7 -11   59.89    3.40
  -3  -7 -11   49.70    3.50
   3   7  11   51.59    6.50
  -4  -7 -11    9.40    2.00
  -4  -7 -11    9.30    1.80
  -4  -7 -11   11.60    2.10
   4   7  11    8.50    3.20
  -5  -7 -11   -0.80    1.60
  -5  -7 -11    2.60    1.90
   5   7  11   -0.40    2.70
   2  -8 -11   -0.50    1.70
   2  -8 -11    0.60    2.10
  -2   8  11   -5.70    3.40
   1  -8 -11   -3.70    1.90
   1  -8 -11    0.50    1.60
  -1   8  11   -1.20    1.50
  -1   8  11   -2.60    3.30
   0  -8 -11    8.40    2.30
   0  -8 -11    6.90    1.80
   0   8  11    6.20    1.90
   0   8  11    6.70    4.00
  -1  -8 -11    3.40    2.00
  -1  -8 -11    1.70    1.50
   1   8  11   -0.40    3.70
  -2  -8 -11    3.30    1.40
  -2  -8 -11    3.00    1.90
  -2  -8 -11    4.00    1.80
   2   8  11    3.00    3.70
  -3  -8 -11   26.00    2.70
  -3  -8 -11   32.40    3.10
  -3  -8 -11   34.70    2.70
   3   8  11   25.10    4.90
  -4  -8 -11    4.30    1.90
  -4  -8 -11    5.50    1.70
   4   8  11   -1.80    3.00
   2  -9 -11    0.80    1.90
   2  -9 -11   -1.10    2.30
  -2   9  11   -1.50    4.00
   1  -9 -11    2.40    1.80
   1  -9 -11   -1.50    2.10
  -1   9  11    0.90    1.80
  -1   9  11   -1.40    3.80
   0  -9 -11   -0.20    1.70
   0  -9 -11    2.40    2.20
   0   9  11    4.80    4.00
   0   9  11    0.60    1.80
  -1  -9 -11    5.30    1.80
  -1  -9 -11    6.00    2.20
   1   9  11    2.60    4.20
   1   9  11    4.70    2.00
  -2  -9 -11    1.40    1.40
  -2  -9 -11    1.60    1.70
  -2  -9 -11    1.30    2.10
   2   9  11    4.30    4.00
  -3  -9 -11    3.80    1.50
  -3  -9 -11    4.00    2.10
  -3  -9 -11    5.80    1.90
   3   9  11    1.80    3.70
  -4  -9 -11   12.60    2.10
  -4  -9 -11   11.30    2.30
   4   9  11    3.20    3.90
   0 -10 -11    0.90    2.30
   0 -10 -11   -0.10    1.90
   0  10  11    0.60    1.90
   0  10  11   -6.00    4.00
  -1 -10 -11    9.00    2.20
  -1 -10 -11    8.10    2.60
   1  10  11    7.10    4.80
   1  10  11    7.40    2.30
  -2 -10 -11    5.30    2.20
  -2 -10 -11    6.20    2.00
   2  10  11    3.10    4.50
   2   6 -12   11.80    2.20
   1   6 -12    5.40    1.70
   0   6 -12    8.10    1.90
   0  -6  12    7.90    2.80
  -1   6 -12   58.39    3.90
  -1   6 -12   61.89    4.00
   1  -6  12   62.79    4.90
  -2   6 -12   18.50    2.40
  -2   6 -12   15.70    2.30
   2  -6  12   12.10    3.30
   2   5 -12   30.60    3.10
   2   5 -12   28.20    2.60
   1   5 -12   28.20    3.00
   1   5 -12   29.10    2.60
   0   5 -12   14.80    2.20
   0  -5  12   16.10    3.00
  -1   5 -12   33.90    3.00
  -1   5 -12   36.20    3.00
   1  -5  12   37.10    3.80
  -2   5 -12   78.89    4.60
  -2   5 -12   79.19    4.60
   2  -5  12   89.39    5.80
  -3   5 -12   -0.40    1.70
  -3   5 -12   -0.70    1.60
   3  -5  12   -0.20    2.70
   3   4 -12  125.99    6.70
   2   4 -12   31.20    3.00
   2   4 -12   27.80    2.50
   1   4 -12    3.60    1.80
   1   4 -12    3.80    1.50
   0   4 -12   11.20    1.90
  -1   4 -12   67.19    3.80
  -1   4 -12   60.79    3.80
   1  -4  12   67.89    4.90
  -2   4 -12  132.39    6.60
  -2   4 -12  146.69    6.80
   2  -4  12  148.69    7.90
  -3   4 -12    2.30    1.70
  -3   4 -12    8.00    1.90
   3  -4  12    3.80    2.60
  -4   4 -12    0.70    1.80
  -4   4 -12   -1.70    1.70
   4  -4  12   -1.10    2.70
   3   3 -12   12.10    2.10
   2   3 -12    4.70    1.70
   2   3 -12    5.00    1.50
   1   3 -12    3.60    1.40
   1   3 -12    3.50    1.70
   0   3 -12    1.80    1.70
   0   3 -12    2.50    1.40
  -1   3 -12   29.70    2.50
  -1   3 -12   23.10    2.50
   1  -3  12   30.10    3.40
  -2   3 -12   84.29    4.50
  -2   3 -12   84.89    4.60
   2  -3  12   86.89    5.60
  -3   3 -12   33.20    3.10
  -3   3 -12   38.70    3.10
   3  -3  12   41.20    3.90
  -4   3 -12   23.20    2.70
  -4   3 -12   24.10    2.70
   4  -3  12   30.10    3.60
   3   2 -12    2.10    1.60
   2   2 -12    8.70    1.90
   2   2 -12    6.80    1.50
   1   2 -12    5.30    1.50
   1   2 -12    8.10    1.90
   0   2 -12   13.70    1.80
   0   2 -12   12.60    1.30
   0   2 -12   13.20    2.10
  -1   2 -12    3.50    1.20
  -1   2 -12    6.10    1.60
  -2   2 -12   26.00    2.50
  -2   2 -12   26.70    2.50
   2  -2  12   34.50    3.50
  -3   2 -12   32.40    2.80
  -3   2 -12   30.40    2.80
   3  -2  12   35.80    3.70
  -4   2 -12   22.30    2.50
  -4   2 -12   22.90    2.60
   4  -2  12   24.70    3.40
  -5   2 -12    7.80    2.10
  -5   2 -12    4.90    1.90
   5  -2  12    4.10    2.70
   4   1 -12   37.70    3.30
   3   1 -12    9.00    1.90
   2   1 -12    0.50    1.50
   2   1 -12    0.80    1.30
   1   1 -12    0.00    1.50
   1   1 -12    1.10    1.30
   0   1 -12    3.00    1.60
   0   1 -12    2.50    1.40
   0   1 -12    2.70    0.80
  -1   1 -12    4.30    1.70
  -1   1 -12    4.80    1.10
  -1   1 -12    2.20    1.50
  -2   1 -12   16.90    2.10
  -2   1 -12   17.60    1.80
  -2   1 -12   16.20    2.40
  -3   1 -12   12.30    1.80
  -3   1 -12   11.90    2.00
  -4   1 -12   78.89    4.60
  -4   1 -12   83.49    4.70
   4  -1  12   87.39    5.50
  -5   1 -12    3.90    1.80
  -5   1 -12    3.40    1.90
   5  -1  12    7.80    2.70
   4   0 -12   27.00    3.10
   3   0 -12    9.20    2.00
   2   0 -12   24.90    2.30
   2   0 -12   25.20    2.80
   1   0 -12   24.40    2.30
   1   0 -12   19.80    2.40
   0   0 -12   93.09    5.20
   0   0 -12   97.59    4.10
   0   0 -12   94.09    4.70
  -1   0 -12   45.60    3.50
  -1   0 -12   46.10    3.20
  -1   0 -12   52.89    2.80
  -2   0 -12    3.40    1.70
  -2   0 -12    2.70    1.20
  -2   0 -12    2.40    1.50
  -3   0 -12    8.70    1.60
  -3   0 -12   10.80    2.10
  -3   0 -12    7.30    1.80
   3   0  12    6.60    1.70
  -4   0 -12   34.20    2.90
  -4   0 -12   32.20    3.00
   4   0  12   25.90    3.50
  -5   0 -12    0.20    1.60
  -5   0 -12    0.40    1.80
   5   0  12   -1.50    1.80
   4  -1 -12   -1.70    1.80
   3  -1 -12   35.90    3.20
   2  -1 -12   49.20    2.90
   2  -1 -12   49.70    3.60
  -2   1  12   47.30    3.70
   1  -1 -12   12.30    1.70
   1  -1 -12    9.70    1.90
  -1   1  12   10.80    1.70
   0  -1 -12    6.90    0.90
   0  -1 -12    6.30    1.80
   0  -1 -12    8.60    1.70
  -1  -1 -12  117.19    5.20
  -1  -1 -12  115.49    6.20
  -1  -1 -12  111.59    5.60
   1   1  12  130.79    7.20
  -2  -1 -12  218.88   10.50
  -2  -1 -12  215.58    9.60
  -2  -1 -12  234.98    9.50
   2   1  12  232.18   12.10
  -3  -1 -12   25.60    2.90
  -3  -1 -12   22.30    2.50
  -3  -1 -12   26.60    2.40
   3   1  12   33.20    3.60
  -4  -1 -12   58.39    3.60
  -4  -1 -12   59.79    4.00
  -4  -1 -12   57.69    3.80
   4   1  12   53.49    4.80
  -5  -1 -12   -0.30    1.70
  -5  -1 -12   -2.10    1.50
  -5  -1 -12   -2.80    1.70
   5   1  12   -0.40    1.90
   4  -2 -12    5.10    2.10
  -4   2  12    0.50    1.90
   3  -2 -12   14.70    2.30
  -3   2  12   14.80    2.40
   2  -2 -12   17.40    2.30
   2  -2 -12   15.50    1.70
  -2   2  12   16.70    2.40
   1  -2 -12  158.28    6.60
   1  -2 -12  148.59    7.50
  -1   2  12  148.89    8.60
   0  -2 -12    3.40    1.50
   0  -2 -12    3.80    0.80
   0  -2 -12    3.90    1.70
   0   2  12    2.80    2.00
  -1  -2 -12    5.60    1.20
  -1  -2 -12    6.10    1.70
  -1  -2 -12    7.80    1.90
   1   2  12    5.60    2.30
  -2  -2 -12  105.99    5.10
  -2  -2 -12  100.09    5.30
  -2  -2 -12  108.09    5.80
   2   2  12  124.59    7.30
  -3  -2 -12   21.90    2.50
  -3  -2 -12   29.30    3.00
  -3  -2 -12   27.60    2.50
   3   2  12   32.40    3.80
  -4  -2 -12   12.50    2.20
  -4  -2 -12   19.30    2.40
  -4  -2 -12   12.40    2.00
   4   2  12   16.30    2.70
  -5  -2 -12    5.30    1.80
  -5  -2 -12    7.80    2.00
  -5  -2 -12    7.50    2.10
   5   2  12    7.40    2.40
   6   2  12    5.20    2.60
   4  -3 -12    5.00    2.20
  -4   3  12    0.30    2.30
   3  -3 -12    6.80    2.00
  -3   3  12    1.20    2.30
   2  -3 -12   37.20    2.50
   2  -3 -12   38.00    3.30
  -2   3  12   33.00    4.20
   1  -3 -12   57.99    3.30
   1  -3 -12   58.79    3.90
  -1   3  12   55.89    5.30
   0  -3 -12    6.70    1.00
   0  -3 -12    8.60    1.60
   0  -3 -12    7.80    1.80
   0   3  12    8.70    2.60
  -1  -3 -12    1.50    1.10
  -1  -3 -12    1.20    1.60
  -1  -3 -12    0.70    1.40
   1   3  12    0.10    2.30
  -2  -3 -12   23.00    2.40
  -2  -3 -12   24.70    2.20
  -2  -3 -12   27.30    2.80
   2   3  12   21.80    3.30
  -3  -3 -12  309.07   13.40
  -3  -3 -12  290.57   12.20
  -3  -3 -12  294.07   12.30
   3   3  12  288.07   15.80
  -4  -3 -12   86.69    4.90
  -4  -3 -12   89.19    4.80
  -4  -3 -12  101.89    5.30
   4   3  12   88.79    6.60
  -5  -3 -12    3.10    1.90
  -5  -3 -12    1.90    1.70
  -5  -3 -12    4.40    2.00
   5   3  12    3.50    2.40
   4  -4 -12   12.50    2.70
  -4   4  12    9.00    2.90
   3  -4 -12    7.90    2.20
  -3   4  12    5.10    2.70
   2  -4 -12   20.20    2.50
   2  -4 -12   15.70    1.80
  -2   4  12   16.30    3.20
   1  -4 -12   80.69    4.80
   1  -4 -12   82.09    4.10
  -1   4  12   79.09    6.80
   0  -4 -12    2.70    0.90
   0  -4 -12    3.80    1.70
   0  -4 -12    5.70    1.50
   0   4  12   -1.10    2.60
  -1  -4 -12   30.30    2.10
  -1  -4 -12   28.60    2.80
  -1  -4 -12   26.20    2.50
   1   4  12   24.20    4.00
  -2  -4 -12   48.90    3.30
  -2  -4 -12   52.29    3.60
  -2  -4 -12   51.89    3.00
   2   4  12   50.99    5.80
  -3  -4 -12   50.39    3.20
  -3  -4 -12   53.29    3.70
  -3  -4 -12   45.00    3.40
   3   4  12   56.19    5.50
  -4  -4 -12   41.90    3.10
  -4  -4 -12   47.00    3.40
  -4  -4 -12   38.40    3.20
   4   4  12   38.30    5.00
  -5  -4 -12   16.50    2.40
  -5  -4 -12   17.90    2.30
  -5  -4 -12   16.40    2.20
   5   4  12   13.10    3.10
   4  -5 -12    1.20    2.40
  -4   5  12   -5.70    2.60
   3  -5 -12    0.20    2.20
  -3   5  12    0.00    2.70
   2  -5 -12   35.00    2.70
   2  -5 -12   33.50    3.40
  -2   5  12   30.90    4.30
   1  -5 -12   12.90    2.20
   1  -5 -12   13.30    1.80
  -1   5  12    8.10    3.20
   0  -5 -12   13.10    2.20
   0  -5 -12   10.60    1.80
   0   5  12    0.40    3.10
  -1  -5 -12  153.78    6.40
  -1  -5 -12  138.99    6.50
  -1  -5 -12  145.09    7.30
   1   5  12  135.59   10.00
  -2  -5 -12    7.10    1.90
  -2  -5 -12    8.20    1.80
  -2  -5 -12    4.70    1.40
   2   5  12    1.60    2.80
  -3  -5 -12   24.20    2.20
  -3  -5 -12   18.10    2.20
  -3  -5 -12   19.90    2.40
   3   5  12   11.60    3.20
  -4  -5 -12   37.10    3.10
  -4  -5 -12   36.30    2.90
  -4  -5 -12   33.80    3.10
   4   5  12   28.50    4.10
  -5  -5 -12    0.00    1.90
  -5  -5 -12    0.20    1.60
  -5  -5 -12    1.20    1.60
   5   5  12    1.00    2.60
   3  -6 -12   -2.40    2.20
  -3   6  12   -1.00    2.80
   2  -6 -12   50.99    4.30
   2  -6 -12   60.39    3.50
  -2   6  12   62.19    6.60
   1  -6 -12    5.30    2.00
   1  -6 -12    2.80    1.60
  -1   6  12   -0.90    2.90
   0  -6 -12    8.70    2.20
   0  -6 -12    5.60    1.70
   0   6  12    5.60    1.80
   0   6  12    9.90    3.60
  -1  -6 -12    2.20    1.80
  -1  -6 -12    4.00    1.70
  -1  -6 -12    4.90    1.30
   1   6  12    8.60    3.50
  -2  -6 -12    1.60    1.50
  -2  -6 -12   -1.60    1.60
  -2  -6 -12   -0.10    1.30
   2   6  12    1.40    3.00
  -3  -6 -12    3.20    1.70
  -3  -6 -12    2.10    1.70
  -3  -6 -12    1.20    1.30
   3   6  12    2.80    2.90
  -4  -6 -12   11.10    1.90
  -4  -6 -12    9.00    2.10
  -4  -6 -12   12.10    2.10
   4   6  12    7.40    3.00
  -5  -6 -12    9.30    2.20
  -5  -6 -12    7.60    1.90
   5   6  12    6.40    3.00
   3  -7 -12    8.90    2.70
  -3   7  12    7.60    3.70
   2  -7 -12   12.20    2.70
   2  -7 -12   18.20    2.20
  -2   7  12   12.60    4.00
   1  -7 -12    2.50    2.20
   1  -7 -12    1.10    1.70
  -1   7  12    0.70    3.40
   0  -7 -12    0.60    1.60
   0  -7 -12    0.80    1.90
   0   7  12    0.20    1.50
   0   7  12   -4.60    3.10
  -1  -7 -12   -2.50    1.50
  -1  -7 -12   -2.40    1.80
  -1  -7 -12   -0.80    1.20
   1   7  12   -2.70    3.30
  -2  -7 -12   12.80    1.70
  -2  -7 -12   13.50    2.00
  -2  -7 -12   13.30    2.30
   2   7  12    5.50    3.70
  -3  -7 -12    0.00    1.40
  -3  -7 -12    2.40    1.90
  -3  -7 -12    2.70    1.70
   3   7  12    1.30    3.20
  -4  -7 -12    5.10    1.90
  -4  -7 -12    2.50    1.90
  -4  -7 -12    2.70    1.50
   4   7  12    3.00    3.20
   5   7  12    3.60    3.30
   2  -8 -12    9.80    2.70
   2  -8 -12   10.10    2.10
  -2   8  12   10.40    4.20
   1  -8 -12   11.40    2.70
   1  -8 -12   13.10    2.10
  -1   8  12   13.80    4.50
   0  -8 -12    2.80    1.70
   0  -8 -12   -0.40    2.00
   0   8  12   -1.50    3.60
   0   8  12   -1.10    1.60
  -1  -8 -12   -1.00    1.60
  -1  -8 -12   -1.20    1.90
   1   8  12   -3.70    3.50
  -2  -8 -12    4.60    2.10
  -2  -8 -12    5.90    1.80
  -2  -8 -12    4.50    1.40
   2   8  12    2.90    3.80
  -3  -8 -12    1.10    1.90
  -3  -8 -12    2.20    1.50
  -3  -8 -12    0.80    1.70
   3   8  12   -3.80    3.20
  -4  -8 -12    1.50    1.60
  -4  -8 -12   -1.50    1.80
   4   8  12    0.00    3.30
   1  -9 -12   10.80    2.80
   1  -9 -12   11.40    2.20
  -1   9  12    5.80    4.50
   0  -9 -12    4.80    2.00
   0  -9 -12    2.00    2.30
   0   9  12    2.90    4.20
   0   9  12    3.00    1.90
  -1  -9 -12    0.90    1.80
  -1  -9 -12    0.00    2.20
   1   9  12   -1.50    4.10
   1   9  12    1.80    1.80
  -2  -9 -12    1.50    1.80
  -2  -9 -12    3.30    1.50
  -2  -9 -12    2.70    2.10
   2   9  12   -1.40    3.70
  -3  -9 -12    9.70    2.20
  -3  -9 -12   11.30    1.90
  -3  -9 -12    8.80    2.30
   3   9  12    6.90    4.30
   1   5 -13    5.70    1.70
   1   5 -13    4.40    2.00
   0   5 -13   50.69    3.50
  -1   5 -13    0.60    1.70
   1  -5  13    3.80    2.60
  -2   5 -13    8.00    2.10
  -2   5 -13    5.20    1.90
   2  -5  13    8.10    2.90
   2   4 -13   38.00    3.50
   1   4 -13    5.30    2.00
   1   4 -13    3.90    1.60
   0   4 -13    0.90    1.60
   0   4 -13    2.30    1.90
  -1   4 -13    3.60    1.70
   1  -4  13    1.40    2.20
  -2   4 -13   -0.20    1.70
  -2   4 -13   -2.60    1.40
   2  -4  13    0.50    2.40
  -3   4 -13   76.29    4.60
  -3   4 -13   76.79    4.60
   3  -4  13   80.99    5.70
   3   3 -13   52.79    4.00
   2   3 -13   16.70    2.50
   1   3 -13   23.90    2.40
   1   3 -13   20.40    2.60
   0   3 -13    3.30    1.60
   0   3 -13    1.30    1.80
  -1   3 -13    2.60    1.60
  -1   3 -13    2.10    1.30
  -2   3 -13   11.90    2.10
  -2   3 -13   13.00    1.90
   2  -3  13   12.90    2.90
  -3   3 -13   13.60    2.20
  -3   3 -13   12.70    2.10
   3  -3  13   13.10    3.00
  -4   3 -13   12.80    2.20
  -4   3 -13   14.00    2.40
   4  -3  13   18.40    3.30
   3   2 -13   15.40    2.40
   2   2 -13   43.00    3.00
   2   2 -13   41.70    3.50
   1   2 -13   77.59    4.80
   1   2 -13   79.69    4.20
   0   2 -13    6.10    1.90
   0   2 -13    7.10    1.60
  -1   2 -13   -0.40    1.60
  -1   2 -13    0.20    1.50
  -1   2 -13    1.10    1.10
  -2   2 -13   52.29    3.60
  -2   2 -13   54.29    3.50
  -3   2 -13   -0.10    1.60
  -3   2 -13   -2.10    1.30
   3  -2  13   -0.20    2.20
  -4   2 -13    9.70    2.20
  -4   2 -13    7.90    1.90
   4  -2  13    8.60    2.80
   4   1 -13    3.10    1.90
   3   1 -13    7.10    1.90
   2   1 -13   53.09    3.90
   2   1 -13   56.19    3.30
   1   1 -13   39.60    3.40
   1   1 -13   40.30    3.00
   0   1 -13   13.00    2.10
   0   1 -13   14.30    1.90
  -1   1 -13   13.20    1.50
  -1   1 -13   12.70    2.20
  -1   1 -13    9.90    1.80
  -2   1 -13   87.29    4.40
  -2   1 -13   79.89    4.60
  -2   1 -13   86.79    5.10
  -3   1 -13    9.30    1.70
  -3   1 -13   10.40    2.00
  -4   1 -13   32.40    3.00
  -4   1 -13   31.00    3.10
  -5   1 -13   33.00    3.20
  -5   1 -13   34.00    3.40
   4   0 -13    4.80    2.10
   3   0 -13    2.20    1.80
   2   0 -13   80.99    4.10
   2   0 -13   79.69    4.90
   1   0 -13  144.39    6.40
   1   0 -13  142.49    7.30
   0   0 -13    0.10    1.40
   0   0 -13    1.90    1.70
  -1   0 -13    4.90    1.70
  -1   0 -13    3.70    1.20
  -1   0 -13    3.70    1.70
  -2   0 -13   42.40    2.80
  -2   0 -13   36.60    3.10
  -2   0 -13   40.80    3.40
  -3   0 -13   28.90    2.90
  -3   0 -13   34.00    2.70
  -3   0 -13   30.80    3.20
  -4   0 -13   35.40    3.00
  -4   0 -13   36.60    3.50
  -4   0 -13   30.60    3.20
  -5   0 -13    1.20    2.20
  -5   0 -13    2.00    1.70
  -5   0 -13    0.90    2.00
   4  -1 -13    3.10    2.10
   3  -1 -13    0.20    1.80
   2  -1 -13   63.99    3.40
   2  -1 -13   54.99    4.10
   1  -1 -13   25.30    2.50
   1  -1 -13   26.00    2.90
   0  -1 -13    0.60    1.70
   0  -1 -13   -0.50    1.40
  -1  -1 -13   31.40    2.10
  -1  -1 -13   28.70    2.90
  -1  -1 -13   25.20    2.70
  -2  -1 -13    8.60    1.50
  -2  -1 -13    8.90    2.00
  -2  -1 -13    6.30    1.80
  -3  -1 -13  234.98   10.70
  -3  -1 -13  252.07   10.70
  -3  -1 -13  263.17   11.80
   3   1  13  251.77   13.30
  -4  -1 -13   21.90    2.60
  -4  -1 -13   29.90    3.20
  -4  -1 -13   22.60    2.40
   4   1  13   23.50    3.00
  -5  -1 -13   28.00    2.90
  -5  -1 -13   23.20    2.80
  -5  -1 -13   30.50    3.20
   5   1  13   21.90    3.10
   4  -2 -13    2.50    2.10
   3  -2 -13    3.30    2.00
   2  -2 -13   11.70    1.70
   2  -2 -13   10.40    2.20
   1  -2 -13    3.90    1.50
   1  -2 -13    3.60    1.70
  -1   2  13    1.40    1.80
   0  -2 -13   99.79    5.50
   0  -2 -13   93.19    4.80
   0   2  13  103.49    6.70
  -1  -2 -13  132.59    5.60
  -1  -2 -13  118.89    6.60
  -1  -2 -13  114.69    5.90
   1   2  13  136.79    8.00
  -2  -2 -13   70.19    4.40
  -2  -2 -13   60.59    3.90
  -2  -2 -13   65.69    3.60
   2   2  13   65.39    5.60
  -3  -2 -13   -1.50    1.50
  -3  -2 -13    2.90    1.90
  -3  -2 -13    1.70    1.70
   3   2  13    1.20    2.00
  -4  -2 -13   19.40    2.30
  -4  -2 -13   20.40    2.60
  -4  -2 -13   20.20    2.60
   4   2  13   15.70    2.80
  -5  -2 -13   33.60    3.20
  -5  -2 -13   31.80    3.40
  -5  -2 -13   32.60    3.30
   5   2  13   33.60    4.40
   4  -3 -13   -1.20    2.10
   3  -3 -13    3.70    2.00
  -3   3  13   -2.10    2.10
   2  -3 -13    3.10    1.80
   2  -3 -13    2.10    1.50
  -2   3  13   -1.00    2.10
   1  -3 -13    3.80    1.60
   1  -3 -13    6.90    1.90
  -1   3  13    3.70    2.30
   0  -3 -13   19.80    2.10
   0  -3 -13   26.50    2.80
   0   3  13   15.60    3.00
  -1  -3 -13   39.80    3.10
  -1  -3 -13   37.50    3.30
  -1  -3 -13   43.10    2.50
   1   3  13   38.30    5.10
  -2  -3 -13    2.30    1.60
  -2  -3 -13   -0.70    1.70
  -2  -3 -13    1.80    1.30
   2   3  13   -0.70    2.30
  -3  -3 -13    0.30    1.70
  -3  -3 -13    0.80    1.50
  -3  -3 -13    1.60    1.80
   3   3  13    3.10    2.10
  -4  -3 -13   30.40    3.10
  -4  -3 -13   35.30    2.90
  -4  -3 -13   32.70    3.10
   4   3  13   27.20    3.60
  -5  -3 -13   49.00    3.60
  -5  -3 -13   55.49    4.00
  -5  -3 -13   50.89    3.90
   5   3  13   48.40    5.40
   3  -4 -13    1.80    2.10
  -3   4  13   -0.80    2.40
   2  -4 -13   73.99    4.80
   2  -4 -13   77.39    3.90
  -2   4  13   65.19    6.00
   1  -4 -13    9.50    1.70
   1  -4 -13    9.20    2.00
  -1   4  13    5.50    2.70
   0  -4 -13   -1.20    1.50
   0  -4 -13   -0.30    1.70
   0   4  13   -1.10    2.50
  -1  -4 -13   11.70    1.90
  -1  -4 -13   13.50    1.50
  -1  -4 -13   12.90    2.20
   1   4  13    7.20    3.00
  -2  -4 -13   20.40    2.10
  -2  -4 -13   18.80    2.40
  -2  -4 -13   18.10    2.20
   2   4  13   15.60    3.10
  -3  -4 -13    3.10    1.90
  -3  -4 -13   -0.20    1.70
  -3  -4 -13    0.90    1.50
   3   4  13    0.30    2.30
  -4  -4 -13    0.60    1.80
  -4  -4 -13   -0.60    1.50
  -4  -4 -13    2.60    1.80
   4   4  13    3.50    2.30
  -5  -4 -13   16.20    2.30
  -5  -4 -13   19.00    2.40
  -5  -4 -13   15.60    2.50
   5   4  13    7.50    2.90
   3  -5 -13    1.80    2.20
  -3   5  13    0.40    2.70
   2  -5 -13    2.00    2.10
   2  -5 -13    0.40    1.50
  -2   5  13   -1.20    2.80
   1  -5 -13   10.80    1.80
   1  -5 -13    9.70    2.20
  -1   5  13    7.60    3.20
   0  -5 -13    1.60    1.50
   0  -5 -13    3.70    1.90
   0   5  13    2.90    2.90
  -1  -5 -13   15.10    2.30
  -1  -5 -13   11.10    1.50
  -1  -5 -13   12.30    1.90
   1   5  13   10.50    3.40
  -2  -5 -13   28.10    2.80
  -2  -5 -13   34.40    2.40
  -2  -5 -13   28.70    3.10
   2   5  13   31.90    4.40
  -3  -5 -13   -1.10    1.30
  -3  -5 -13   -1.50    1.60
  -3  -5 -13    0.50    1.70
   3   5  13   -0.20    2.70
  -4  -5 -13   37.50    3.30
  -4  -5 -13   39.90    3.30
  -4  -5 -13   38.10    3.00
   4   5  13   28.70    4.30
  -5  -5 -13    3.10    1.80
  -5  -5 -13    0.50    1.80
  -5  -5 -13    0.70    2.00
   5   5  13    0.70    2.40
   3  -6 -13    5.30    2.60
  -3   6  13    0.60    3.00
   2  -6 -13    5.00    1.80
   2  -6 -13    7.10    2.50
  -2   6  13    1.20    3.20
   1  -6 -13   87.39    5.50
   1  -6 -13   90.49    4.70
  -1   6  13   85.49    8.00
   0  -6 -13   26.40    2.70
   0  -6 -13   33.40    3.40
   0   6  13   29.00    4.80
   0   6  13   32.40    3.10
  -1  -6 -13   30.90    3.20
  -1  -6 -13   30.20    2.30
  -1  -6 -13   25.70    2.70
   1   6  13   18.20    4.20
  -2  -6 -13    6.00    1.80
  -2  -6 -13    8.10    1.60
  -2  -6 -13    5.80    2.10
   2   6  13    4.80    3.30
  -3  -6 -13   -1.40    1.70
  -3  -6 -13    0.80    1.40
  -3  -6 -13    0.90    1.70
   3   6  13   -0.20    2.70
  -4  -6 -13   35.60    3.20
  -4  -6 -13   37.30    3.30
  -4  -6 -13   35.20    3.00
   4   6  13   28.40    4.50
   2  -7 -13    2.80    2.40
   2  -7 -13    1.10    1.80
  -2   7  13   -0.50    3.40
   1  -7 -13   26.10    2.70
   1  -7 -13   17.80    2.90
  -1   7  13   14.40    4.10
   0  -7 -13   17.10    2.20
   0  -7 -13   14.60    2.60
   0   7  13    9.30    3.80
   0   7  13   17.80    2.30
  -1  -7 -13    5.40    2.20
  -1  -7 -13    7.40    1.50
  -1  -7 -13    1.60    1.80
   1   7  13    6.70    3.70
  -2  -7 -13   11.60    1.70
  -2  -7 -13   13.00    2.40
  -2  -7 -13    9.80    2.10
   2   7  13   10.70    4.10
  -3  -7 -13   -0.20    2.00
  -3  -7 -13   -0.70    1.80
  -3  -7 -13    0.30    1.40
   3   7  13   -1.60    3.30
  -4  -7 -13   15.30    2.50
  -4  -7 -13   26.20    2.60
  -4  -7 -13   21.40    2.70
   4   7  13    9.30    3.80
   1  -8 -13    7.00    2.00
   1  -8 -13    8.70    2.70
  -1   8  13    4.50    4.00
   0  -8 -13   13.70    2.70
   0  -8 -13    8.50    2.00
   0   8  13   13.20    2.20
   0   8  13    8.80    4.10
  -1  -8 -13    5.80    1.90
  -1  -8 -13    5.00    2.30
   1   8  13    5.60    4.20
  -2  -8 -13    1.60    1.40
  -2  -8 -13   -1.30    1.70
  -2  -8 -13    2.10    2.20
   2   8  13    3.00    3.90
  -3  -8 -13    1.40    1.50
  -3  -8 -13   -1.10    1.80
  -3  -8 -13   -0.10    1.90
   3   8  13   -5.10    3.40
   0  -9 -13    1.60    2.50
   0  -9 -13    1.90    1.90
   0   9  13    3.10    2.00
   0   9  13   -1.60    4.10
  -1  -9 -13   21.80    3.30
  -1  -9 -13   19.30    2.50
   1   9  13   15.80    5.20
   1   9  13   16.20    2.60
  -2  -9 -13   -1.20    1.80
  -2  -9 -13   -1.20    1.40
  -2  -9 -13   -0.30    2.20
   2   9  13    0.90    4.40
   1   4 -14   35.30    3.50
   1   4 -14   34.60    3.00
   0   4 -14   -0.40    1.90
   0   4 -14    0.20    1.60
  -1   4 -14    3.80    1.90
  -2   4 -14   -2.10    1.70
   2  -4  14   -0.50    2.40
   2   3 -14    2.00    2.00
   1   3 -14   93.59    5.70
   1   3 -14  100.39    5.10
   0   3 -14   97.29    5.10
   0   3 -14   99.19    5.70
  -1   3 -14   14.90    2.20
  -1   3 -14   19.60    2.70
  -2   3 -14    0.90    1.70
  -2   3 -14    0.40    1.40
  -3   3 -14   14.40    2.20
  -3   3 -14   12.20    2.30
   3  -3  14   17.20    3.20
   3   2 -14    3.80    2.00
   2   2 -14    4.70    2.00
   1   2 -14   59.39    3.70
   1   2 -14   56.89    4.20
   0   2 -14  107.99    6.00
   0   2 -14  103.39    5.30
  -1   2 -14   16.00    2.40
  -1   2 -14   14.50    2.20
  -2   2 -14    3.00    1.80
  -2   2 -14    4.70    2.10
  -2   2 -14    1.60    1.40
  -3   2 -14    9.10    1.90
  -3   2 -14    9.90    2.20
   3   1 -14    1.50    1.90
   2   1 -14    1.60    1.90
   1   1 -14    0.00    1.50
   1   1 -14    0.10    1.80
   0   1 -14   33.40    3.30
   0   1 -14   32.30    2.90
  -1   1 -14   16.60    2.40
  -1   1 -14   16.30    2.20
  -2   1 -14   -0.50    1.60
  -2   1 -14   -2.90    1.70
  -2   1 -14   -0.10    1.30
  -3   1 -14   13.70    2.00
  -3   1 -14    9.10    2.10
  -3   1 -14   11.30    2.50
  -4   1 -14   20.40    2.50
  -4   1 -14   28.20    3.30
  -4   1 -14   24.10    2.80
   3   0 -14    1.60    2.00
   2   0 -14    0.90    1.90
   1   0 -14   48.70    3.40
   1   0 -14   51.49    3.90
   0   0 -14   62.89    4.40
   0   0 -14   65.99    3.90
  -1   0 -14   49.80    3.80
  -1   0 -14   52.79    3.60
  -2   0 -14   59.09    4.20
  -2   0 -14   53.69    3.80
  -2   0 -14   61.39    3.50
  -3   0 -14   25.10    2.70
  -3   0 -14   23.80    2.90
  -3   0 -14   24.00    2.50
  -4   0 -14   43.10    3.80
  -4   0 -14   37.20    3.50
  -4   0 -14   41.50    3.30
   3  -1 -14    1.50    2.00
   2  -1 -14    0.90    1.90
   1  -1 -14    4.20    1.90
   1  -1 -14    6.60    1.70
   0  -1 -14    0.00    1.60
   0  -1 -14    5.50    1.90
  -1  -1 -14   78.09    4.90
  -1  -1 -14   81.09    4.50
  -2  -1 -14    6.60    2.00
  -2  -1 -14    9.80    1.60
  -2  -1 -14   10.20    2.20
  -3  -1 -14   43.50    3.20
  -3  -1 -14   43.20    3.60
  -3  -1 -14   39.20    3.40
  -4  -1 -14   17.30    2.70
  -4  -1 -14   15.40    2.50
  -4  -1 -14   16.10    2.30
   3  -2 -14    2.50    2.10
   2  -2 -14   -1.30    1.80
   1  -2 -14   27.50    3.00
   1  -2 -14   22.00    2.30
   0  -2 -14   11.50    2.10
   0  -2 -14   11.40    1.90
  -1  -2 -14   18.90    2.60
  -1  -2 -14   19.20    2.30
  -2  -2 -14   56.29    4.00
  -2  -2 -14   55.79    3.30
  -2  -2 -14   50.69    3.70
  -3  -2 -14   42.90    3.40
  -3  -2 -14   40.20    3.60
  -3  -2 -14   38.30    3.00
  -4  -2 -14    1.50    2.00
  -4  -2 -14    0.70    1.70
  -4  -2 -14    1.60    2.00
   3  -3 -14    5.50    2.30
   2  -3 -14   -0.90    1.80
   1  -3 -14   31.50    3.20
   1  -3 -14   30.50    2.80
   0  -3 -14   29.20    2.70
   0  -3 -14   27.40    3.00
  -1  -3 -14   14.70    2.40
  -1  -3 -14   14.20    2.10
   1   3  14    9.60    2.80
  -2  -3 -14   -1.10    1.20
  -2  -3 -14    0.30    1.70
  -2  -3 -14   -0.40    1.80
   2   3  14   -1.70    2.30
  -3  -3 -14    0.80    2.00
  -3  -3 -14    0.50    1.50
  -3  -3 -14   -2.00    1.70
   3   3  14    0.20    2.30
  -4  -3 -14   12.60    2.40
  -4  -3 -14   17.70    2.50
  -4  -3 -14   14.00    2.10
   4   3  14    8.90    2.70
   5   3  14    8.60    2.60
   3  -4 -14    1.90    2.30
   2  -4 -14    1.40    2.10
  -2   4  14    2.20    2.50
   1  -4 -14   51.59    3.20
   1  -4 -14   48.30    3.90
  -1   4  14   39.30    4.60
   0  -4 -14   70.19    4.70
   0  -4 -14   73.59    4.10
   0   4  14   67.39    6.40
  -1  -4 -14   13.50    2.10
  -1  -4 -14   16.10    1.60
  -1  -4 -14   13.70    2.30
   1   4  14    9.50    3.10
  -2  -4 -14    0.00    1.60
  -2  -4 -14    1.90    1.30
  -2  -4 -14    0.60    1.90
   2   4  14   -0.80    2.70
  -3  -4 -14    4.00    2.10
  -3  -4 -14    4.60    1.50
  -3  -4 -14    1.50    1.80
   3   4  14    0.40    2.60
  -4  -4 -14    7.80    1.80
  -4  -4 -14   10.20    2.30
  -4  -4 -14   13.60    2.40
   4   4  14    3.40    2.50
   2  -5 -14   23.90    3.10
  -2   5  14   27.10    4.00
   1  -5 -14   -1.10    2.00
   1  -5 -14   -0.60    1.60
  -1   5  14   -0.70    2.80
   0  -5 -14   59.09    4.30
   0  -5 -14   59.49    3.70
   0   5  14   50.59    6.20
  -1  -5 -14   10.50    1.50
  -1  -5 -14   11.70    2.30
  -1  -5 -14    4.80    1.90
   1   5  14    7.90    3.30
  -2  -5 -14   11.10    2.10
  -2  -5 -14   14.90    1.80
  -2  -5 -14   11.30    2.30
   2   5  14    9.70    3.30
  -3  -5 -14    2.10    1.90
  -3  -5 -14    5.50    1.60
  -3  -5 -14    6.40    2.10
   3   5  14    2.90    2.90
  -4  -5 -14    6.40    2.20
  -4  -5 -14    4.70    1.70
  -4  -5 -14    6.10    2.10
   4   5  14   -0.30    2.60
   2  -6 -14    0.70    2.40
  -2   6  14    1.80    3.20
   1  -6 -14   -0.20    1.70
   1  -6 -14    0.00    2.20
  -1   6  14   -0.60    3.00
   0  -6 -14    3.70    1.80
   0  -6 -14    4.00    2.20
   0   6  14    3.50    3.30
  -1  -6 -14   15.70    2.20
  -1  -6 -14   18.50    2.80
  -1  -6 -14   19.90    2.00
   1   6  14   10.30    3.80
  -2  -6 -14   38.50    2.70
  -2  -6 -14   39.10    3.60
  -2  -6 -14   33.10    3.10
   2   6  14   29.80    5.00
  -3  -6 -14   12.80    2.40
  -3  -6 -14   12.70    2.30
  -3  -6 -14   11.00    1.90
   3   6  14    6.10    3.40
  -4  -6 -14    0.40    2.00
  -4  -6 -14    0.70    2.00
  -4  -6 -14    1.40    1.60
   4   6  14    4.10    3.00
   1  -7 -14    1.70    1.80
   1  -7 -14    0.10    2.20
  -1   7  14   -2.80    3.20
   0  -7 -14   -1.40    1.70
   0  -7 -14    0.60    2.20
   0   7  14   -1.70    3.20
  -1  -7 -14   -0.30    1.80
  -1  -7 -14    1.00    1.30
  -1  -7 -14    0.20    2.10
   1   7  14   -4.90    3.30
  -2  -7 -14    7.70    2.30
  -2  -7 -14    4.80    1.50
  -2  -7 -14    5.40    2.00
   2   7  14    5.40    3.70
  -3  -7 -14    0.90    1.90
  -3  -7 -14    0.40    1.60
  -3  -7 -14    2.30    2.10
   3   7  14    0.30    3.30
   0  -8 -14    1.20    1.80
   0  -8 -14   -0.70    2.40
   0   8  14    4.80    4.10
  -1  -8 -14   -2.00    2.20
  -1  -8 -14    0.90    1.80
   1   8  14   -2.60    3.90
  -2  -8 -14    4.00    2.00
  -2  -8 -14    3.40    2.30
  -2  -8 -14    4.30    1.60
   2   8  14   -1.20    4.00
   1   3 -15    0.20    1.60
   1   3 -15    2.50    2.10
   0   3 -15    0.90    2.00
   0   3 -15    0.40    1.70
  -1   3 -15   77.69    5.10
  -1   3 -15   80.79    4.70
   1   2 -15   -0.80    1.70
   1   2 -15    2.20    2.10
   0   2 -15    4.60    1.80
   0   2 -15    5.40    2.20
  -1   2 -15   42.00    3.40
  -1   2 -15   44.10    3.80
  -2   2 -15   27.70    3.20
  -2   2 -15   32.00    3.10
   2   1 -15    4.20    2.20
   1   1 -15    4.00    1.80
   1   1 -15    5.40    2.20
   0   1 -15   87.99    5.40
   0   1 -15   87.09    4.90
  -1   1 -15   18.60    2.40
  -1   1 -15   16.60    2.60
  -2   1 -15    5.60    2.00
  -2   1 -15    8.00    2.30
  -3   1 -15   38.00    3.70
  -3   1 -15   35.10    3.10
  -3   1 -15   36.70    3.50
   2   0 -15    0.30    1.90
   1   0 -15   12.20    2.50
   1   0 -15   14.90    2.20
   0   0 -15   74.89    5.00
   0   0 -15   79.89    4.50
  -1   0 -15   37.50    3.40
  -1   0 -15   35.70    3.20
  -2   0 -15   13.50    2.30
  -2   0 -15   13.80    2.50
  -3   0 -15   68.49    4.80
  -3   0 -15   70.19    4.10
  -3   0 -15   63.49    4.30
   2  -1 -15   24.10    3.00
   1  -1 -15   -1.20    1.60
   1  -1 -15   -2.20    1.80
   0  -1 -15   -0.80    1.80
   0  -1 -15   -1.60    1.70
  -1  -1 -15   10.10    2.10
  -1  -1 -15   12.00    2.30
  -2  -1 -15    0.10    2.00
  -2  -1 -15    0.50    1.90
  -3  -1 -15    2.40    1.90
  -3  -1 -15    0.50    1.60
  -3  -1 -15    0.70    2.00
  -4  -1 -15    3.50    2.30
  -4  -1 -15    0.30    1.80
  -4  -1 -15    1.70    2.00
   2  -2 -15   20.20    2.80
   1  -2 -15   -0.20    1.60
   1  -2 -15    2.80    2.00
   0  -2 -15    6.80    1.90
   0  -2 -15    7.70    2.10
  -1  -2 -15    8.90    2.00
  -1  -2 -15    8.50    2.20
  -2  -2 -15  123.79    6.60
  -2  -2 -15  113.19    6.00
  -3  -2 -15   -1.70    1.80
  -3  -2 -15    0.40    2.10
  -3  -2 -15   -0.50    1.50
  -4  -2 -15   13.70    2.60
  -4  -2 -15    6.30    2.30
  -4  -2 -15    7.60    2.00
   2  -3 -15   60.89    4.60
   1  -3 -15   -0.20    1.90
   1  -3 -15    0.10    1.70
   0  -3 -15    9.70    2.30
   0  -3 -15    5.40    1.90
  -1  -3 -15   45.90    3.80
  -1  -3 -15   43.90    3.40
  -2  -3 -15   23.70    2.80
  -2  -3 -15   36.40    3.40
  -3  -3 -15    7.50    1.80
  -3  -3 -15    8.30    2.30
  -3  -3 -15    7.40    2.20
  -4  -3 -15    0.70    2.10
  -4  -3 -15    0.20    1.70
  -4  -3 -15    2.90    2.20
   2  -4 -15    3.30    2.40
   1  -4 -15    3.60    2.20
   1  -4 -15    5.00    1.80
   0  -4 -15   52.49    3.70
   0  -4 -15   54.09    4.20
  -1  -4 -15   91.79    5.00
  -1  -4 -15   96.59    5.70
  -2  -4 -15   34.50    3.40
  -2  -4 -15   30.30    3.10
  -2  -4 -15   35.00    2.60
  -3  -4 -15   37.30    3.50
  -3  -4 -15   48.20    3.20
  -3  -4 -15   43.40    3.80
   3   4  15   41.90    5.60
  -4  -4 -15   -1.20    1.70
  -4  -4 -15    1.80    2.20
  -4  -4 -15   -3.20    2.00
   4   4  15   -0.20    2.50
   2  -5 -15   22.40    3.20
   1  -5 -15   18.10    2.80
   1  -5 -15   17.00    2.30
  -1   5  15   14.40    3.60
   0  -5 -15   -0.10    1.70
   0  -5 -15    0.00    2.10
   0   5  15   -2.40    2.70
  -1  -5 -15    9.50    2.10
  -1  -5 -15   11.10    2.50
   1   5  15    6.00    3.30
  -2  -5 -15   16.50    2.60
  -2  -5 -15   10.90    2.20
  -2  -5 -15   15.70    1.80
   2   5  15    8.90    3.50
  -3  -5 -15   44.80    3.80
  -3  -5 -15   45.30    3.60
  -3  -5 -15   44.70    3.20
   3   5  15   33.50    4.80
   1  -6 -15   -0.80    1.70
   1  -6 -15   -0.80    2.30
  -1   6  15   -3.50    3.00
   0  -6 -15    0.70    1.80
   0  -6 -15    0.90    2.20
   0   6  15   -0.90    3.00
  -1  -6 -15    8.00    2.10
  -1  -6 -15    7.60    2.40
   1   6  15   -0.40    3.30
  -2  -6 -15    1.20    2.20
  -2  -6 -15   -3.50    1.20
  -2  -6 -15    1.40    1.90
   2   6  15   -2.70    3.20
  -3  -6 -15   22.20    2.80
  -3  -6 -15   23.00    3.00
  -3  -6 -15   21.70    2.30
   3   6  15   10.80    3.80
   0  -7 -15   -1.30    2.40
   0  -7 -15   -1.10    1.80
   0   7  15   -2.80    3.40
  -1  -7 -15    6.30    2.50
  -1  -7 -15    8.70    2.20
   1   7  15    0.80    3.60
  -2  -7 -15    1.20    1.40
  -2  -7 -15    1.80    2.00
  -2  -7 -15   -0.30    2.30
   2   7  15   -3.10    3.40
   0   1 -16   -0.70    1.80
   0   1 -16    0.90    2.10
  -1   1 -16    6.90    2.20
  -1   1 -16    8.20    2.40
  -2   1 -16   11.20    2.40
  -2   1 -16   10.50    2.60
   1   0 -16   26.70    3.30
   1   0 -16   29.80    3.10
   0   0 -16   11.90    2.30
   0   0 -16   13.70    2.70
  -1   0 -16    0.10    1.90
  -1   0 -16    0.30    2.00
  -2   0 -16  177.98    9.00
  -2   0 -16  171.18    8.20
   1  -1 -16   73.49    4.30
   1  -1 -16   69.99    5.00
   0  -1 -16    8.30    2.10
   0  -1 -16    7.10    2.30
  -1  -1 -16   -0.20    1.80
  -1  -1 -16    1.60    2.10
  -2  -1 -16   -3.50    1.90
  -2  -1 -16    0.60    2.10
  -3  -1 -16   19.40    2.90
  -3  -1 -16   21.30    3.00
   1  -2 -16   14.30    2.70
   1  -2 -16   15.90    2.30
   0  -2 -16   -0.10    1.80
   0  -2 -16    1.80    2.10
  -1  -2 -16   -1.80    1.90
  -1  -2 -16   -0.40    1.80
  -2  -2 -16    0.30    2.10
  -2  -2 -16   -0.30    2.00
  -3  -2 -16   57.59    4.40
  -3  -2 -16   47.40    4.00
   1  -3 -16    4.40    2.30
   1  -3 -16    3.80    2.00
   0  -3 -16    4.20    2.20
   0  -3 -16    1.10    1.80
  -1  -3 -16   -0.70    1.80
  -1  -3 -16    1.00    2.10
  -2  -3 -16    6.40    2.20
  -2  -3 -16    6.20    2.40
  -3  -3 -16   -1.50    2.00
  -3  -3 -16    2.10    2.30
   1  -4 -16    1.20    2.20
   1  -4 -16    0.10    1.80
   0  -4 -16    9.10    2.10
   0  -4 -16   11.20    2.70
  -1  -4 -16   -0.90    1.70
  -1  -4 -16   -1.60    2.00
  -2  -4 -16    5.40    2.10
  -2  -4 -16    7.70    2.40
  -3  -4 -16    1.70    2.10
  -3  -4 -16    6.20    2.40
   0  -5 -16   -1.60    1.80
   0  -5 -16    0.10    2.20
  -1  -5 -16   32.90    3.60
  -1  -5 -16   26.00    2.80
  -2  -5 -16    1.30    2.00
  -2  -5 -16    1.90    2.20
;
_shelx_res_checksum     62196
_shelx_res_file
;
REM Solution 1  R1  0.193  Rweak  0.004,  Alpha = 0.0738  in P-1
REM Formula:  C19 N3 S2
TITL scan_0m in P-1
CELL  0.71073   6.4453  10.0228  14.2490   79.171   83.694   83.625
ZERR    2.00   0.00110   0.00180   0.00250   0.0050   0.0050   0.0060
LATT  1
SFAC C  H  N  S
UNIT 40  40  4  4
OMIT     0   1   0
OMIT     0   0   1
OMIT     0   1   1
L.S. 10
ACTA
BOND $H
FMAP 2
PLAN 20
SIZE 0.400 0.400 0.400
EADP C1 C201
EADP C2 C202
EADP C3 C203
EADP C4 C204
EADP C5 C205
EADP C6 C206
EADP C7 C207
EADP C8 C208
EADP C9 C209
EADP C10 C210
EADP C11 C211
EADP C41 C241
EADP C51 C251
EADP C61 C261
EADP N1 N201
EADP N2 N202
EADP S1 S201
REM FLAT C201 > C207
REM FLAT C208 > C261
MPLA 9 C1 > C8
MPLA 5 C8 > C61
MPLA 6 C201 > C208
MPLA 6 C208 > C261
MPLA 6 C12 > C71
CONF
HTAB
EQIV $1 x-1, y+1, z
HTAB C261 S2_$1
EQIV $2 x+1, y, z
HTAB C12 N2_$2
EQIV $3 -x+2, -y, -z+1
HTAB C71 S201_$3
TEMP -73.000
WGHT    0.063900    0.397000
FVAR       0.62629   0.88429
PART 1
SAME C201 > C261
SAME C1 C2 > C61
C1    1    0.936647    0.228932    0.230537    21.00000    0.03285    0.05151 =
         0.02428    0.01029   -0.00499   -0.00652
C2    1    0.739756    0.249837    0.194743    21.00000    0.03029    0.04934 =
         0.02534    0.01174   -0.00300   -0.00457
C3    1    0.603977    0.365327    0.205137    21.00000    0.04178    0.05174 =
         0.03398   -0.00023   -0.01215   -0.00278
AFIX  43
H3    2    0.472952    0.381802    0.178333    21.00000   -1.20000
AFIX   0
C4    1    0.671323    0.457894    0.258101    21.00000    0.05174    0.05231 =
         0.02646    0.00422   -0.00265   -0.00636
C5    1    0.869210    0.433742    0.296206    21.00000    0.05510    0.05574 =
         0.02683    0.00238   -0.00423   -0.01381
C6    1    1.002374    0.319724    0.282419    21.00000    0.04363    0.06595 =
         0.02312    0.00392   -0.00550   -0.00824
AFIX  43
H6    2    1.135256    0.303349    0.307528    21.00000   -1.20000
AFIX   0
C41   1    0.528438    0.583409    0.272768    21.00000    0.07048    0.06180 =
         0.05520   -0.01366   -0.00817    0.00286
AFIX 137
H41A  2    0.398783    0.583990    0.242576    21.00000   -1.50000
H41B  2    0.598603    0.665094    0.243635    21.00000   -1.50000
H41C  2    0.495063    0.582720    0.341626    21.00000   -1.50000
AFIX   0
C51   1    0.935878    0.529711    0.354696    21.00000    0.08225    0.07669 =
         0.04949   -0.01674   -0.01230   -0.00757
AFIX 137
H51A  2    0.845005    0.525562    0.414814    21.00000   -1.50000
H51B  2    0.924429    0.623014    0.318236    21.00000   -1.50000
H51C  2    1.081504    0.502896    0.369030    21.00000   -1.50000
AFIX   0
N1    3    1.027834    0.107905    0.205599    21.00000    0.02970    0.05250 =
         0.02471    0.00294   -0.00482   -0.00605
C7    1    0.882756    0.060078    0.159206    21.00000    0.03022    0.05137 =
         0.02101    0.00811   -0.00358   -0.00708
N2    3    0.710151    0.143247    0.150090    21.00000    0.02992    0.04846 =
         0.02976    0.00708   -0.00569   -0.00429
C8    1    0.907698   -0.069141    0.126570    21.00000    0.03269    0.05528 =
         0.02352    0.00516   -0.00494   -0.00599
C9    1    1.052591   -0.181734    0.142800    21.00000    0.05012    0.06304 =
         0.04127   -0.00373   -0.01880    0.00928
AFIX  43
H9    2    1.168562   -0.186327    0.179443    21.00000   -1.20000
AFIX   0
C10   1    1.008764   -0.288236    0.099019    21.00000    0.06097    0.06089 =
         0.05286   -0.01137   -0.01631    0.01187
AFIX  43
H10   2    1.094218   -0.372297    0.102819    21.00000   -1.20000
AFIX   0
C11   1    0.834075   -0.261513    0.050675    21.00000    0.05541    0.06314 =
         0.02585    0.00218   -0.00167   -0.01142
S1    4    0.720422   -0.101763    0.058450    21.00000    0.04161    0.05790 =
         0.03246    0.00359   -0.01252   -0.00576
C61   1    0.739081   -0.351545   -0.002465    21.00000    0.08357    0.07208 =
         0.04195   -0.00700   -0.01229   -0.01528
AFIX 137
H61C  2    0.825428   -0.358644   -0.062688    21.00000   -1.50000
H61A  2    0.597277   -0.312385   -0.016504    21.00000   -1.50000
H61B  2    0.732388   -0.442509    0.037030    21.00000   -1.50000
AFIX   0
PART 2
C201  1    0.977700   -0.057882    0.141634   -21.00000    0.03285    0.05151 =
         0.02428    0.01029   -0.00499   -0.00652
C202  1    0.774937   -0.018464    0.114655   -21.00000    0.03029    0.04934 =
         0.02534    0.01174   -0.00300   -0.00457
C203  1    0.652802   -0.097941    0.072834   -21.00000    0.04178    0.05174 =
         0.03398   -0.00023   -0.01215   -0.00278
AFIX  43
H203  2    0.511638   -0.071396    0.059126   -21.00000   -1.20000
AFIX   0
C204  1    0.768510   -0.223977    0.053572   -21.00000    0.05174    0.05231 =
         0.02646    0.00422   -0.00265   -0.00636
C205  1    0.979732   -0.262614    0.072150   -21.00000    0.05510    0.05574 =
         0.02683    0.00238   -0.00423   -0.01381
C206  1    1.079258   -0.178125    0.116190   -21.00000    0.04363    0.06595 =
         0.02312    0.00392   -0.00550   -0.00824
AFIX  43
H206  2    1.221053   -0.203000    0.129417   -21.00000   -1.20000
AFIX   0
C241  1    0.654601   -0.312806    0.005087   -21.00000    0.07048    0.06180 =
         0.05520   -0.01366   -0.00817    0.00286
AFIX 137
H24A  2    0.523858   -0.262511   -0.016179   -21.00000   -1.50000
H24B  2    0.622633   -0.395786    0.050573   -21.00000   -1.50000
H24C  2    0.743651   -0.337564   -0.050486   -21.00000   -1.50000
AFIX   0
C251  1    1.108415   -0.391559    0.055349   -21.00000    0.08225    0.07669 =
         0.04949   -0.01674   -0.01230   -0.00757
AFIX 137
H25A  2    1.248603   -0.392345    0.076124   -21.00000   -1.50000
H25B  2    1.120207   -0.396221   -0.013140   -21.00000   -1.50000
H25C  2    1.040505   -0.470354    0.092087   -21.00000   -1.50000
AFIX   0
N201  3    1.033881    0.044339    0.186875   -21.00000    0.02970    0.05250 =
         0.02471    0.00294   -0.00482   -0.00605
C207  1    0.865304    0.138652    0.182672   -21.00000    0.03022    0.05137 =
         0.02101    0.00811   -0.00358   -0.00708
N202  3    0.704306    0.104148    0.146803   -21.00000    0.02992    0.04846 =
         0.02976    0.00708   -0.00569   -0.00429
C208  1    0.859271    0.257710    0.225664   -21.00000    0.03269    0.05528 =
         0.02352    0.00516   -0.00494   -0.00599
C209  1    0.998679    0.304842    0.277229   -21.00000    0.05012    0.06304 =
         0.04127   -0.00373   -0.01880    0.00928
AFIX  43
H209  2    1.133901    0.260910    0.289335   -21.00000   -1.20000
AFIX   0
C210  1    0.914092    0.425401    0.309014   -21.00000    0.06097    0.06089 =
         0.05286   -0.01137   -0.01631    0.01187
AFIX  43
H210  2    0.985506    0.468836    0.348050   -21.00000   -1.20000
AFIX   0
C211  1    0.723556    0.475208    0.280023   -21.00000    0.05541    0.06314 =
         0.02585    0.00218   -0.00167   -0.01142
S201  4    0.644447    0.374846    0.212667   -21.00000    0.04161    0.05790 =
         0.03246    0.00359   -0.01252   -0.00576
C261  1    0.591870    0.605955    0.294695   -21.00000    0.08357    0.07208 =
         0.04195   -0.00700   -0.01229   -0.01528
AFIX 137
H26A  2    0.449457    0.585137    0.320433   -21.00000   -1.50000
H26B  2    0.586583    0.668702    0.233145   -21.00000   -1.50000
H26C  2    0.654446    0.648546    0.339991   -21.00000   -1.50000
AFIX   0
PART 0
C12   1    1.246524    0.056883    0.215615    11.00000    0.02894    0.06210 =
         0.02891    0.00671   -0.00711   -0.00466
AFIX  23
H12A  2    1.332532    0.135192    0.205180    11.00000   -1.20000
H12B  2    1.295589    0.001428    0.165466    11.00000   -1.20000
AFIX   0
C13   1    1.279131   -0.028475    0.312592    11.00000    0.03261    0.05016 =
         0.02689    0.00111   -0.00712   -0.00296
C14   1    1.137021   -0.077339    0.382632    11.00000    0.03762    0.09053 =
         0.03737    0.01369   -0.00627   -0.01034
AFIX  43
H14   2    0.990123   -0.063110    0.377718    11.00000   -1.20000
AFIX   0
C15   1    1.228771   -0.152993    0.465436    11.00000    0.05357    0.08338 =
         0.02927    0.01805   -0.00146   -0.01167
AFIX  43
H15   2    1.148749   -0.194851    0.521006    11.00000   -1.20000
AFIX   0
C16   1    1.437555   -0.159373    0.457422    11.00000    0.05308    0.05210 =
         0.02495    0.00338   -0.00865   -0.00164
S2    4    1.528476   -0.072256    0.347071    11.00000    0.03510    0.06097 =
         0.02867    0.00677   -0.00883   -0.00060
C71   1    1.590127   -0.226259    0.528625    11.00000    0.07057    0.06908 =
         0.03314    0.00517   -0.01666    0.00732
AFIX 137
H71B  2    1.512982   -0.259567    0.590244    11.00000   -1.50000
H71C  2    1.683776   -0.159742    0.537256    11.00000   -1.50000
H71A  2    1.673017   -0.303040    0.504761    11.00000   -1.50000
AFIX   0
HKLF 4
REM  scan_0m in P-1
REM R1 =  0.0432 for    2420 Fo > 4sig(Fo)  and  0.0607 for all    3121 data
REM    276 parameters refined using     47 restraints
END
WGHT      0.0639      0.3978
REM Instructions for potential hydrogen bonds
HTAB C261 S2_$1
HTAB C12 N2_$2
HTAB C71 S201_$3
REM Highest difference peak  0.258,  deepest hole -0.296,  1-sigma level  0.056
Q1    1   1.5285 -0.1613  0.3277  11.00000  0.05    0.26
Q2    1   0.6509 -0.0129  0.0692  11.00000  0.05    0.25
Q3    1   1.3822 -0.0472  0.3386  11.00000  0.05    0.25
Q4    1   1.0110  0.2853  0.2472  11.00000  0.05    0.23
Q5    1   0.8333 -0.1905  0.0542  11.00000  0.05    0.23
Q6    1   1.4255  0.0229  0.3603  11.00000  0.05    0.22
Q7    1   0.9376 -0.0124  0.1385  11.00000  0.05    0.22
Q8    1   0.6827  0.2653  0.1953  11.00000  0.05    0.21
Q9    1   1.5697  0.0225  0.3747  11.00000  0.05    0.21
Q10   1   1.5760 -0.1490  0.5800  11.00000  0.05    0.20
Q11   1   0.7272  0.2050  0.1726  11.00000  0.05    0.20
Q12   1   0.7633  0.3112  0.2000  11.00000  0.05    0.20
Q13   1   0.9128  0.3620  0.2822  11.00000  0.05    0.20
Q14   1   1.2985  0.1755  0.2262  11.00000  0.05    0.19
Q15   1   0.8054 -0.2925  0.0278  11.00000  0.05    0.19
Q16   1   0.9524  0.1906  0.2257  11.00000  0.05    0.19
Q17   1   0.6194  0.1241  0.1449  11.00000  0.05    0.19
Q18   1   0.6326  0.5110  0.2656  11.00000  0.05    0.19
Q19   1   0.8520 -0.0723  0.0932  11.00000  0.05    0.18
Q20   1   1.0069  0.1618  0.2208  11.00000  0.05    0.18
;
_iucr_refine_instructions_details
;
REM Solution 1  R1  0.193  Rweak  0.004,  Alpha = 0.0738  in P-1
REM Formula:  C19 N3 S2
TITL scan_0m in P-1
CELL  0.71073   6.4453  10.0228  14.2490   79.171   83.694   83.625
ZERR    2.00   0.00110   0.00180   0.00250   0.0050   0.0050   0.0060
LATT  1
SFAC C  H  N  S
UNIT 40  40  4  4
OMIT     0   1   0
OMIT     0   0   1
OMIT     0   1   1
L.S. 10
ACTA
BOND $H
FMAP 2
PLAN 20
SIZE 0.400 0.400 0.400
EADP C1 C201
EADP C2 C202
EADP C3 C203
EADP C4 C204
EADP C5 C205
EADP C6 C206
EADP C7 C207
EADP C8 C208
EADP C9 C209
EADP C10 C210
EADP C11 C211
EADP C41 C241
EADP C51 C251
EADP C61 C261
EADP N1 N201
EADP N2 N202
EADP S1 S201
REM FLAT C201 > C207
REM FLAT C208 > C261
MPLA 9 C1 > C8
MPLA 5 C8 > C61
MPLA 6 C201 > C208
MPLA 6 C208 > C261
MPLA 6 C12 > C71
CONF
HTAB
EQIV $1 x-1, y+1, z
HTAB C261 S2_$1
EQIV $2 x+1, y, z
HTAB C12 N2_$2
EQIV $3 -x+2, -y, -z+1
HTAB C71 S201_$3
TEMP -73.000
WGHT    0.063900    0.397000
FVAR       0.62629   0.88429
PART 1
SAME C201 > C261
SAME C1 C2 > C61
C1    1    0.936647    0.228932    0.230537    21.00000    0.03285    0.05151 =
         0.02428    0.01029   -0.00499   -0.00652
C2    1    0.739756    0.249837    0.194743    21.00000    0.03029    0.04934 =
         0.02534    0.01174   -0.00300   -0.00457
C3    1    0.603977    0.365327    0.205137    21.00000    0.04178    0.05174 =
         0.03398   -0.00023   -0.01215   -0.00278
AFIX  43
H3    2    0.472952    0.381802    0.178333    21.00000   -1.20000
AFIX   0
C4    1    0.671323    0.457894    0.258101    21.00000    0.05174    0.05231 =
         0.02646    0.00422   -0.00265   -0.00636
C5    1    0.869210    0.433742    0.296206    21.00000    0.05510    0.05574 =
         0.02683    0.00238   -0.00423   -0.01381
C6    1    1.002374    0.319724    0.282419    21.00000    0.04363    0.06595 =
         0.02312    0.00392   -0.00550   -0.00824
AFIX  43
H6    2    1.135256    0.303349    0.307528    21.00000   -1.20000
AFIX   0
C41   1    0.528438    0.583409    0.272768    21.00000    0.07048    0.06180 =
         0.05520   -0.01366   -0.00817    0.00286
AFIX 137
H41A  2    0.398783    0.583990    0.242576    21.00000   -1.50000
H41B  2    0.598603    0.665094    0.243635    21.00000   -1.50000
H41C  2    0.495063    0.582720    0.341626    21.00000   -1.50000
AFIX   0
C51   1    0.935878    0.529711    0.354696    21.00000    0.08225    0.07669 =
         0.04949   -0.01674   -0.01230   -0.00757
AFIX 137
H51A  2    0.845005    0.525562    0.414814    21.00000   -1.50000
H51B  2    0.924429    0.623014    0.318236    21.00000   -1.50000
H51C  2    1.081504    0.502896    0.369030    21.00000   -1.50000
AFIX   0
N1    3    1.027834    0.107905    0.205599    21.00000    0.02970    0.05250 =
         0.02471    0.00294   -0.00482   -0.00605
C7    1    0.882756    0.060078    0.159206    21.00000    0.03022    0.05137 =
         0.02101    0.00811   -0.00358   -0.00708
N2    3    0.710151    0.143247    0.150090    21.00000    0.02992    0.04846 =
         0.02976    0.00708   -0.00569   -0.00429
C8    1    0.907698   -0.069141    0.126570    21.00000    0.03269    0.05528 =
         0.02352    0.00516   -0.00494   -0.00599
C9    1    1.052591   -0.181734    0.142800    21.00000    0.05012    0.06304 =
         0.04127   -0.00373   -0.01880    0.00928
AFIX  43
H9    2    1.168562   -0.186327    0.179443    21.00000   -1.20000
AFIX   0
C10   1    1.008764   -0.288236    0.099019    21.00000    0.06097    0.06089 =
         0.05286   -0.01137   -0.01631    0.01187
AFIX  43
H10   2    1.094218   -0.372297    0.102819    21.00000   -1.20000
AFIX   0
C11   1    0.834075   -0.261513    0.050675    21.00000    0.05541    0.06314 =
         0.02585    0.00218   -0.00167   -0.01142
S1    4    0.720422   -0.101763    0.058450    21.00000    0.04161    0.05790 =
         0.03246    0.00359   -0.01252   -0.00576
C61   1    0.739081   -0.351545   -0.002465    21.00000    0.08357    0.07208 =
         0.04195   -0.00700   -0.01229   -0.01528
AFIX 137
H61C  2    0.825428   -0.358644   -0.062688    21.00000   -1.50000
H61A  2    0.597277   -0.312385   -0.016504    21.00000   -1.50000
H61B  2    0.732388   -0.442509    0.037030    21.00000   -1.50000
AFIX   0
PART 2
C201  1    0.977700   -0.057882    0.141634   -21.00000    0.03285    0.05151 =
         0.02428    0.01029   -0.00499   -0.00652
C202  1    0.774937   -0.018464    0.114655   -21.00000    0.03029    0.04934 =
         0.02534    0.01174   -0.00300   -0.00457
C203  1    0.652802   -0.097941    0.072834   -21.00000    0.04178    0.05174 =
         0.03398   -0.00023   -0.01215   -0.00278
AFIX  43
H203  2    0.511638   -0.071396    0.059126   -21.00000   -1.20000
AFIX   0
C204  1    0.768510   -0.223977    0.053572   -21.00000    0.05174    0.05231 =
         0.02646    0.00422   -0.00265   -0.00636
C205  1    0.979732   -0.262614    0.072150   -21.00000    0.05510    0.05574 =
         0.02683    0.00238   -0.00423   -0.01381
C206  1    1.079258   -0.178125    0.116190   -21.00000    0.04363    0.06595 =
         0.02312    0.00392   -0.00550   -0.00824
AFIX  43
H206  2    1.221053   -0.203000    0.129417   -21.00000   -1.20000
AFIX   0
C241  1    0.654601   -0.312806    0.005087   -21.00000    0.07048    0.06180 =
         0.05520   -0.01366   -0.00817    0.00286
AFIX 137
H24A  2    0.523858   -0.262511   -0.016179   -21.00000   -1.50000
H24B  2    0.622633   -0.395786    0.050573   -21.00000   -1.50000
H24C  2    0.743651   -0.337564   -0.050486   -21.00000   -1.50000
AFIX   0
C251  1    1.108415   -0.391559    0.055349   -21.00000    0.08225    0.07669 =
         0.04949   -0.01674   -0.01230   -0.00757
AFIX 137
H25A  2    1.248603   -0.392345    0.076124   -21.00000   -1.50000
H25B  2    1.120207   -0.396221   -0.013140   -21.00000   -1.50000
H25C  2    1.040505   -0.470354    0.092087   -21.00000   -1.50000
AFIX   0
N201  3    1.033881    0.044339    0.186875   -21.00000    0.02970    0.05250 =
         0.02471    0.00294   -0.00482   -0.00605
C207  1    0.865304    0.138652    0.182672   -21.00000    0.03022    0.05137 =
         0.02101    0.00811   -0.00358   -0.00708
N202  3    0.704306    0.104148    0.146803   -21.00000    0.02992    0.04846 =
         0.02976    0.00708   -0.00569   -0.00429
C208  1    0.859271    0.257710    0.225664   -21.00000    0.03269    0.05528 =
         0.02352    0.00516   -0.00494   -0.00599
C209  1    0.998679    0.304842    0.277229   -21.00000    0.05012    0.06304 =
         0.04127   -0.00373   -0.01880    0.00928
AFIX  43
H209  2    1.133901    0.260910    0.289335   -21.00000   -1.20000
AFIX   0
C210  1    0.914092    0.425401    0.309014   -21.00000    0.06097    0.06089 =
         0.05286   -0.01137   -0.01631    0.01187
AFIX  43
H210  2    0.985506    0.468836    0.348050   -21.00000   -1.20000
AFIX   0
C211  1    0.723556    0.475208    0.280023   -21.00000    0.05541    0.06314 =
         0.02585    0.00218   -0.00167   -0.01142
S201  4    0.644447    0.374846    0.212667   -21.00000    0.04161    0.05790 =
         0.03246    0.00359   -0.01252   -0.00576
C261  1    0.591870    0.605955    0.294695   -21.00000    0.08357    0.07208 =
         0.04195   -0.00700   -0.01229   -0.01528
AFIX 137
H26A  2    0.449457    0.585137    0.320433   -21.00000   -1.50000
H26B  2    0.586583    0.668702    0.233145   -21.00000   -1.50000
H26C  2    0.654446    0.648546    0.339991   -21.00000   -1.50000
AFIX   0
PART 0
C12   1    1.246524    0.056883    0.215615    11.00000    0.02894    0.06210 =
         0.02891    0.00671   -0.00711   -0.00466
AFIX  23
H12A  2    1.332532    0.135192    0.205180    11.00000   -1.20000
H12B  2    1.295589    0.001428    0.165466    11.00000   -1.20000
AFIX   0
C13   1    1.279131   -0.028475    0.312592    11.00000    0.03261    0.05016 =
         0.02689    0.00111   -0.00712   -0.00296
C14   1    1.137021   -0.077339    0.382632    11.00000    0.03762    0.09053 =
         0.03737    0.01369   -0.00627   -0.01034
AFIX  43
H14   2    0.990123   -0.063110    0.377718    11.00000   -1.20000
AFIX   0
C15   1    1.228771   -0.152993    0.465436    11.00000    0.05357    0.08338 =
         0.02927    0.01805   -0.00146   -0.01167
AFIX  43
H15   2    1.148749   -0.194851    0.521006    11.00000   -1.20000
AFIX   0
C16   1    1.437555   -0.159373    0.457422    11.00000    0.05308    0.05210 =
         0.02495    0.00338   -0.00865   -0.00164
S2    4    1.528476   -0.072256    0.347071    11.00000    0.03510    0.06097 =
         0.02867    0.00677   -0.00883   -0.00060
C71   1    1.590127   -0.226259    0.528625    11.00000    0.07057    0.06908 =
         0.03314    0.00517   -0.01666    0.00732
AFIX 137
H71B  2    1.512982   -0.259567    0.590244    11.00000   -1.50000
H71C  2    1.683776   -0.159742    0.537256    11.00000   -1.50000
H71A  2    1.673017   -0.303040    0.504761    11.00000   -1.50000
AFIX   0
HKLF 4
REM  scan_0m in P-1
REM R1 =  0.0432 for    2420 Fo > 4sig(Fo)  and  0.0607 for all    3121 data
REM    276 parameters refined using     47 restraints
END
WGHT      0.0639      0.3978
REM Instructions for potential hydrogen bonds
HTAB C261 S2_$1
HTAB C12 N2_$2
HTAB C71 S201_$3
REM Highest difference peak  0.258,  deepest hole -0.296,  1-sigma level  0.056
Q1    1   1.5285 -0.1613  0.3277  11.00000  0.05    0.26
Q2    1   0.6509 -0.0129  0.0692  11.00000  0.05    0.25
Q3    1   1.3822 -0.0472  0.3386  11.00000  0.05    0.25
Q4    1   1.0110  0.2853  0.2472  11.00000  0.05    0.23
Q5    1   0.8333 -0.1905  0.0542  11.00000  0.05    0.23
Q6    1   1.4255  0.0229  0.3603  11.00000  0.05    0.22
Q7    1   0.9376 -0.0124  0.1385  11.00000  0.05    0.22
Q8    1   0.6827  0.2653  0.1953  11.00000  0.05    0.21
Q9    1   1.5697  0.0225  0.3747  11.00000  0.05    0.21
Q10   1   1.5760 -0.1490  0.5800  11.00000  0.05    0.20
Q11   1   0.7272  0.2050  0.1726  11.00000  0.05    0.20
Q12   1   0.7633  0.3112  0.2000  11.00000  0.05    0.20
Q13   1   0.9128  0.3620  0.2822  11.00000  0.05    0.20
Q14   1   1.2985  0.1755  0.2262  11.00000  0.05    0.19
Q15   1   0.8054 -0.2925  0.0278  11.00000  0.05    0.19
Q16   1   0.9524  0.1906  0.2257  11.00000  0.05    0.19
Q17   1   0.6194  0.1241  0.1449  11.00000  0.05    0.19
Q18   1   0.6326  0.5110  0.2656  11.00000  0.05    0.19
Q19   1   0.8520 -0.0723  0.0932  11.00000  0.05    0.18
Q20   1   1.0069  0.1618  0.2208  11.00000  0.05    0.18
;
