# Supplementary material for: 5,6-Dimethyl-2-(5-methyl­thio­phen-2-yl)-1-[(5-methyl­thio­phen-2-yl)meth­yl]-1H-benzimidazole
Source: Acta Crystallogr Sect E Struct Rep Online. 2014 Mar 29;70(Pt 4):o488–9. doi: 10.1107/S1600536814006333 (PMC3998620; doi:10.1107/S1600536814006333)
Supplement: Supplementary file 2 [file e-70-0o488-Isup2.hkl]

#
# h,k,l, Fc-squared, Fo-squared, sigma(Fo-squared), status flag
#
data_I
_shelx_title ' scan_0m in P-1'
_shelx_refln_list_code          4
_shelx_F_calc_maximum      152.24
_exptl_crystal_F_000       372.00
_reflns_d_resolution_high  0.8379

loop_
 _space_group_symop_operation_xyz
 'x, y, z'
 '-x, -y, -z'

_cell_length_a     6.4453
_cell_length_b    10.0228
_cell_length_c    14.2490
_cell_angle_alpha  79.171
_cell_angle_beta   83.694
_cell_angle_gamma  83.625

_shelx_F_squared_multiplier     1.000

loop_
 _refln_index_h
 _refln_index_k
 _refln_index_l
 _refln_F_squared_calc
 _refln_F_squared_meas
 _refln_F_squared_sigma
 _refln_observed_status
   1   0   0        204.51        227.75         3.40 o
   2   0   0         59.66         61.28         1.49 o
   3   0   0         65.10         68.31         3.44 o
   4   0   0        718.35        728.42        13.81 o
   5   0   0        315.28        307.03         6.42 o
   6   0   0         19.12         17.07         3.06 o
   7   0   0         65.96         70.13        11.86 o
  -7   1   0         63.24         70.00         5.80 o
  -6   1   0         68.21         70.98         4.34 o
  -5   1   0        145.03        142.02         4.25 o
  -4   1   0        244.84        241.26         8.73 o
  -3   1   0        147.94        140.59         2.96 o
  -2   1   0        785.53        748.96        11.08 o
  -1   1   0         60.01         67.52         1.48 o
   1   1   0          1.82          0.49         0.39 o
   2   1   0          1.37          3.84         0.78 o
   3   1   0          4.04          8.23         0.79 o
   4   1   0        868.26        850.55        17.95 o
   5   1   0        382.67        377.44        10.47 o
   6   1   0          0.84         -1.17         2.45 o
   7   1   0          1.42          1.39         2.93 o
  -7   2   0          3.84         -1.28         3.35 o
  -6   2   0          2.89          2.09         2.66 o
  -5   2   0         85.83         86.49         3.45 o
  -4   2   0         32.29         36.44         2.45 o
  -3   2   0         69.77         60.65         2.21 o
  -2   2   0        537.64        512.90         8.54 o
  -1   2   0        144.03        142.85         2.63 o
   0   2   0        304.60        264.42         4.46 o
   1   2   0        276.50        234.29         3.81 o
   2   2   0        244.77        212.52         4.12 o
   3   2   0        202.37        170.11         3.97 o
   4   2   0          3.17          2.87         1.73 o
   5   2   0        550.23        565.18        18.50 o
   6   2   0         15.15         12.89         3.00 o
   7   2   0          4.31          1.75         3.95 o
  -7   3   0         23.50         21.85         6.76 o
  -6   3   0          2.60          3.01         2.81 o
  -5   3   0        821.24        857.88        29.06 o
  -4   3   0         51.42         52.42         4.97 o
  -3   3   0         69.31         59.52         2.64 o
  -2   3   0          0.72         -0.82         1.00 o
  -1   3   0         30.16         23.42         1.67 o
   0   3   0         62.04         64.52         2.32 o
   1   3   0         91.80         68.87         2.09 o
   2   3   0        154.12        129.50         2.70 o
   3   3   0         15.09         19.54         1.15 o
   4   3   0         57.90         59.05         2.17 o
   5   3   0        576.04        572.13        19.63 o
   6   3   0         48.21         51.59         8.16 o
   7   3   0         21.38         29.63         3.86 o
  -6   4   0         20.69         24.25         3.52 o
  -5   4   0        307.25        323.08         8.21 o
  -4   4   0         10.30         17.48         1.98 o
  -3   4   0          5.54          4.07         2.04 o
  -2   4   0          0.20          0.89         1.38 o
  -1   4   0       2099.23       2166.00        45.00 o
   0   4   0        613.81        570.39        10.46 o
   1   4   0        166.91        156.17         3.08 o
   2   4   0         56.73         38.07         2.20 o
   3   4   0         19.02         14.15         1.22 o
   4   4   0         85.39         89.20         4.21 o
   5   4   0        113.43        114.12         5.42 o
   6   4   0         21.10         24.19         3.57 o
   7   4   0         71.34         91.84         5.71 o
  -6   5   0         19.60         23.68         5.46 o
  -5   5   0        178.61        195.52         6.00 o
  -4   5   0        489.25        504.45        11.80 o
  -3   5   0         19.26         14.09         2.10 o
  -2   5   0         82.56         74.99         3.39 o
  -1   5   0         12.16         15.55         2.17 o
   0   5   0        614.20        582.14        13.62 o
   1   5   0        148.30        165.46         4.06 o
   2   5   0         78.61         71.50         2.35 o
   3   5   0        204.54        187.70         5.58 o
   4   5   0          1.60          0.65         1.84 o
   5   5   0          4.80          2.58         1.71 o
   6   5   0         21.32         19.89         3.82 o
   7   5   0         72.17         73.68         6.63 o
  -6   6   0          5.19          3.14         5.33 o
  -5   6   0         82.64         93.84         4.43 o
  -4   6   0        124.43        133.97         6.66 o
  -3   6   0         86.54         77.46         4.12 o
  -2   6   0         96.31         92.94         3.86 o
  -1   6   0          6.91          7.32         1.89 o
   0   6   0        666.92        646.67        14.43 o
   1   6   0         54.31         41.37         2.65 o
   2   6   0          1.38          3.42         1.15 o
   3   6   0        220.81        216.94         4.81 o
   4   6   0         18.09         17.51         2.11 o
   5   6   0         90.97        100.21         4.75 o
   6   6   0          1.68          3.84         9.94 o
  -5   7   0          1.21         -0.14         2.57 o
  -4   7   0          7.22         -0.47         4.26 o
  -3   7   0         53.31         47.77         3.90 o
  -2   7   0         12.22         12.33         2.26 o
  -1   7   0         19.27         17.05         2.20 o
   0   7   0        147.63        136.22         5.71 o
   1   7   0        247.39        227.58         6.23 o
   2   7   0        128.30        116.74         4.78 o
   3   7   0          6.49          4.72         1.73 o
   4   7   0          5.91          8.38         2.04 o
   5   7   0         40.33         39.03         2.95 o
   6   7   0          3.76          6.56         3.31 o
  -5   8   0          9.72          4.21         2.90 o
  -4   8   0          9.08          3.90         3.46 o
  -3   8   0         92.66        103.93         4.72 o
  -2   8   0         63.48         63.08         5.56 o
  -1   8   0        124.94        118.19         4.60 o
   0   8   0         31.14         24.45         2.56 o
   1   8   0        109.32        109.75         4.33 o
   2   8   0        263.56        274.73         7.54 o
   3   8   0         17.82         14.37         2.52 o
   4   8   0          9.70          3.78         2.27 o
   5   8   0        119.97        132.31         5.34 o
   6   8   0         53.00         65.05         5.37 o
  -4   9   0          0.01         -3.52         3.52 o
  -3   9   0         59.44         57.29         3.92 o
  -2   9   0          6.29          2.72         3.05 o
  -1   9   0         30.20         32.85         3.04 o
   0   9   0          1.65         -2.41         2.69 o
   1   9   0        106.39        108.43         4.60 o
   2   9   0        206.81        215.10         6.41 o
   3   9   0         28.36         27.72         3.23 o
   4   9   0          9.33          7.62         8.16 o
   5   9   0         27.03         23.93         2.97 o
  -3  10   0         12.80          8.04         3.21 o
  -2  10   0          0.27         -2.42         2.64 o
  -1  10   0          0.95          1.47         2.45 o
   0  10   0         13.64          9.31         2.73 o
   1  10   0          4.78          3.55         2.60 o
   2  10   0         16.03         20.62         3.01 o
   3  10   0         10.99         12.64         3.12 o
   4  10   0          5.04          0.85         2.93 o
  -2  11   0          0.41          6.12         8.92 o
  -1  11   0          0.98         -0.08         2.75 o
   0  11   0          5.31          5.17         2.80 o
   1  11   0         10.76         12.13         2.93 o
   2  11   0          7.85          6.27         2.86 o
   3  11   0          2.92          0.22         3.19 o
  -3 -11   1         10.30         10.96         8.67 o
  -2 -11   1         74.19         85.77        10.97 o
  -1 -11   1         30.47         28.31         3.42 o
   0 -11   1          8.80         12.11         3.72 o
   1 -11   1          0.03         -2.85         3.14 o
  -4 -10   1         27.22         25.28         3.56 o
  -3 -10   1          6.85          7.45         3.03 o
  -2 -10   1         69.53         68.24         4.01 o
  -1 -10   1         12.45          9.16         2.77 o
   0 -10   1         75.25         80.80         5.29 o
   1 -10   1          0.07          0.09         2.50 o
   2 -10   1         20.70         16.55         3.10 o
   3 -10   1          5.47          4.54         4.10 o
  -5  -9   1         41.09         36.63         4.31 o
  -4  -9   1         68.10         56.73         8.29 o
  -3  -9   1          4.56          5.31         2.59 o
  -2  -9   1          5.63          2.74         2.24 o
  -1  -9   1        181.58        191.93         6.11 o
   0  -9   1        173.01        175.70        14.66 o
   1  -9   1        110.71        115.29         4.83 o
   2  -9   1          0.00          4.18         2.53 o
   3  -9   1          9.01          6.66         2.79 o
   4  -9   1         22.42         29.60         3.37 o
  -5  -8   1         32.36         31.81         3.88 o
  -4  -8   1         62.00         53.49         3.41 o
  -3  -8   1         40.79         40.24         2.75 o
  -2  -8   1          3.95          3.69         2.03 o
  -1  -8   1         45.52         45.80         2.99 o
   0  -8   1         34.77         30.55         2.72 o
   1  -8   1         56.80         60.28         3.49 o
   2  -8   1         36.07         32.94         2.96 o
   3  -8   1         33.51         28.88         3.07 o
   4  -8   1          0.11         -1.71         2.41 o
   5  -8   1         14.95         19.47         6.93 o
  -6  -7   1         20.88         16.73         3.46 o
  -5  -7   1         12.69          9.69         2.12 o
  -4  -7   1         17.20         16.52         2.18 o
  -3  -7   1          0.29         -1.46         1.60 o
  -2  -7   1         15.78         13.54         1.96 o
  -1  -7   1          3.53          1.47         1.70 o
   0  -7   1          3.35          1.55         1.79 o
   1  -7   1        156.26        144.50         4.82 o
   2  -7   1         15.79          9.52         2.24 o
   3  -7   1         73.98         66.33         3.76 o
   4  -7   1          3.35         -0.98         2.22 o
   5  -7   1         20.92         28.36         3.11 o
  -6  -6   1         78.01        100.15         6.76 o
  -5  -6   1        122.86        128.82         5.98 o
  -4  -6   1         69.91         64.23         5.05 o
  -3  -6   1          0.83          5.21         1.40 o
  -2  -6   1         49.36         50.75         3.08 o
  -1  -6   1         86.01         86.59         3.72 o
   0  -6   1        148.83        137.40         4.46 o
   1  -6   1        472.84        499.47        11.54 o
   2  -6   1        123.54         91.37         3.83 o
   3  -6   1        157.72        152.20         6.80 o
   4  -6   1          5.47          4.69         2.21 o
   5  -6   1         18.35         17.54         2.60 o
   6  -6   1         38.22         39.53         4.50 o
  -7  -5   1         18.14         15.81         3.82 o
  -6  -5   1        100.56        102.74         6.88 o
  -5  -5   1        204.16        215.10         9.94 o
  -4  -5   1        189.66        178.28         5.42 o
  -3  -5   1        126.09        137.24         4.43 o
  -2  -5   1        196.09        171.94         3.96 o
  -1  -5   1        434.98        416.55         9.74 o
   0  -5   1        477.64        436.58         9.93 o
   1  -5   1         11.72         18.03         1.82 o
   2  -5   1        135.65        123.97         4.13 o
   3  -5   1         43.40         35.25         3.14 o
   4  -5   1          6.17          5.11         2.04 o
   5  -5   1         46.98         55.00         4.16 o
   6  -5   1         32.09         30.36         3.96 o
  -7  -4   1          4.49          5.32         2.87 o
  -6  -4   1         34.34         31.34         3.30 o
  -5  -4   1        312.40        312.21        14.46 o
  -4  -4   1        279.83        284.38         8.56 o
  -3  -4   1         29.95         28.94         1.69 o
  -2  -4   1         50.01         43.84         2.38 o
  -1  -4   1        138.07        115.03         2.61 o
   0  -4   1        681.74        639.73        13.90 o
   1  -4   1        746.85        775.22        15.43 o
   2  -4   1       1037.06       1138.60        24.21 o
   3  -4   1         67.14         61.59         2.92 o
   4  -4   1        110.11        109.76         4.07 o
   5  -4   1        239.31        227.80         7.62 o
   6  -4   1         41.58         35.92         3.82 o
  -7  -3   1         15.39         12.88         3.11 o
  -6  -3   1         14.82         12.71         2.74 o
  -5  -3   1        185.65        191.14         9.56 o
  -4  -3   1        346.47        340.51        13.38 o
  -3  -3   1         16.38         12.64         1.18 o
  -2  -3   1         90.94         93.80         2.15 o
  -1  -3   1        136.25        114.61         2.20 o
   0  -3   1          7.18          7.24         0.82 o
   1  -3   1        943.57        912.29        13.58 o
   2  -3   1        237.02        226.24         8.20 o
   3  -3   1        185.77        209.03         9.05 o
   4  -3   1        150.82        148.35         4.56 o
   5  -3   1        371.59        381.59         9.57 o
   6  -3   1          8.61          7.41         2.90 o
   7  -3   1         19.30         21.96         4.23 o
  -7  -2   1          0.15         -2.62         2.62 o
  -6  -2   1          6.95          5.19         2.50 o
  -5  -2   1         20.29         18.02         2.57 o
  -4  -2   1          9.25         12.24         2.02 o
  -3  -2   1          0.99         -1.04         1.04 o
  -2  -2   1        266.26        245.31         4.38 o
  -1  -2   1        257.61        246.36         5.15 o
   0  -2   1       1857.18       1868.22        27.18 o
   1  -2   1        194.63        170.20         3.00 o
   2  -2   1        168.87        136.73         2.91 o
   3  -2   1        585.98        608.40        12.20 o
   4  -2   1          3.78          5.74         1.47 o
   5  -2   1         39.69         34.75         2.28 o
   6  -2   1        113.61        108.92         5.39 o
   7  -2   1          2.83          2.56         3.55 o
  -7  -1   1          9.22          7.42         3.31 o
  -6  -1   1         12.12          9.47         3.19 o
  -5  -1   1         39.73         37.79         3.74 o
  -4  -1   1         26.05         28.31         3.95 o
  -3  -1   1       2388.41       2411.05        57.29 o
  -2  -1   1       1118.85       1093.62        23.60 o
  -1  -1   1       2134.12       1968.19        30.25 o
   0  -1   1        461.94        491.14         7.18 o
   1  -1   1       1933.46       1960.27        28.50 o
   2  -1   1        294.01        268.28         4.73 o
   3  -1   1        389.33        433.32         8.51 o
   4  -1   1        109.19        108.69         2.94 o
   5  -1   1          2.30          0.49         1.53 o
   6  -1   1        291.23        303.31        10.65 o
   7  -1   1         29.40         40.10         4.97 o
  -7   0   1          4.59          5.66         2.97 o
  -6   0   1         59.56         54.16         4.35 o
  -5   0   1         69.28         66.61         3.66 o
  -4   0   1         28.44         24.08         1.91 o
  -3   0   1         97.48        110.23         2.81 o
  -2   0   1        750.49        750.37        13.21 o
  -1   0   1         20.93         22.90         1.42 o
   1   0   1       6791.68       6904.40       107.71 o
   2   0   1       2487.45       2357.37        45.46 o
   3   0   1       2012.92       2092.53        34.65 o
   4   0   1         43.55         40.78         1.55 o
   5   0   1         12.96         16.99         2.18 o
   6   0   1        263.34        256.74        10.05 o
   7   0   1         40.32         47.53         6.88 o
  -7   1   1          9.46          8.75         7.39 o
  -6   1   1         18.29         11.87         2.53 o
  -5   1   1        159.80        171.40         5.96 o
  -4   1   1         43.47         32.94         2.32 o
  -3   1   1        280.77        278.94         6.63 o
  -2   1   1         40.68         48.43         1.49 o
  -1   1   1       4199.11       3939.10        61.58 o
   1   1   1       1510.14       1416.48        21.86 o
   2   1   1        132.37        112.25         3.49 o
   3   1   1        354.02        312.55         5.60 o
   4   1   1         10.98         12.22         1.88 o
   5   1   1         40.14         37.72         1.83 o
   6   1   1         86.74         97.58        13.38 o
   7   1   1         33.32         37.22         4.72 o
  -7   2   1         59.60         69.18         6.76 o
  -6   2   1          0.74          3.29         2.66 o
  -5   2   1          2.25          0.70         1.62 o
  -4   2   1          8.71          5.44         1.04 o
  -3   2   1        759.86        774.04        18.75 o
  -2   2   1          1.48          1.05         0.65 o
  -1   2   1         36.85         27.11         1.18 o
   0   2   1        116.28        111.26         2.07 o
   1   2   1       3127.18       2872.71        41.55 o
   2   2   1          8.55          6.49         0.66 o
   3   2   1        640.01        608.36        12.58 o
   4   2   1        249.83        233.99         5.88 o
   5   2   1         45.56         43.90         3.20 o
   6   2   1         46.56         41.17         3.73 o
   7   2   1         72.26         84.00         7.01 o
  -7   3   1         54.45         56.24         5.27 o
  -6   3   1         44.46         33.55         3.52 o
  -5   3   1          0.07          4.20         1.79 o
  -4   3   1        658.98        647.51        14.23 o
  -3   3   1       1946.58       1973.52        40.97 o
  -2   3   1        216.56        184.13         4.70 o
  -1   3   1        146.08        155.30         4.91 o
   0   3   1       1758.51       1609.38        23.43 o
   1   3   1       4092.26       3754.02        54.25 o
   2   3   1        466.38        451.74         7.90 o
   3   3   1         33.71         26.97         2.21 o
   4   3   1        174.75        155.29         5.10 o
   5   3   1         82.55         87.96         3.44 o
   6   3   1          3.53          1.90         2.50 o
   7   3   1          9.03          9.83         3.19 o
  -6   4   1          5.37          3.75         3.23 o
  -5   4   1         23.24         24.27         4.69 o
  -4   4   1         55.83         62.26         3.46 o
  -3   4   1        730.92        759.74        16.54 o
  -2   4   1          6.88         14.94         1.68 o
  -1   4   1         78.10         73.83         2.88 o
   0   4   1          3.36          4.10         0.77 o
   1   4   1       1008.70        985.50        15.71 o
   2   4   1        537.32        509.83         8.82 o
   3   4   1        105.74        105.82         3.72 o
   4   4   1        207.91        215.19         6.92 o
   5   4   1          8.12         12.11         1.81 o
   6   4   1        141.30        166.17         7.47 o
   7   4   1          1.17          2.61         2.92 o
  -6   5   1          5.59          0.10         3.07 o
  -5   5   1          2.30          2.35         2.08 o
  -4   5   1         67.42         60.68         4.15 o
  -3   5   1        302.71        278.65         7.22 o
  -2   5   1        702.65        710.18        17.44 o
  -1   5   1         36.10         28.99         2.06 o
   0   5   1         19.59         26.79         2.87 o
   1   5   1        285.75        282.54         6.82 o
   2   5   1        583.16        559.91        10.89 o
   3   5   1         14.32         13.20         1.61 o
   4   5   1         46.16         47.52         3.03 o
   5   5   1         25.39         22.89         2.21 o
   6   5   1        194.88        200.36        10.45 o
   7   5   1         14.35         20.65         4.08 o
  -6   6   1          4.27          4.48         4.06 o
  -5   6   1          1.22          4.22         2.30 o
  -4   6   1          7.16          4.44         2.99 o
  -3   6   1          5.43          2.75         2.11 o
  -2   6   1        299.87        262.65         6.99 o
  -1   6   1         12.95         11.58         1.75 o
   0   6   1          1.28          1.05         1.58 o
   1   6   1        166.33        159.74         4.64 o
   2   6   1         50.26         42.13         2.34 o
   3   6   1         60.55         54.15         2.50 o
   4   6   1          0.33         -0.72         1.71 o
   5   6   1         68.35         72.29         3.65 o
   6   6   1        161.16        176.94        20.52 o
  -5   7   1         13.19         15.17         3.97 o
  -4   7   1         10.72          5.55         3.12 o
  -3   7   1         99.82         94.77         5.24 o
  -2   7   1         15.11          9.15         2.65 o
  -1   7   1         14.32         14.01         2.16 o
   0   7   1          6.62          1.43         1.78 o
   1   7   1         23.80         17.22         2.00 o
   2   7   1        314.46        306.96         9.02 o
   3   7   1        132.39        114.99         3.81 o
   4   7   1         64.35         62.39         3.50 o
   5   7   1          8.77          7.43         4.27 o
   6   7   1          0.17          4.67         3.23 o
  -5   8   1          1.21         -0.79         2.85 o
  -4   8   1         23.77         25.59         4.00 o
  -3   8   1        157.55        172.91         5.93 o
  -2   8   1          3.13          3.66         2.38 o
  -1   8   1        100.02        102.82         4.49 o
   0   8   1         98.61         91.60         4.07 o
   1   8   1         24.23         20.72         2.93 o
   2   8   1          0.77         -1.03         1.93 o
   3   8   1        116.66        116.84         4.10 o
   4   8   1        173.95        195.20         6.57 o
   5   8   1          5.41          6.98         2.40 o
   6   8   1          8.77          8.81         4.46 o
  -4   9   1          8.98          2.76         3.77 o
  -3   9   1         25.69         36.35         3.36 o
  -2   9   1         33.89         37.44         4.45 o
  -1   9   1          7.40          8.76         2.53 o
   0   9   1         28.58         26.69         2.92 o
   1   9   1         36.10         35.06         4.27 o
   2   9   1         25.16         18.27         2.51 o
   3   9   1         10.31         10.94         3.62 o
   4   9   1         98.45        114.13         5.08 o
   5   9   1          0.02          0.87         2.44 o
  -3  10   1         29.05         35.08         5.67 o
  -2  10   1         27.83         32.14         3.41 o
  -1  10   1          6.47          5.50         2.64 o
   0  10   1          2.76         -1.57         2.52 o
   1  10   1         55.08         58.79         3.70 o
   2  10   1         75.74         74.82         4.14 o
   3  10   1          0.34          1.26         2.82 o
   4  10   1          0.90          2.85         4.33 o
  -2  11   1         22.27         26.08         3.61 o
  -1  11   1          5.28          4.24         2.93 o
   0  11   1          8.95         10.01         2.87 o
   1  11   1         13.22         14.36         3.03 o
   2  11   1         63.77         76.76         7.91 o
   3  11   1         13.47         19.09         3.57 o
  -2 -11   2          8.54          9.24         3.30 o
  -1 -11   2         19.22         12.65         3.90 o
   0 -11   2          4.86          1.27         3.09 o
   1 -11   2         53.92         71.96         6.95 o
  -4 -10   2          0.00         -2.51         2.87 o
  -3 -10   2         68.53         62.92         4.44 o
  -2 -10   2         48.18         51.52         3.59 o
  -1 -10   2          8.33          9.88         2.66 o
   0 -10   2          0.47         -1.83         2.51 o
   1 -10   2         31.54         40.13         5.33 o
   2 -10   2         69.97         80.79         7.54 o
   3 -10   2         19.24          9.11         3.89 o
  -5  -9   2         58.99         52.26         9.94 o
  -4  -9   2          6.08          2.83         2.70 o
  -3  -9   2         88.19         89.86         4.95 o
  -2  -9   2         23.84         20.18         3.25 o
  -1  -9   2         24.73         21.54         2.73 o
   0  -9   2         29.79         27.69         3.50 o
   1  -9   2         22.01         21.20         2.80 o
   2  -9   2        242.06        257.96         8.33 o
   3  -9   2         25.82         28.82         4.87 o
   4  -9   2          0.84          4.84         2.90 o
  -5  -8   2         35.24         40.63         4.06 o
  -4  -8   2         52.93         54.49         5.86 o
  -3  -8   2          0.57          0.87         2.01 o
  -2  -8   2         97.21         92.81         5.56 o
  -1  -8   2          2.74          0.95         2.00 o
   0  -8   2         56.70         52.25         3.13 o
   1  -8   2         26.00         25.43         2.89 o
   2  -8   2        102.78        109.22         4.70 o
   3  -8   2          0.17         -2.88         2.88 o
   4  -8   2          1.20          3.97         2.57 o
  -6  -7   2          3.17          3.97         5.61 o
  -5  -7   2         13.73         12.03         3.95 o
  -4  -7   2         36.05         27.54         2.50 o
  -3  -7   2          5.87         10.96         3.61 o
  -2  -7   2         12.76         11.80         2.03 o
  -1  -7   2         13.55         15.15         2.75 o
   0  -7   2         44.51         42.94         2.71 o
   1  -7   2        127.46        106.62         4.47 o
   2  -7   2         60.64         61.23         4.72 o
   3  -7   2          3.88         -1.53         3.07 o
   4  -7   2          2.82          0.34         2.27 o
   5  -7   2          1.88         -2.65         2.65 o
  -6  -6   2         23.70         20.94         3.44 o
  -5  -6   2         77.11         71.45         4.79 o
  -4  -6   2        195.74        196.34         5.99 o
  -3  -6   2        402.65        409.93         8.35 o
  -2  -6   2        225.88        230.77         6.04 o
  -1  -6   2          1.06          3.63         1.80 o
   0  -6   2        329.28        318.33         8.32 o
   1  -6   2        292.35        281.40         7.21 o
   2  -6   2          6.49          8.70         1.94 o
   3  -6   2          0.14          0.64         1.94 o
   4  -6   2         15.02         15.69         2.41 o
   5  -6   2          3.12          0.80         3.02 o
   6  -6   2          4.43          6.97         2.83 o
  -6  -5   2          0.75          1.02         2.80 o
  -5  -5   2          4.45          2.80         2.55 o
  -4  -5   2        170.83        150.09         4.78 o
  -3  -5   2        294.87        254.27         6.48 o
  -2  -5   2        519.30        520.11        12.47 o
  -1  -5   2         10.76          3.59         1.28 o
   0  -5   2          0.19         -1.05         1.29 o
   1  -5   2          0.07          3.93         1.50 o
   2  -5   2        281.88        261.69         6.70 o
   3  -5   2          3.63         13.25         1.86 o
   4  -5   2          0.02         -1.92         1.92 o
   5  -5   2          3.95         -0.91         2.15 o
   6  -5   2         20.11         16.20         2.81 o
  -7  -4   2          2.66          1.27         2.74 o
  -6  -4   2         83.28         85.49         5.00 o
  -5  -4   2          8.16          9.83         2.21 o
  -4  -4   2          7.78          7.49         1.13 o
  -3  -4   2        320.09        283.53         6.36 o
  -2  -4   2        941.27        907.80        15.58 o
  -1  -4   2         29.09         28.94         1.42 o
   0  -4   2         40.29         43.05         2.78 o
   1  -4   2        420.63        414.03         8.79 o
   2  -4   2       1200.44       1220.64        30.92 o
   3  -4   2        420.76        413.47         9.70 o
   4  -4   2        195.88        187.60         5.54 o
   5  -4   2         14.65         16.32         2.72 o
   6  -4   2         58.36         56.92         3.46 o
  -7  -3   2          4.64          4.05         2.78 o
  -6  -3   2        131.63        122.21         5.99 o
  -5  -3   2         86.28         81.56         6.25 o
  -4  -3   2        162.01        165.20         6.30 o
  -3  -3   2        131.75        131.37         3.21 o
  -2  -3   2        501.94        476.56         7.53 o
  -1  -3   2          5.76          5.97         0.71 o
   0  -3   2        581.26        605.57         9.51 o
   1  -3   2         17.86         14.94         0.97 o
   2  -3   2       1251.31       1261.55        26.50 o
   3  -3   2        205.80        185.90         5.04 o
   4  -3   2        234.77        228.82        10.63 o
   5  -3   2        193.70        200.22         9.41 o
   6  -3   2        112.52        127.94         4.69 o
   7  -3   2         44.53         46.27         5.99 o
  -7  -2   2         45.96         46.42         7.01 o
  -6  -2   2         87.34         92.37         5.24 o
  -5  -2   2         21.12         18.44         2.50 o
  -4  -2   2        123.35        109.37         4.76 o
  -3  -2   2         25.09         21.20         1.40 o
  -2  -2   2          9.82         14.16         0.96 o
  -1  -2   2       1181.79       1204.41        17.55 o
   0  -2   2        123.97        124.65         2.38 o
   1  -2   2          0.40          1.78         0.73 o
   2  -2   2        730.62        810.88        13.09 o
   3  -2   2        303.77        297.25         7.03 o
   4  -2   2        715.47        709.07        15.44 o
   5  -2   2         73.84         68.10         3.19 o
   6  -2   2          0.98         -1.88         1.88 o
   7  -2   2         15.12         16.64         7.14 o
  -7  -1   2        127.67        162.34         7.71 o
  -6  -1   2         50.35         50.44         3.86 o
  -5  -1   2         12.57         10.83         1.95 o
  -4  -1   2        821.27        762.54        19.22 o
  -3  -1   2         25.20         16.52         1.09 o
  -2  -1   2        409.56        425.71         7.61 o
  -1  -1   2      15561.11      15643.26       243.92 o
   0  -1   2        705.44        810.34        15.02 o
   1  -1   2        922.66       1032.63        15.20 o
   2  -1   2         95.95         99.73         4.80 o
   3  -1   2        324.51        314.57         5.83 o
   4  -1   2        387.94        335.93         7.84 o
   5  -1   2        135.80        130.60         4.22 o
   6  -1   2         51.30         42.60         2.84 o
   7  -1   2         96.01        127.98         7.23 o
  -7   0   2        147.59        170.91        12.11 o
  -6   0   2          4.59          2.33         2.68 o
  -5   0   2        118.01        118.84         4.52 o
  -4   0   2        159.42        139.66         3.84 o
  -3   0   2        165.22        107.25         2.76 o
  -2   0   2        838.72        749.12        13.21 o
  -1   0   2       4284.93       4309.63        73.73 o
   0   0   2       2036.85       2499.14        46.48 o
   1   0   2       1086.66       1178.85        17.21 o
   2   0   2       1460.03       1432.00        20.92 o
   3   0   2        943.46       1036.44        17.55 o
   4   0   2         64.12         48.77         1.89 o
   5   0   2         27.52         27.48         1.98 o
   6   0   2         92.77         83.40         4.06 o
   7   0   2         64.89         76.17         7.90 o
  -7   1   2         33.61         32.05         6.88 o
  -6   1   2         12.48          9.79         2.62 o
  -5   1   2         55.19         54.78         3.41 o
  -4   1   2        228.57        229.17         6.84 o
  -3   1   2        242.28        207.45         4.61 o
  -2   1   2        568.64        476.27         8.67 o
  -1   1   2        135.59        119.52         2.12 o
   0   1   2         79.02         78.70         1.42 o
   1   1   2        315.49        358.09         6.26 o
   2   1   2        947.46        935.77        13.74 o
   3   1   2        153.00        123.37         4.23 o
   4   1   2         19.85         28.65         1.32 o
   5   1   2          0.08         -0.71         1.41 o
   6   1   2         10.45          8.56         2.43 o
   7   1   2          4.97          5.35         3.24 o
  -7   2   2          0.01          1.02         3.31 o
  -6   2   2        174.84        191.03         9.95 o
  -5   2   2         58.01         59.65         3.66 o
  -4   2   2         41.72         52.05         2.40 o
  -3   2   2        227.79        229.45         5.53 o
  -2   2   2        316.05        260.81         4.42 o
  -1   2   2        245.02        221.82         4.98 o
   0   2   2       5363.02       4854.46        69.79 o
   1   2   2       1058.03       1080.23        15.71 o
   2   2   2         12.59         10.29         0.61 o
   3   2   2        770.89        781.40        16.01 o
   4   2   2         36.12         36.90         1.95 o
   5   2   2         11.03          9.98         1.79 o
   6   2   2          3.25         -0.57         2.12 o
   7   2   2         29.58         27.70         4.97 o
  -7   3   2         11.16         10.25         3.82 o
  -6   3   2        128.63        129.97        10.19 o
  -5   3   2         78.01         78.09         3.52 o
  -4   3   2         13.44         13.82         1.89 o
  -3   3   2         33.85         27.56         2.99 o
  -2   3   2       2231.14       2242.60        36.93 o
  -1   3   2        929.96        815.10        14.18 o
   0   3   2       3976.97       3569.78        51.77 o
   1   3   2        255.45        229.12         3.90 o
   2   3   2         87.04         67.13         1.70 o
   3   3   2       1758.76       1719.02        38.06 o
   4   3   2        268.71        256.94         7.04 o
   5   3   2          0.97          0.19         1.50 o
   6   3   2         29.22         25.40         3.37 o
   7   3   2          0.28          1.23         2.92 o
  -6   4   2          1.65          3.60         2.94 o
  -5   4   2        101.47        107.49         4.09 o
  -4   4   2         10.78          9.61         2.40 o
  -3   4   2          0.03          6.90         1.67 o
  -2   4   2          5.19          6.69         1.49 o
  -1   4   2        293.48        264.11         6.44 o
   0   4   2        465.67        401.08         6.35 o
   1   4   2         28.48         19.05         1.11 o
   2   4   2        774.23        776.13        14.69 o
   3   4   2        709.46        688.74        17.11 o
   4   4   2        239.27        219.16         7.11 o
   5   4   2        225.85        223.83         6.49 o
   6   4   2         74.14         77.61         9.82 o
   7   4   2         15.24         16.14         3.70 o
  -6   5   2          0.07         -2.17         3.18 o
  -5   5   2         27.38         27.75         3.01 o
  -4   5   2          3.50          4.44         2.60 o
  -3   5   2          6.86          6.91         1.91 o
  -2   5   2        217.93        233.25         6.73 o
  -1   5   2        591.01        621.24        13.77 o
   0   5   2        222.80        202.76         7.95 o
   1   5   2        185.11        203.08         5.63 o
   2   5   2        120.65        129.55         3.21 o
   3   5   2         53.98         55.66         2.84 o
   4   5   2        241.44        228.99         6.77 o
   5   5   2        314.41        343.10        15.25 o
   6   5   2         37.01         40.03         4.84 o
   7   5   2          8.84          8.92         3.82 o
  -6   6   2         11.88         14.22         3.65 o
  -5   6   2          3.98          3.76         2.32 o
  -4   6   2         32.49         27.40         3.09 o
  -3   6   2          2.04         -2.21         2.21 o
  -2   6   2        269.29        294.11         7.59 o
  -1   6   2         16.72         16.31         1.87 o
   0   6   2          6.59          3.39         2.02 o
   1   6   2          1.60          1.51         1.63 o
   2   6   2          8.09          8.91         1.42 o
   3   6   2        148.24        160.13         3.82 o
   4   6   2         79.75         71.60         3.55 o
   5   6   2         16.68         18.47         2.29 o
   6   6   2         86.70         95.69         6.23 o
   7   6   2          0.14         -1.27         7.14 o
  -5   7   2         10.17         14.59         3.44 o
  -4   7   2         24.18         16.24         2.81 o
  -3   7   2         19.41         16.29         2.59 o
  -2   7   2        341.89        364.32         9.23 o
  -1   7   2         20.82         14.80         2.91 o
   0   7   2          0.67         -2.10         2.10 o
   1   7   2        101.54        107.62         5.34 o
   2   7   2         27.52         24.31         2.10 o
   3   7   2         84.27         80.26         3.20 o
   4   7   2         37.19         39.24         2.78 o
   5   7   2        260.00        277.75         8.37 o
   6   7   2          7.92         12.58         3.37 o
  -5   8   2         29.67         41.66         4.59 o
  -4   8   2          6.27          5.87         2.79 o
  -3   8   2         17.99         23.73         2.94 o
  -2   8   2        365.90        386.18        10.89 o
  -1   8   2         81.55         86.27         4.65 o
   0   8   2         23.38         18.82         3.73 o
   1   8   2        352.50        363.82         9.20 o
   2   8   2          0.10         -0.70         2.26 o
   3   8   2        148.47        151.87         4.75 o
   4   8   2          0.04          2.19         2.28 o
   5   8   2         79.78         86.22         4.42 o
   6   8   2          1.24          2.43         3.82 o
  -4   9   2          0.09          1.63         2.94 o
  -3   9   2         18.37         20.31         3.13 o
  -2   9   2          1.75         -1.22         2.47 o
  -1   9   2         64.78         78.07         4.27 o
   0   9   2         12.53          8.56         2.58 o
   1   9   2        166.99        173.16         5.75 o
   2   9   2          2.87          3.27         2.19 o
   3   9   2        131.36        142.40         5.84 o
   4   9   2          4.61          4.29         2.47 o
   5   9   2          1.38          4.99         2.47 o
  -3  10   2          0.00         -2.84         2.84 o
  -2  10   2          0.08         -0.77         2.67 o
  -1  10   2         14.59         18.63         3.61 o
   0  10   2         44.27         46.87         4.78 o
   1  10   2         56.69         59.20         3.88 o
   2  10   2         16.78         12.66         3.53 o
   3  10   2         20.18         14.58         3.22 o
   4  10   2          0.55          1.94         3.60 o
  -2  11   2          5.26          6.63         3.39 o
  -1  11   2          0.16         -1.47         2.72 o
   0  11   2         38.67         45.11         4.64 o
   1  11   2          8.35         10.30         2.85 o
   2  11   2          1.97          0.67         2.64 o
   3  11   2          3.12          5.17         3.17 o
  -1 -11   3          0.11         -0.41         3.76 o
   0 -11   3         11.42         10.22         3.17 o
  -3 -10   3         20.94         24.47         3.41 o
  -2 -10   3          5.15          0.91         2.55 o
  -1 -10   3         35.54         27.92         3.05 o
   0 -10   3         70.72         79.47         4.33 o
   1 -10   3          9.00          3.23         2.64 o
   2 -10   3          9.75          6.44         3.55 o
  -4  -9   3          1.82          2.24         2.63 o
  -3  -9   3         44.50         40.51         3.53 o
  -2  -9   3         26.49         25.30         2.83 o
  -1  -9   3          2.78          2.68         2.27 o
   0  -9   3         27.35         22.66         2.82 o
   1  -9   3         98.98        105.78         4.81 o
   2  -9   3         20.81         18.13         5.66 o
   3  -9   3          0.01         -1.37         2.43 o
  -5  -8   3          0.04          2.80         6.63 o
  -4  -8   3          0.06         -2.82         4.15 o
  -3  -8   3         29.90         28.60         2.89 o
  -2  -8   3        122.07        116.58         4.45 o
  -1  -8   3         77.31         75.06         4.15 o
   0  -8   3          1.08          1.86         2.14 o
   1  -8   3         39.72         45.15         3.36 o
   2  -8   3         37.11         38.47         3.90 o
   3  -8   3         47.65         43.49         4.27 o
   4  -8   3          0.93         -2.50         2.50 o
  -6  -7   3         84.63         97.19         5.91 o
  -5  -7   3         13.71         14.47         2.99 o
  -4  -7   3         55.22         50.48         4.24 o
  -3  -7   3         20.67         18.10         3.94 o
  -2  -7   3        169.02        171.77         5.16 o
  -1  -7   3        435.05        411.25         9.91 o
   0  -7   3          0.45         -1.79         1.79 o
   1  -7   3          6.09          4.49         2.07 o
   2  -7   3         35.32         37.23         4.45 o
   3  -7   3        244.41        244.54         7.01 o
   4  -7   3         55.36         48.96         3.41 o
   5  -7   3         11.58         10.32         2.75 o
  -6  -6   3         11.74         12.55         3.01 o
  -5  -6   3         80.46         81.48         4.85 o
  -4  -6   3         17.66         16.06         2.02 o
  -3  -6   3          9.13          6.36         2.00 o
  -2  -6   3        210.41        221.80         5.89 o
  -1  -6   3        911.36        921.26        19.89 o
   0  -6   3          8.48          4.66         1.71 o
   1  -6   3         13.18         15.49         2.04 o
   2  -6   3         12.42          8.78         2.35 o
   3  -6   3        716.82        729.09        16.45 o
   4  -6   3         17.97         14.43         2.98 o
   5  -6   3          1.51          1.56         3.09 o
  -6  -5   3          2.52          3.06         2.55 o
  -5  -5   3        165.23        174.87         8.67 o
  -4  -5   3         46.86         45.99         4.65 o
  -3  -5   3          1.26         -0.82         1.05 o
  -2  -5   3         43.88         41.16         1.91 o
  -1  -5   3        883.64        836.41        16.56 o
   0  -5   3        753.89        731.60        14.58 o
   1  -5   3        751.97        771.21        20.15 o
   2  -5   3         35.24         31.63         2.81 o
   3  -5   3         87.31         92.02         3.87 o
   4  -5   3        196.00        190.77         6.40 o
   5  -5   3          0.60         -1.22         2.20 o
   6  -5   3          1.91          2.53         2.63 o
  -6  -4   3         25.15         24.47         2.74 o
  -5  -4   3        111.80        111.29         8.03 o
  -4  -4   3         57.72         51.20         3.97 o
  -3  -4   3         58.69         44.30         1.69 o
  -2  -4   3          0.08          0.68         0.90 o
  -1  -4   3        137.00        125.33         3.36 o
   0  -4   3        239.61        254.73         8.88 o
   1  -4   3         10.11         18.10         1.91 o
   2  -4   3         61.81         76.89         4.86 o
   3  -4   3        247.02        254.45         6.62 o
   4  -4   3       1109.53       1146.26        24.70 o
   5  -4   3          9.02          9.23         2.32 o
   6  -4   3         21.40         20.10         2.64 o
  -7  -3   3         17.76         23.20         5.61 o
  -6  -3   3         94.84        101.90         5.28 o
  -5  -3   3          2.94          2.42         1.97 o
  -4  -3   3        352.91        358.72        11.82 o
  -3  -3   3         77.86         61.06         1.91 o
  -2  -3   3        848.82        797.71        12.38 o
  -1  -3   3          2.29          3.18         0.62 o
   0  -3   3          7.46          7.02         1.11 o
   1  -3   3        108.28        109.88         3.14 o
   2  -3   3        108.32        126.55         3.59 o
   3  -3   3         43.67         48.98         2.81 o
   4  -3   3          7.94          5.79         1.73 o
   5  -3   3        181.56        199.65         7.65 o
   6  -3   3         32.25         34.07         2.86 o
   7  -3   3         16.53         18.08         4.28 o
  -7  -2   3          3.20          2.80         5.10 o
  -6  -2   3        186.50        196.26        13.00 o
  -5  -2   3        346.91        339.16        13.13 o
  -4  -2   3         26.46         30.85         3.95 o
  -3  -2   3         20.34         19.54         1.09 o
  -2  -2   3        273.29        268.61         4.16 o
  -1  -2   3       1251.09       1299.25        21.72 o
   0  -2   3         94.70        136.77         4.04 o
   1  -2   3        111.66        115.19         3.15 o
   2  -2   3         64.07         57.68         2.73 o
   3  -2   3          7.47          9.86         1.45 o
   4  -2   3          4.50          3.02         1.58 o
   5  -2   3        475.31        508.53        11.76 o
   6  -2   3         59.18         71.04         3.55 o
   7  -2   3          4.39          4.50         3.73 o
  -7  -1   3          8.25          7.90         5.61 o
  -6  -1   3        241.96        254.86         9.68 o
  -5  -1   3        367.57        357.28        11.15 o
  -4  -1   3        100.76        108.36         3.12 o
  -3  -1   3         40.75         30.22         2.00 o
  -2  -1   3        313.73        287.09         5.78 o
  -1  -1   3      23176.96      25032.95       387.98 o
   0  -1   3      10460.58      12784.29       204.48 o
   1  -1   3         35.65         52.45         1.83 o
   2  -1   3        210.54        242.66         4.08 o
   3  -1   3       1106.11       1159.05        24.24 o
   4  -1   3         91.48         88.88         3.34 o
   5  -1   3        152.90        155.27         4.83 o
   6  -1   3         29.35         31.99         2.45 o
   7  -1   3          0.76          2.27         3.37 o
  -7   0   3          0.87          2.01         2.82 o
  -6   0   3        191.08        201.92         8.33 o
  -5   0   3        288.16        282.32         8.15 o
  -4   0   3          7.58          5.77         1.05 o
  -3   0   3         12.67         14.88         1.04 o
  -2   0   3         36.15         32.16         1.58 o
  -1   0   3        644.09        602.99        10.49 o
   0   0   3          3.33          3.46         0.51 o
   1   0   3        246.18        270.65         4.25 o
   2   0   3        153.67        162.29         3.25 o
   3   0   3       2361.11       2391.90        39.68 o
   4   0   3        428.64        376.39         8.62 o
   5   0   3         12.16         12.35         1.83 o
   6   0   3         10.16          2.85         2.28 o
   7   0   3          2.28         -0.39         3.00 o
  -7   1   3         12.44         16.27         5.99 o
  -6   1   3         15.59         20.75         3.16 o
  -5   1   3          4.86          8.44         2.12 o
  -4   1   3         39.89         37.26         2.35 o
  -3   1   3          3.62          2.94         0.92 o
  -2   1   3        314.48        285.35         5.44 o
  -1   1   3        156.20        139.03         2.37 o
   0   1   3       2078.35       2210.03        35.08 o
   1   1   3        241.02        235.10         3.82 o
   2   1   3         21.66         20.08         1.40 o
   3   1   3          6.86          0.63         1.73 o
   4   1   3        782.70        830.63        15.83 o
   5   1   3         48.02         36.26         2.19 o
   6   1   3         12.12          7.69         2.14 o
   7   1   3          1.11          0.08         3.11 o
  -7   2   3         50.79         47.26         7.39 o
  -6   2   3        234.45        246.37         8.18 o
  -5   2   3        299.33        310.37         9.29 o
  -4   2   3        125.19        130.67         4.85 o
  -3   2   3        121.37        124.92         3.84 o
  -2   2   3         19.41         24.47         0.96 o
  -1   2   3        889.89        849.54        12.55 o
   0   2   3       6862.76       6390.68        92.01 o
   1   2   3        516.11        498.40         7.47 o
   2   2   3          9.92         10.58         0.72 o
   3   2   3         29.24         33.21         1.36 o
   4   2   3       1074.51       1124.59        23.64 o
   5   2   3         75.09         70.72         4.29 o
   6   2   3         36.30         35.49         2.67 o
   7   2   3         12.37         16.48         3.67 o
  -6   3   3         76.71         86.09         4.96 o
  -5   3   3         14.81         16.39         2.78 o
  -4   3   3         12.29         13.38         1.21 o
  -3   3   3         65.23         53.07         1.98 o
  -2   3   3       1439.81       1428.14        23.74 o
  -1   3   3        232.10        246.19         4.17 o
   0   3   3       3607.73       3476.83        52.76 o
   1   3   3         87.36         74.22         1.69 o
   2   3   3        195.09        186.08         3.58 o
   3   3   3          6.60         10.61         1.47 o
   4   3   3        316.36        312.54         8.39 o
   5   3   3        139.93        137.28         4.70 o
   6   3   3         53.90         57.12         3.33 o
   7   3   3          3.84          0.44         3.06 o
  -6   4   3         41.20         36.13         3.65 o
  -5   4   3         34.00         27.46         3.15 o
  -4   4   3         45.07         39.04         3.16 o
  -3   4   3         14.39         10.83         1.70 o
  -2   4   3         45.48         34.75         2.02 o
  -1   4   3        132.44        145.02         4.19 o
   0   4   3        613.93        581.51        10.20 o
   1   4   3         20.33         21.63         1.42 o
   2   4   3        482.28        470.34         9.22 o
   3   4   3         89.08         90.07         2.84 o
   4   4   3          5.43          4.34         1.62 o
   5   4   3          6.62          8.99         2.14 o
   6   4   3        215.10        231.62         7.03 o
   7   4   3          0.06          1.70         5.10 o
  -6   5   3         17.18         14.00         3.46 o
  -5   5   3         17.38         15.31         3.17 o
  -4   5   3          5.45          1.32         2.06 o
  -3   5   3         68.47         65.87         3.68 o
  -2   5   3         81.42         69.73         4.42 o
  -1   5   3        463.14        428.66         9.91 o
   0   5   3         19.06          7.34         1.46 o
   1   5   3        404.66        389.51         8.87 o
   2   5   3        219.49        259.17         6.47 o
   3   5   3         58.73         57.71         2.00 o
   4   5   3         22.57         24.34         2.18 o
   5   5   3        156.98        151.56         5.31 o
   6   5   3         22.01         23.01         3.50 o
   7   5   3         26.71         37.73         5.35 o
  -6   6   3         19.38         23.36         3.99 o
  -5   6   3         28.48         30.78         3.83 o
  -4   6   3         74.60         75.54         4.08 o
  -3   6   3         73.95         80.72         3.85 o
  -2   6   3         21.13         29.32         2.35 o
  -1   6   3        156.85        144.95         4.61 o
   0   6   3        545.23        464.19        10.80 o
   1   6   3         79.54         75.91         2.86 o
   2   6   3          0.04         -1.17         1.17 o
   3   6   3          0.70         -0.51         1.04 o
   4   6   3         20.90         20.92         2.47 o
   5   6   3          6.15          3.76         2.11 o
   6   6   3         45.34         39.92         3.01 o
   7   6   3         45.80         48.19        10.71 o
  -5   7   3         51.15         52.36         4.72 o
  -4   7   3        129.98        142.72         8.16 o
  -3   7   3         74.91         75.89         4.97 o
  -2   7   3         91.58         80.66         3.90 o
  -1   7   3         16.26          8.71         2.04 o
   0   7   3        108.08        101.51         3.96 o
   1   7   3        169.73        171.82         5.16 o
   2   7   3          3.33          3.35         1.55 o
   3   7   3         56.91         45.03         2.46 o
   4   7   3        109.81        112.02         4.95 o
   5   7   3         18.49         20.82         2.62 o
   6   7   3          3.29          3.44         3.14 o
  -5   8   3         14.25          1.06         6.88 o
  -4   8   3         55.87         67.25         6.28 o
  -3   8   3          9.66         13.25         2.75 o
  -2   8   3          2.23          1.63         2.41 o
  -1   8   3         41.35         45.35         3.13 o
   0   8   3        257.31        250.68         9.08 o
   1   8   3        210.26        214.27         6.31 o
   2   8   3          5.04          0.94         2.35 o
   3   8   3         64.75         55.28         3.02 o
   4   8   3          8.50          3.75         2.14 o
   5   8   3         50.69         53.40         4.95 o
   6   8   3         34.55         34.59         4.71 o
  -4   9   3          5.98          3.02         3.02 o
  -3   9   3          3.98          1.84         2.73 o
  -2   9   3          0.00         -1.56         2.54 o
  -1   9   3          2.18          2.97         2.34 o
   0   9   3          5.69          3.59         2.32 o
   1   9   3          0.23          3.86         2.22 o
   2   9   3        111.87        127.90         7.81 o
   3   9   3          2.27          3.12         2.47 o
   4   9   3         13.24         14.56         3.66 o
   5   9   3         20.27         18.35         2.87 o
  -3  10   3          0.51         -2.75         2.75 o
  -2  10   3          0.10         -2.62         2.62 o
  -1  10   3         21.83         29.06         3.16 o
   0  10   3          1.55         -2.91         2.91 o
   1  10   3         76.80         86.71         4.39 o
   2  10   3         60.59         69.03         6.16 o
   3  10   3         12.91         14.77         3.88 o
   4  10   3          1.47          0.39         3.27 o
  -2  11   3          0.74         -0.87         3.35 o
  -1  11   3          4.70         10.36         3.09 o
   0  11   3          4.09          2.03         2.79 o
   1  11   3          3.93          5.13         3.24 o
   2  11   3         12.32         14.45         3.18 o
   3  11   3          3.23          5.20         3.19 o
  -3 -10   4          2.99          2.27         3.19 o
  -2 -10   4        112.45        113.45         5.39 o
  -1 -10   4         30.78         37.05         3.63 o
   0 -10   4          0.57         -0.01         2.78 o
   1 -10   4         21.05         22.96         4.35 o
   2 -10   4          0.90         -0.08         3.65 o
  -4  -9   4          0.36         -1.53         4.59 o
  -3  -9   4          0.21         -2.24         2.42 o
  -2  -9   4         78.94         81.16         5.51 o
  -1  -9   4         24.57         24.88         3.43 o
   0  -9   4         53.85         55.45         6.92 o
   1  -9   4          0.61         -1.25         3.06 o
   2  -9   4         46.67         46.66         5.00 o
   3  -9   4         17.73         18.81         2.96 o
  -5  -8   4          2.71         -0.04         3.58 o
  -4  -8   4          7.64          4.30         2.36 o
  -3  -8   4         26.57         22.08         2.80 o
  -2  -8   4         23.65         17.63         2.37 o
  -1  -8   4          2.06         -0.54         2.08 o
   0  -8   4        272.36        266.63         7.40 o
   1  -8   4         33.90         33.10         3.24 o
   2  -8   4        109.16        108.55         4.56 o
   3  -8   4          8.03          4.60         2.49 o
   4  -8   4         34.01         42.56         3.49 o
  -5  -7   4          0.06          0.25         5.86 o
  -4  -7   4         12.99         17.55         4.58 o
  -3  -7   4        114.37        105.52         4.00 o
  -2  -7   4          0.00         -1.76         1.76 o
  -1  -7   4          1.16          2.22         1.90 o
   0  -7   4        623.08        624.05        15.12 o
   1  -7   4         34.67         27.59         3.07 o
   2  -7   4        168.58        158.56         5.21 o
   3  -7   4          2.98          0.79         2.18 o
   4  -7   4         26.70         29.01         4.27 o
   5  -7   4         62.92         71.61         6.26 o
  -6  -6   4          2.37         13.00         7.14 o
  -5  -6   4          1.94          0.42         3.95 o
  -4  -6   4         28.32         27.23         2.19 o
  -3  -6   4          0.08          1.05         2.39 o
  -2  -6   4          9.81         10.98         2.02 o
  -1  -6   4         64.22         65.28         3.09 o
   0  -6   4          1.07          0.83         1.70 o
   1  -6   4         46.68         41.72         3.19 o
   2  -6   4         60.15         56.69         3.06 o
   3  -6   4          2.16          0.41         1.99 o
   4  -6   4         21.18         25.26         2.94 o
   5  -6   4         58.19         57.52         3.60 o
  -5  -5   4         57.41         53.79         4.33 o
  -4  -5   4          1.17          0.39         1.59 o
  -3  -5   4         19.18         20.11         2.00 o
  -2  -5   4          0.89          0.15         1.33 o
  -1  -5   4        217.58        212.35         5.57 o
   0  -5   4         63.15         60.81         2.71 o
   1  -5   4        489.05        516.49        12.46 o
   2  -5   4        112.96        103.79         3.79 o
   3  -5   4         10.55          9.89         2.00 o
   4  -5   4        543.77        554.36        12.97 o
   5  -5   4        167.29        166.15         5.64 o
   6  -5   4         89.10         94.17         7.36 o
  -6  -4   4         21.45         20.63         3.57 o
  -5  -4   4        317.91        304.81        10.53 o
  -4  -4   4         63.50         53.95         3.39 o
  -3  -4   4          1.31          0.56         0.80 o
  -2  -4   4         32.69         38.32         1.79 o
  -1  -4   4         26.39         24.47         1.79 o
   0  -4   4        976.75        967.52        21.85 o
   1  -4   4          2.61          7.25         1.34 o
   2  -4   4         81.94         80.83         6.88 o
   3  -4   4         14.77         13.84         1.82 o
   4  -4   4        165.59        155.23         5.13 o
   5  -4   4        229.25        252.35         7.06 o
   6  -4   4         85.43        108.76         4.72 o
  -6  -3   4          2.30          2.22         2.16 o
  -5  -3   4        189.23        204.12        10.96 o
  -4  -3   4        252.67        218.56         7.77 o
  -3  -3   4        179.13        160.14         3.48 o
  -2  -3   4        428.33        436.35        10.49 o
  -1  -3   4       1476.01       1544.61        24.36 o
   0  -3   4        841.05        904.62        19.09 o
   1  -3   4         39.42         38.31         1.80 o
   2  -3   4         87.40         90.85         3.02 o
   3  -3   4        156.69        170.64         5.92 o
   4  -3   4         86.92         71.68         3.35 o
   5  -3   4         20.28         19.59         2.45 o
   6  -3   4          0.04          0.47         2.47 o
   7  -3   4         19.01         18.61         6.63 o
  -7  -2   4          6.87          3.82         5.10 o
  -6  -2   4          1.13         -0.20         2.12 o
  -5  -2   4        229.35        242.91        10.84 o
  -4  -2   4        702.80        699.80        21.99 o
  -3  -2   4         64.38         64.93         2.85 o
  -2  -2   4         31.94         45.77         2.05 o
  -1  -2   4        644.14        747.98        12.30 o
   0  -2   4       4069.84       4775.47        76.64 o
   1  -2   4         62.16         46.81         1.79 o
   2  -2   4          3.73          6.72         1.18 o
   3  -2   4          0.87          1.26         1.31 o
   4  -2   4          3.04          1.75         1.54 o
   5  -2   4        266.39        256.66         7.62 o
   6  -2   4          0.17         -2.08         2.08 o
   7  -2   4         53.10         57.11         5.30 o
  -7  -1   4         21.36         22.18         6.12 o
  -6  -1   4          3.86          2.07         2.20 o
  -5  -1   4         55.91         55.00         3.08 o
  -4  -1   4         27.11         25.90         2.36 o
  -3  -1   4        145.27        157.73         3.47 o
  -2  -1   4        224.43        204.30         4.27 o
  -1  -1   4          0.63          1.54         0.79 o
   0  -1   4       9565.36      12094.82       193.51 o
   1  -1   4       2780.44       3199.40        51.33 o
   2  -1   4        372.39        411.36         8.46 o
   3  -1   4         38.40         54.48         3.05 o
   4  -1   4         31.97         24.24         2.95 o
   5  -1   4        819.17        803.82        17.56 o
   6  -1   4         16.49         20.14         2.36 o
   7  -1   4          2.46         -0.35         3.30 o
  -7   0   4         28.76         32.12         6.63 o
  -6   0   4          2.71         -0.55         2.39 o
  -5   0   4          0.04         -0.80         1.67 o
  -4   0   4         50.20         57.33         2.87 o
  -3   0   4        141.70        112.10         2.76 o
  -2   0   4        408.55        420.28         9.93 o
  -1   0   4       2113.08       2185.19        39.97 o
   0   0   4         40.34         43.68         1.47 o
   1   0   4         79.56         80.42         2.91 o
   2   0   4        899.65        994.16        14.70 o
   3   0   4        339.60        367.79         8.37 o
   4   0   4         55.32         56.46         2.65 o
   5   0   4        764.31        747.42        16.39 o
   6   0   4         99.58        110.19         5.41 o
   7   0   4         50.67         50.49         4.65 o
  -7   1   4          0.95          8.67         6.12 o
  -6   1   4         29.27         24.83         3.24 o
  -5   1   4         57.92         62.23         4.62 o
  -4   1   4        273.83        265.26         7.63 o
  -3   1   4        144.84        141.93         3.86 o
  -2   1   4          9.08          8.04         0.77 o
  -1   1   4          5.95          9.58         0.93 o
   0   1   4         47.21         44.82         1.55 o
   1   1   4        105.27        111.57         2.13 o
   2   1   4       1235.18       1268.69        18.65 o
   3   1   4        389.31        383.41         9.35 o
   4   1   4          6.24         10.97         1.36 o
   5   1   4        341.97        323.43        11.44 o
   6   1   4         64.62         74.61         3.94 o
   7   1   4         54.09         62.67         7.90 o
  -7   2   4          3.80          4.08         6.37 o
  -6   2   4         36.90         34.23         3.17 o
  -5   2   4        462.32        480.06        13.30 o
  -4   2   4        472.58        445.11        12.07 o
  -3   2   4        235.49        248.59         6.08 o
  -2   2   4        333.34        353.13         6.19 o
  -1   2   4         28.77         35.82         1.13 o
   0   2   4         22.89         22.97         1.38 o
   1   2   4         12.92         14.54         0.74 o
   2   2   4       1199.83       1242.46        19.68 o
   3   2   4        438.92        471.71         9.23 o
   4   2   4        154.20        156.48         4.30 o
   5   2   4         27.84         17.70         4.08 o
   6   2   4          8.40          5.54         2.21 o
   7   2   4        142.09        183.87        12.24 o
  -6   3   4          0.30          2.74         2.68 o
  -5   3   4         53.37         54.31         3.69 o
  -4   3   4        432.49        419.33        16.46 o
  -3   3   4         13.72         22.62         1.57 o
  -2   3   4         14.37         17.70         1.08 o
  -1   3   4         81.57         76.67         2.01 o
   0   3   4       1270.44       1251.88        18.41 o
   1   3   4       1212.34       1197.28        17.63 o
   2   3   4         65.50         64.76         2.08 o
   3   3   4        632.53        644.62        12.46 o
   4   3   4        104.38        118.80         3.41 o
   5   3   4        147.67        137.29         4.89 o
   6   3   4          7.99          8.77         2.17 o
   7   3   4         96.78        110.65         8.41 o
  -6   4   4          7.20          4.07         2.78 o
  -5   4   4         38.36         32.20         3.19 o
  -4   4   4        198.91        188.28         5.37 o
  -3   4   4        448.89        457.05        10.47 o
  -2   4   4          0.35          2.61         1.51 o
  -1   4   4        207.15        210.64         4.70 o
   0   4   4       1049.60       1127.27        23.68 o
   1   4   4       1112.96       1027.31        19.31 o
   2   4   4        166.50        177.22         4.03 o
   3   4   4         96.69         85.60         2.54 o
   4   4   4         50.02         39.05         2.64 o
   5   4   4        338.92        341.30        10.62 o
   6   4   4          4.35          6.01         2.39 o
   7   4   4         47.37         42.32         5.86 o
  -6   5   4          4.76          2.15         3.05 o
  -5   5   4         12.15          9.14         3.00 o
  -4   5   4         41.21         35.93         2.75 o
  -3   5   4        503.59        497.95        14.94 o
  -2   5   4         44.78         44.44         2.51 o
  -1   5   4          8.36          7.70         1.55 o
   0   5   4       1473.96       1424.17        29.98 o
   1   5   4        270.78        223.52         6.00 o
   2   5   4        387.28        355.77         7.27 o
   3   5   4         46.12         46.68         2.69 o
   4   5   4        142.78        132.76         4.74 o
   5   5   4         49.28         53.76         3.38 o
   6   5   4          1.02          0.18         2.17 o
   7   5   4          4.54          6.77         3.74 o
  -5   6   4          0.05         -2.89         2.89 o
  -4   6   4          7.10         -2.33         2.33 o
  -3   6   4        178.66        188.10         5.81 o
  -2   6   4         33.30         27.94         2.29 o
  -1   6   4          0.63          1.49         1.63 o
   0   6   4        116.05        105.87         3.87 o
   1   6   4        742.29        739.43        16.16 o
   2   6   4        110.82         98.44         3.42 o
   3   6   4         85.65         86.88         2.74 o
   4   6   4         10.49          9.52         2.04 o
   5   6   4          1.73          0.64         2.11 o
   6   6   4         35.44         39.72         5.16 o
   7   6   4          5.96          0.51         7.39 o
  -5   7   4          0.07         -3.20         3.20 o
  -4   7   4          7.16          7.39         2.56 o
  -3   7   4        247.57        250.62        12.59 o
  -2   7   4         53.35         52.27         3.97 o
  -1   7   4         20.17         17.43         3.19 o
   0   7   4        136.53        127.03         4.51 o
   1   7   4          1.34          5.23         2.14 o
   2   7   4        196.24        186.82         5.29 o
   3   7   4        108.76        119.24         3.99 o
   4   7   4         63.44         63.12         3.66 o
   5   7   4         97.79         99.55         4.55 o
   6   7   4         26.29         24.17         2.84 o
  -4   8   4          1.12          0.23         2.56 o
  -3   8   4          0.49         -0.71         2.69 o
  -2   8   4          8.23         10.14         2.45 o
  -1   8   4         48.70         48.18         3.22 o
   0   8   4          0.06         -1.07         1.96 o
   1   8   4          0.01         -1.80         1.80 o
   2   8   4         71.94         68.25         3.97 o
   3   8   4        105.62        106.93         3.99 o
   4   8   4         13.71         12.94         2.44 o
   5   8   4         19.16         16.23         2.70 o
   6   8   4         12.43         16.00         2.84 o
  -4   9   4         33.06         44.77         3.94 o
  -3   9   4         14.34         15.23         6.66 o
  -2   9   4          1.71         -0.30         2.48 o
  -1   9   4          4.51          2.37         2.32 o
   0   9   4         94.73         90.17         4.22 o
   1   9   4        146.47        145.66         5.24 o
   2   9   4          8.87         12.62         2.87 o
   3   9   4          8.22          7.73         2.04 o
   4   9   4         17.19         17.95         2.69 o
   5   9   4         10.83         10.56         3.27 o
  -3  10   4         25.36         34.39         4.49 o
  -2  10   4         11.91         13.35         3.05 o
  -1  10   4          3.57          2.22         2.59 o
   0  10   4          7.17          8.60         2.60 o
   1  10   4         11.01          9.94         2.50 o
   2  10   4          1.28          2.77         2.35 o
   3  10   4          5.93          6.23         4.72 o
   4  10   4         45.15         50.02         4.44 o
  -2  11   4         26.46         54.53         4.75 o
  -1  11   4          3.09          4.94         2.99 o
   0  11   4          0.31         -0.55         2.66 o
   1  11   4         12.08         17.24         3.17 o
   2  11   4         10.76         13.89         2.89 o
   3  11   4          0.70          3.05         3.07 o
  -2 -10   5          1.18         -0.42         3.15 o
  -1 -10   5          5.59          1.56         2.90 o
   0 -10   5         46.24         48.64         5.21 o
   1 -10   5        119.91        143.75         6.31 o
  -4  -9   5          8.40         11.22         4.59 o
  -3  -9   5         55.73         49.06         4.21 o
  -2  -9   5          0.07         -2.45         2.45 o
  -1  -9   5         17.34         14.38         2.90 o
   0  -9   5         23.37         21.17         3.92 o
   1  -9   5        127.97        134.79         7.73 o
   2  -9   5          5.18          1.45         2.64 o
   3  -9   5          8.43          7.27         5.14 o
  -4  -8   5          9.45         11.47         4.08 o
  -3  -8   5          8.53          7.20         2.79 o
  -2  -8   5         22.58         16.45         2.40 o
  -1  -8   5         11.90         10.53         2.30 o
   0  -8   5          0.50         -2.66         2.66 o
   1  -8   5        156.74        147.36         5.15 o
   2  -8   5         27.45         23.64         2.71 o
   3  -8   5         82.67         78.48         4.10 o
   4  -8   5          0.59         -2.44         2.44 o
  -5  -7   5         51.38         54.30         8.41 o
  -4  -7   5         61.59         44.58         5.10 o
  -3  -7   5          7.34          8.28         2.17 o
  -2  -7   5         12.45         13.92         2.09 o
  -1  -7   5         93.59        100.04         4.14 o
   0  -7   5          1.23         -1.18         2.61 o
   1  -7   5         58.91         58.80         3.72 o
   2  -7   5         92.31         87.01         4.09 o
   3  -7   5         72.86         73.51         4.66 o
   4  -7   5          0.23         -1.44         2.24 o
   5  -7   5          0.35         -2.60         2.60 o
  -5  -6   5         74.32         68.07         8.92 o
  -4  -6   5         29.17         33.70         3.72 o
  -3  -6   5          5.99          6.42         1.70 o
  -2  -6   5          3.11          5.65         1.69 o
  -1  -6   5         12.33         10.76         1.86 o
   0  -6   5        184.05        190.56         5.77 o
   1  -6   5        458.44        477.15        11.15 o
   2  -6   5          3.44          6.52         1.86 o
   3  -6   5          6.73          3.90         2.17 o
   4  -6   5          0.14         -1.63         2.09 o
   5  -6   5          1.29          2.79         2.49 o
  -5  -5   5         31.86         29.57         3.06 o
  -4  -5   5        126.95        132.82        10.06 o
  -3  -5   5         52.95         51.96         4.10 o
  -2  -5   5          7.53         10.69         2.65 o
  -1  -5   5         49.24         44.69         2.76 o
   0  -5   5        460.65        463.90         9.64 o
   1  -5   5        490.15        519.81        10.84 o
   2  -5   5         26.69         22.83         2.13 o
   3  -5   5        155.30        169.24         7.84 o
   4  -5   5         48.03         48.07         3.11 o
   5  -5   5         15.08         12.01         2.52 o
   6  -5   5          2.26         -1.11         2.66 o
  -6  -4   5         19.90         13.51         4.33 o
  -5  -4   5         81.40         81.36         4.24 o
  -4  -4   5        225.64        216.23         7.02 o
  -3  -4   5        226.52        217.77         5.45 o
  -2  -4   5        190.10        199.26         7.54 o
  -1  -4   5        255.70        257.58        11.26 o
   0  -4   5         25.97         24.08         2.32 o
   1  -4   5        311.92        320.10         8.33 o
   2  -4   5         48.44         42.82         2.41 o
   3  -4   5        583.07        583.26        13.18 o
   4  -4   5        114.18        105.42         4.31 o
   5  -4   5          1.51         -0.18         2.13 o
   6  -4   5         16.09         25.11         2.91 o
  -6  -3   5          0.00         -0.25         3.57 o
  -5  -3   5         26.96         25.71         2.35 o
  -4  -3   5          4.63          5.88         1.62 o
  -3  -3   5        118.56        118.60         2.37 o
  -2  -3   5         88.98         99.23         2.51 o
  -1  -3   5        926.69       1024.98        21.49 o
   0  -3   5         54.52         60.78         2.49 o
   1  -3   5        118.54         97.46         3.19 o
   2  -3   5         14.10          5.92         1.35 o
   3  -3   5        826.07        853.47        18.59 o
   4  -3   5         28.57         25.26         2.34 o
   5  -3   5         27.65         25.32         2.55 o
   6  -3   5         40.82         42.42         3.41 o
  -6  -2   5          0.31         -1.02         3.57 o
  -5  -2   5         67.90         63.27         3.74 o
  -4  -2   5          8.45          6.85         1.18 o
  -3  -2   5          3.94          7.33         0.83 o
  -2  -2   5       5315.74       5864.17        84.77 o
  -1  -2   5         53.45         71.53         2.84 o
   0  -2   5        139.68        161.06         4.00 o
   1  -2   5         29.36         44.79         1.85 o
   2  -2   5        229.48        213.73         6.36 o
   3  -2   5        925.84        941.28        20.25 o
   4  -2   5          0.17         -1.51         1.58 o
   5  -2   5         76.67         69.31         3.63 o
   6  -2   5        203.77        218.46         6.43 o
   7  -2   5         95.46        102.46         7.10 o
  -6  -1   5          0.49          2.29         4.33 o
  -5  -1   5         37.93         38.75         2.44 o
  -4  -1   5        236.53        221.09         5.50 o
  -3  -1   5        208.69        193.27         5.92 o
  -2  -1   5        757.03        832.74        16.38 o
  -1  -1   5       1576.76       1794.35        35.69 o
   0  -1   5         33.41         48.15         2.09 o
   1  -1   5        221.54        262.60         7.44 o
   2  -1   5       3393.43       3959.50        74.91 o
   3  -1   5        609.03        575.90        12.70 o
   4  -1   5        137.08        146.52         7.41 o
   5  -1   5         11.36          9.27         2.43 o
   6  -1   5        183.99        199.67         5.96 o
   7  -1   5         50.76         51.65         4.83 o
  -7   0   5          0.18          4.33         5.61 o
  -6   0   5         39.12         39.77         6.37 o
  -5   0   5        131.76        133.79         4.85 o
  -4   0   5        270.81        255.75         6.17 o
  -3   0   5        230.06        207.86         4.91 o
  -2   0   5        154.16        149.04         4.24 o
  -1   0   5         22.95         24.28         1.02 o
   0   0   5         30.01         40.99         1.36 o
   1   0   5         23.43         28.55         1.04 o
   2   0   5         26.89         24.25         1.28 o
   3   0   5        321.21        325.43         7.59 o
   4   0   5        197.54        190.42         5.12 o
   5   0   5         32.50         32.88         3.97 o
   6   0   5          6.14          8.20         2.13 o
   7   0   5         21.16         18.46         3.77 o
  -6   1   5          0.85          5.86         5.35 o
  -5   1   5         26.11         22.69         2.30 o
  -4   1   5         65.59         72.64         3.33 o
  -3   1   5         21.87         16.19         1.20 o
  -2   1   5        405.12        403.21        11.62 o
  -1   1   5        176.12        185.20         3.88 o
   0   1   5         39.38         35.94         1.10 o
   1   1   5        131.19        133.78         2.46 o
   2   1   5        301.09        324.18         7.76 o
   3   1   5        186.61        206.05         4.77 o
   4   1   5        240.64        231.10         5.89 o
   5   1   5         25.21         21.38         2.18 o
   6   1   5         26.23         22.70         2.35 o
   7   1   5          0.17          4.72         3.37 o
  -6   2   5         23.34         21.92         4.32 o
  -5   2   5        173.39        181.85         6.35 o
  -4   2   5          9.58          9.96         1.99 o
  -3   2   5       1160.04       1097.52        23.29 o
  -2   2   5        110.68         79.35         1.99 o
  -1   2   5         77.83         68.53         2.30 o
   0   2   5         48.69         68.40         1.90 o
   1   2   5        589.95        607.65         9.14 o
   2   2   5       1268.78       1290.79        26.94 o
   3   2   5         36.87         36.00         1.95 o
   4   2   5         34.85         30.82         1.94 o
   5   2   5          2.79         -0.88         1.94 o
   6   2   5         97.30        103.25         4.58 o
   7   2   5         19.92         21.30         3.73 o
  -6   3   5         34.73         34.94         4.96 o
  -5   3   5         18.12         16.94         2.67 o
  -4   3   5          0.57          3.77         2.07 o
  -3   3   5         25.22         22.21         1.79 o
  -2   3   5        249.37        222.74         4.29 o
  -1   3   5         20.22         27.12         1.63 o
   0   3   5          2.77         -0.23         0.66 o
   1   3   5        375.29        474.29         8.30 o
   2   3   5       1743.41       1812.87        33.78 o
   3   3   5        345.68        326.61         6.80 o
   4   3   5        212.12        214.26         5.26 o
   5   3   5         76.32         74.57         3.00 o
   6   3   5        189.96        182.06         7.32 o
   7   3   5         15.38         16.82         3.61 o
  -6   4   5          2.75          1.55         2.82 o
  -5   4   5          1.10         -0.79         2.51 o
  -4   4   5         14.59         13.56         1.97 o
  -3   4   5          1.38          0.76         1.46 o
  -2   4   5        817.54        823.64        17.75 o
  -1   4   5        152.23        130.60         3.36 o
   0   4   5        266.43        241.60         5.14 o
   1   4   5        774.10        847.02        17.99 o
   2   4   5         16.77         12.27         1.11 o
   3   4   5        416.43        406.37         9.18 o
   4   4   5        168.43        176.66         4.78 o
   5   4   5        143.11        154.52         7.88 o
   6   4   5         75.21         73.08         6.50 o
   7   4   5         12.30         19.89         4.84 o
  -6   5   5          2.27         -2.50         4.59 o
  -5   5   5          0.03         -2.57         2.57 o
  -4   5   5          5.46          1.16         2.06 o
  -3   5   5         36.37         28.84         2.93 o
  -2   5   5        116.75        119.66         4.40 o
  -1   5   5        320.25        298.76         7.41 o
   0   5   5        647.88        599.67        13.45 o
   1   5   5         86.17         95.45         3.19 o
   2   5   5         27.28         31.75         1.99 o
   3   5   5        501.71        491.76         9.83 o
   4   5   5         78.20         75.71         2.97 o
   5   5   5        219.93        216.30         6.94 o
   6   5   5         10.70          8.24         2.48 o
   7   5   5         18.67         25.73         4.36 o
  -5   6   5          1.18          3.97         3.18 o
  -4   6   5         29.41         24.85         2.73 o
  -3   6   5        335.15        347.79        11.31 o
  -2   6   5         16.89         15.24         2.47 o
  -1   6   5         46.85         45.02         2.62 o
   0   6   5        299.33        279.00         7.16 o
   1   6   5         83.12         84.67         4.86 o
   2   6   5         47.49         51.10         2.54 o
   3   6   5        384.83        380.89         8.93 o
   4   6   5        291.44        296.14         7.31 o
   5   6   5          0.14         -2.10         2.10 o
   6   6   5         36.70         34.10         3.11 o
  -5   7   5          4.04         -0.37         3.57 o
  -4   7   5          0.00         -1.48         2.47 o
  -3   7   5        191.23        201.61         6.37 o
  -2   7   5          9.10          5.16         2.25 o
  -1   7   5         24.25         20.75         2.43 o
   0   7   5        579.20        602.80        13.89 o
   1   7   5        274.17        265.07         8.90 o
   2   7   5        201.34        196.12         5.64 o
   3   7   5         17.01         18.51         2.40 o
   4   7   5        190.41        193.76         6.54 o
   5   7   5          5.31          5.21         2.36 o
   6   7   5          0.07         -0.74         2.41 o
  -4   8   5          4.51         -1.55         3.57 o
  -3   8   5         13.56         14.34         2.76 o
  -2   8   5        116.50        129.57         5.28 o
  -1   8   5          0.02         -2.06         2.06 o
   0   8   5        245.29        248.68         8.17 o
   1   8   5          0.00         -1.76         1.88 o
   2   8   5        240.52        241.36        11.55 o
   3   8   5          0.03          0.37         1.80 o
   4   8   5         30.68         29.14         2.86 o
   5   8   5         12.59         13.26         3.66 o
   6   8   5          0.00         -0.86         2.52 o
  -4   9   5          4.90          0.07         2.92 o
  -3   9   5          8.73          5.28         2.76 o
  -2   9   5         75.26        105.54         7.87 o
  -1   9   5         15.22         18.59         2.75 o
   0   9   5          4.19          2.79         2.33 o
   1   9   5         49.21         41.76         4.03 o
   2   9   5         38.71         33.36         3.96 o
   3   9   5          6.14          6.31         2.11 o
   4   9   5         16.88         16.53         2.83 o
   5   9   5         14.53         20.77         2.93 o
  -3  10   5          0.27         -2.92         2.92 o
  -2  10   5         24.67         26.98         3.44 o
  -1  10   5         27.51         41.25         3.46 o
   0  10   5          1.34         -1.42         2.42 o
   1  10   5          0.47         -1.07         2.36 o
   2  10   5         10.00         12.10         2.57 o
   3  10   5         31.49         33.06         4.51 o
   4  10   5          1.82          6.52         2.71 o
  -1  11   5         39.65         55.01         4.71 o
   0  11   5          4.49          6.89         2.93 o
   1  11   5          0.34         -0.92         2.66 o
   2  11   5          0.01         -0.98         2.58 o
   3  11   5         10.37         16.12         3.54 o
  -1 -10   6          0.12         -3.47         3.61 o
   0 -10   6         29.27         27.74         3.46 o
  -3  -9   6          6.18          5.35         4.59 o
  -2  -9   6         13.68          8.01         3.67 o
  -1  -9   6         10.53          9.06         3.54 o
   0  -9   6          0.08         -1.11         2.49 o
   1  -9   6          0.02         -0.31         2.63 o
   2  -9   6          1.18         -2.54         2.54 o
  -3  -8   6         62.58         79.54         7.65 o
  -2  -8   6        147.78        139.33         7.26 o
  -1  -8   6         80.97         69.10        11.09 o
   0  -8   6         25.53         27.40         2.96 o
   1  -8   6          1.71          3.91         2.78 o
   2  -8   6         37.21         33.39         3.43 o
   3  -8   6          0.20          0.49         2.74 o
   4  -8   6         26.07         26.81         3.95 o
  -4  -7   6          2.61          4.08         3.57 o
  -3  -7   6        109.25        119.50         6.28 o
  -2  -7   6        418.86        438.82        16.08 o
  -1  -7   6          4.45          2.86         2.41 o
   0  -7   6          8.18          4.30         2.03 o
   1  -7   6         32.45         35.05         2.94 o
   2  -7   6        237.55        235.96         6.80 o
   3  -7   6          8.88          7.14         2.31 o
   4  -7   6          1.63          1.18         2.42 o
  -4  -6   6          3.32          4.28         2.55 o
  -3  -6   6         42.52         38.24         5.89 o
  -2  -6   6        607.11        622.52        13.93 o
  -1  -6   6         63.63         64.51         3.61 o
   0  -6   6        174.73        175.51         5.21 o
   1  -6   6         99.30         95.80         3.87 o
   2  -6   6        271.84        268.17         7.40 o
   3  -6   6        431.44        431.63        13.82 o
   4  -6   6          2.19          0.12         2.20 o
   5  -6   6          5.59          2.99         3.16 o
  -5  -5   6         11.52          7.39         5.86 o
  -4  -5   6         30.44         26.15         3.01 o
  -3  -5   6         20.56         17.00         2.50 o
  -2  -5   6        244.50        235.02         5.42 o
  -1  -5   6        182.90        183.78         5.77 o
   0  -5   6         68.30         63.95         3.89 o
   1  -5   6        182.94        188.87         4.89 o
   2  -5   6        475.12        490.19        11.38 o
   3  -5   6       1084.49       1092.20        23.79 o
   4  -5   6         83.53         80.03         4.20 o
   5  -5   6          1.13          1.87         2.29 o
  -6  -4   6         18.70         17.59         4.33 o
  -5  -4   6         13.10          9.43         3.57 o
  -4  -4   6          0.27          0.76         2.29 o
  -3  -4   6          2.03          1.69         1.19 o
  -2  -4   6        456.98        484.00        10.67 o
  -1  -4   6        118.19        122.39         4.20 o
   0  -4   6        146.18        149.69         4.84 o
   1  -4   6          0.98          0.99         1.63 o
   2  -4   6         28.08         33.03         2.24 o
   3  -4   6        354.78        353.50         8.69 o
   4  -4   6        148.91        144.72         4.97 o
   5  -4   6         51.79         49.93         4.96 o
   6  -4   6         45.91         48.09         3.50 o
  -6  -3   6          0.06         -0.76         3.31 o
  -5  -3   6        113.68        123.90         9.43 o
  -4  -3   6         11.04          9.71         1.30 o
  -3  -3   6         17.68         22.62         2.05 o
  -2  -3   6         79.27         79.88         2.37 o
  -1  -3   6         22.34         27.86         3.64 o
   0  -3   6         25.79         27.01         1.99 o
   1  -3   6        403.05        437.77        11.08 o
   2  -3   6         54.34         61.35         2.82 o
   3  -3   6         52.21         53.01         2.87 o
   4  -3   6        194.84        194.91         6.81 o
   5  -3   6         17.72         19.47         2.48 o
   6  -3   6          9.96          7.36         2.46 o
  -6  -2   6          2.44          4.33         4.08 o
  -5  -2   6         16.24         13.77         3.82 o
  -4  -2   6        208.36        183.44         5.36 o
  -3  -2   6        146.91        137.35         3.44 o
  -2  -2   6       1455.91       1600.97        30.74 o
  -1  -2   6       5356.67       6087.63       116.11 o
   0  -2   6         65.69        110.74         3.26 o
   1  -2   6         21.61         35.00         2.17 o
   2  -2   6        301.32        334.02         7.15 o
   3  -2   6          9.76          9.58         1.64 o
   4  -2   6        104.36        111.91         4.07 o
   5  -2   6         44.17         44.03         2.85 o
   6  -2   6          6.09          4.83         2.37 o
  -6  -1   6         17.18         16.83         4.84 o
  -5  -1   6         48.05         54.90         6.76 o
  -4  -1   6        150.26        143.43         4.48 o
  -3  -1   6         44.93         40.95         3.19 o
  -2  -1   6       1205.67       1251.03        26.12 o
  -1  -1   6         61.36         64.86         2.59 o
   0  -1   6        691.40        849.45        15.19 o
   1  -1   6        149.27        187.24         4.58 o
   2  -1   6         77.01         77.72         3.82 o
   3  -1   6          3.18         12.50         1.62 o
   4  -1   6         10.87         11.41         1.84 o
   5  -1   6         55.27         65.62         4.78 o
   6  -1   6         53.34         48.88         3.14 o
   7  -1   6          0.22         -1.02         4.84 o
  -5   0   6        235.97        239.27        10.37 o
  -4   0   6         62.04         58.84         2.76 o
  -3   0   6         83.57         84.55         4.53 o
  -2   0   6        749.89        752.35        14.47 o
  -1   0   6       1088.68       1171.74        24.23 o
   0   0   6        477.51        542.81         9.81 o
   1   0   6         50.22         61.18         2.43 o
   2   0   6        229.86        286.00         6.16 o
   3   0   6        275.90        294.71         7.08 o
   4   0   6          1.25          4.95         1.62 o
   5   0   6         28.97         30.46         2.50 o
   6   0   6         12.55         16.94         2.98 o
   7   0   6          0.21         -0.45         3.19 o
  -6   1   6        301.61        341.09        20.65 o
  -5   1   6        153.64        148.41         5.19 o
  -4   1   6          5.31          4.61         1.47 o
  -3   1   6         33.60         30.94         2.87 o
  -2   1   6        250.66        292.78         6.51 o
  -1   1   6        995.98       1075.94        20.56 o
   0   1   6        407.01        470.88        12.17 o
   1   1   6         12.11         16.48         1.21 o
   2   1   6         15.32         27.06         3.94 o
   3   1   6       1137.01       1177.95        24.83 o
   4   1   6         13.65         13.55         2.74 o
   5   1   6         27.65         21.58         2.16 o
   6   1   6          0.01          0.67         1.94 o
   7   1   6         20.38         20.32         4.33 o
  -6   2   6         40.39         38.50         7.14 o
  -5   2   6         45.13         36.33         2.85 o
  -4   2   6         98.38        100.62         4.17 o
  -3   2   6        154.00        167.90         4.91 o
  -2   2   6        401.90        437.92         8.84 o
  -1   2   6        600.54        578.98         9.40 o
   0   2   6        185.89        165.06         4.57 o
   1   2   6        313.95        338.64         6.32 o
   2   2   6         11.20         20.81         1.55 o
   3   2   6       1335.53       1361.58        31.58 o
   4   2   6        497.36        468.73        10.51 o
   5   2   6        162.88        163.11         7.74 o
   6   2   6          0.49         -0.62         2.17 o
   7   2   6          0.52         -3.19         3.19 o
  -6   3   6          0.22         -1.86         4.21 o
  -5   3   6         47.43         45.55         6.29 o
  -4   3   6         18.52         17.83         2.30 o
  -3   3   6          7.78          3.57         0.91 o
  -2   3   6         87.64         81.55         3.84 o
  -1   3   6        206.03        230.65         4.56 o
   0   3   6        122.66        114.88         4.29 o
   1   3   6         91.21         95.30         2.64 o
   2   3   6        386.81        415.82         9.31 o
   3   3   6        161.13        165.94         4.51 o
   4   3   6        297.86        294.77         7.22 o
   5   3   6        823.47        817.49        19.60 o
   6   3   6          1.12         -2.08         2.17 o
   7   3   6          0.27         -0.23         3.19 o
  -6   4   6          3.00          3.03         4.68 o
  -5   4   6          2.69         -1.33         2.43 o
  -4   4   6         18.00         14.46         1.96 o
  -3   4   6          3.80          3.85         1.54 o
  -2   4   6         62.62         66.52         2.84 o
  -1   4   6        223.66        268.73         5.71 o
   0   4   6         15.20         14.54         1.38 o
   1   4   6         51.49         51.55         2.27 o
   2   4   6        303.29        315.67         7.38 o
   3   4   6         23.26         30.99         1.85 o
   4   4   6        337.58        340.43         8.13 o
   5   4   6         81.96         87.36         6.53 o
   6   4   6         21.59         20.92         2.73 o
   7   4   6          0.07         -4.08         4.08 o
  -6   5   6         11.25         12.93         5.14 o
  -5   5   6         50.62         43.34         3.78 o
  -4   5   6         46.67         37.31         2.68 o
  -3   5   6          1.10          3.15         1.83 o
  -2   5   6         62.55         67.11         3.50 o
  -1   5   6          8.28          8.38         1.63 o
   0   5   6        233.32        227.43         7.07 o
   1   5   6          3.81          2.79         1.20 o
   2   5   6         30.78         31.56         1.92 o
   3   5   6          4.04          2.60         1.45 o
   4   5   6         27.09         20.65         1.86 o
   5   5   6          0.03          1.41         2.19 o
   6   5   6         88.60         90.59         8.25 o
   7   5   6          5.40          8.31         5.99 o
  -5   6   6         35.76         31.24         3.90 o
  -4   6   6          3.46          7.18         2.46 o
  -3   6   6         35.83         30.02         2.55 o
  -2   6   6         78.67         72.11         3.51 o
  -1   6   6         52.37         55.28         3.10 o
   0   6   6         82.37         93.76         3.81 o
   1   6   6          0.11         -1.19         1.31 o
   2   6   6         66.76         67.80         3.46 o
   3   6   6        206.74        198.88         5.41 o
   4   6   6          0.99          0.19         1.95 o
   5   6   6          3.20         -1.85         2.18 o
   6   6   6         46.48         46.63         3.45 o
  -5   7   6         10.29          6.71         3.68 o
  -4   7   6          8.21          6.78         2.63 o
  -3   7   6         32.43         26.78         2.84 o
  -2   7   6        113.10        121.25         4.70 o
  -1   7   6        190.69        190.69         5.90 o
   0   7   6        130.06        137.12         4.80 o
   1   7   6         20.30         22.51         2.06 o
   2   7   6        105.63        102.05         3.75 o
   3   7   6         80.28         72.21         3.46 o
   4   7   6         66.29         65.44         3.88 o
   5   7   6          9.27          1.98         2.35 o
   6   7   6         11.20          6.17         2.66 o
  -4   8   6         15.15         16.30         3.42 o
  -3   8   6          7.15          7.06         2.61 o
  -2   8   6         15.86         16.19         2.60 o
  -1   8   6         13.75         11.27         2.51 o
   0   8   6        216.53        211.58         9.94 o
   1   8   6        327.40        362.10        11.70 o
   2   8   6          0.22          1.41         1.78 o
   3   8   6         41.79         40.49         2.62 o
   4   8   6         21.44         15.24         3.14 o
   5   8   6         29.01         26.53         3.00 o
   6   8   6          1.23          3.59         2.71 o
  -3   9   6         16.01         12.67         3.15 o
  -2   9   6          8.71          9.14         2.72 o
  -1   9   6          7.21         10.79         2.56 o
   0   9   6        109.38        125.03         7.02 o
   1   9   6         52.26         62.14         5.10 o
   2   9   6          0.04          0.45         2.48 o
   3   9   6         15.70         14.35         2.30 o
   4   9   6          6.49          4.08         2.52 o
   5   9   6         43.44         44.15         7.28 o
  -3  10   6         15.43         24.13         5.71 o
  -2  10   6          5.84          6.90         2.94 o
  -1  10   6          3.66          5.76         2.76 o
   0  10   6         14.45         12.82         2.78 o
   1  10   6         21.16         27.03         3.04 o
   2  10   6          0.67          0.80         2.35 o
   3  10   6          4.44          2.86         2.96 o
   4  10   6          5.31          4.16         2.80 o
  -1  11   6          9.13          8.89         3.19 o
   0  11   6          0.96         -2.74         2.74 o
   1  11   6          6.77          9.91         2.93 o
   2  11   6          6.58          6.04         2.74 o
   3  11   6          5.50          5.52         4.33 o
  -2  -9   7         14.53         14.00         3.42 o
  -1  -9   7         95.06        104.60         5.12 o
   0  -9   7          4.95          4.74         2.75 o
   1  -9   7         16.78         13.38         3.06 o
   2  -9   7          0.21         -0.07         2.77 o
  -3  -8   7          4.81         -0.68         2.50 o
  -2  -8   7         31.01         26.88         2.91 o
  -1  -8   7        130.90        127.25         5.30 o
   0  -8   7         19.96         17.78         2.88 o
   1  -8   7         28.65         28.49         3.26 o
   2  -8   7         13.28         16.47         2.98 o
   3  -8   7         58.09         66.25         4.87 o
  -3  -7   7          3.18          1.53         2.34 o
  -2  -7   7          4.81          5.51         2.19 o
  -1  -7   7         14.48         14.43         3.16 o
   0  -7   7        147.37        153.12         5.70 o
   1  -7   7         89.38         89.48         4.52 o
   2  -7   7         11.93         10.94         2.69 o
   3  -7   7         65.50         67.07         4.37 o
   4  -7   7         68.37         60.29         4.27 o
  -3  -6   7          4.01          2.00         1.85 o
  -2  -6   7         10.52         11.42         2.29 o
  -1  -6   7         18.29         16.13         4.19 o
   0  -6   7        661.39        684.28        17.03 o
   1  -6   7        105.69        100.15         4.83 o
   2  -6   7         27.84         20.81         2.29 o
   3  -6   7         26.11         25.84         3.03 o
   4  -6   7        334.28        325.94         8.77 o
   5  -6   7         54.99         46.30         3.51 o
  -4  -5   7          0.05          1.78         4.08 o
  -3  -5   7         23.98         18.59         1.70 o
  -2  -5   7         20.08         19.04         3.35 o
  -1  -5   7        212.59        226.67         6.69 o
   0  -5   7        349.45        356.77        17.99 o
   1  -5   7        234.07        223.57         6.89 o
   2  -5   7         52.37         49.70         2.69 o
   3  -5   7         39.65         37.94         2.73 o
   4  -5   7        257.43        269.20         7.50 o
   5  -5   7         61.10         71.87         4.07 o
  -5  -4   7         77.90         85.41         7.65 o
  -3  -4   7          5.62          6.51         1.31 o
  -2  -4   7        125.99        132.86         5.05 o
  -1  -4   7        172.28        177.10         5.38 o
   0  -4   7         19.92         22.25         2.72 o
   1  -4   7         26.06         28.31         2.94 o
   2  -4   7        160.16        176.92         5.99 o
   3  -4   7         93.43         85.20         3.75 o
   4  -4   7         19.40         10.06         2.29 o
   5  -4   7         32.74         39.15         3.03 o
   6  -4   7        119.44        125.92         7.28 o
  -6  -3   7         71.97         88.21         8.67 o
  -5  -3   7        164.64        165.95        10.96 o
  -4  -3   7          0.78          2.04         2.04 o
  -3  -3   7        169.34        167.80         4.29 o
  -2  -3   7         39.53         44.58         1.95 o
  -1  -3   7       2077.96       2301.18        45.51 o
   0  -3   7         33.99         40.84         3.35 o
   1  -3   7        159.93        193.56         8.39 o
   2  -3   7         31.40         34.14         3.34 o
   3  -3   7        119.93        110.49         4.61 o
   4  -3   7        444.12        422.66        10.86 o
   5  -3   7        116.81        124.47         4.72 o
   6  -3   7        182.24        203.08         6.55 o
  -6  -2   7         15.20          7.65         4.08 o
  -5  -2   7        113.41        129.49         9.69 o
  -4  -2   7        158.22        165.87         6.79 o
  -3  -2   7        111.14        123.53         5.40 o
  -2  -2   7        552.06        586.02        11.47 o
  -1  -2   7       2506.93       2934.88        57.58 o
   0  -2   7        339.45        355.89         8.46 o
   1  -2   7         25.74         33.18         4.15 o
   2  -2   7        141.92        137.99         3.69 o
   3  -2   7        323.33        337.99         8.16 o
   4  -2   7       1072.18       1048.36        22.73 o
   5  -2   7        109.09        109.84         4.37 o
   6  -2   7         33.33         35.90         3.00 o
  -6  -1   7          7.14         14.02         4.59 o
  -5  -1   7         96.10         93.57         8.41 o
  -4  -1   7        313.02        315.21        15.55 o
  -3  -1   7         71.85         58.54         4.33 o
  -2  -1   7         12.87         14.82         1.67 o
  -1  -1   7        635.05        698.49        16.28 o
   0  -1   7        686.02        773.72        17.71 o
   1  -1   7        161.91        168.54         6.89 o
   2  -1   7          3.77          7.57         1.18 o
   3  -1   7        210.41        208.94         5.54 o
   4  -1   7        750.69        759.32        16.74 o
   5  -1   7          0.14         -1.36         1.91 o
   6  -1   7         25.95         27.27         2.67 o
   7  -1   7          6.99          5.31         2.92 o
  -6   0   7         43.48         51.75         6.88 o
  -5   0   7          9.27         10.34         3.44 o
  -4   0   7         77.36         87.29         7.90 o
  -3   0   7         43.59         43.76         3.33 o
  -2   0   7        147.86        158.99         3.73 o
  -1   0   7        117.70        133.19         4.01 o
   0   0   7        684.86        759.01        15.26 o
   1   0   7        377.81        395.71        11.43 o
   2   0   7         46.80         62.19         2.63 o
   3   0   7          0.42         -0.16         1.30 o
   4   0   7        201.70        202.07         5.62 o
   5   0   7          0.80         -0.40         1.85 o
   6   0   7         63.86         70.83         4.56 o
   7   0   7          0.30         -0.38         2.63 o
  -6   1   7         44.11         48.44         7.14 o
  -5   1   7          0.00         -0.15         2.87 o
  -4   1   7        123.64        122.70         6.87 o
  -3   1   7         29.28         36.96         3.19 o
  -2   1   7          9.01          9.80         1.15 o
  -1   1   7         13.90         17.56         1.68 o
   0   1   7        633.98        742.19        20.06 o
   1   1   7        578.59        608.38        10.82 o
   2   1   7        143.40        148.56         3.76 o
   3   1   7          1.78          2.51         1.61 o
   4   1   7        141.69        149.86         6.08 o
   5   1   7         56.93         58.94         4.64 o
   6   1   7        311.91        339.11        11.22 o
   7   1   7          8.07          8.99         2.75 o
  -6   2   7          6.88         11.22         6.12 o
  -5   2   7        133.20        145.55        12.24 o
  -4   2   7          5.46          3.69         2.01 o
  -3   2   7         80.56         73.49         3.38 o
  -2   2   7         51.11         42.38         2.00 o
  -1   2   7       1049.14       1032.73        17.18 o
   0   2   7         70.14         86.94         3.21 o
   1   2   7        271.65        293.83         5.68 o
   2   2   7        968.23       1042.21        22.03 o
   3   2   7          3.45          7.48         1.45 o
   4   2   7          7.00          4.84         1.81 o
   5   2   7        284.62        300.76         9.68 o
   6   2   7        194.99        208.79         8.36 o
   7   2   7         21.04         25.77         3.10 o
  -6   3   7         16.29         17.84         4.68 o
  -5   3   7        110.47        121.56        15.92 o
  -4   3   7        155.53        163.59         5.76 o
  -3   3   7         59.21         57.21         2.13 o
  -2   3   7          0.91          1.67         0.80 o
  -1   3   7        685.82        706.20        13.35 o
   0   3   7         41.16         40.49         2.34 o
   1   3   7        203.60        207.22         5.21 o
   2   3   7        149.18        125.45         3.76 o
   3   3   7        205.70        211.70         5.52 o
   4   3   7        351.86        350.64         8.36 o
   5   3   7        141.72        147.23         5.00 o
   6   3   7         91.86         93.74         5.40 o
   7   3   7         64.01         81.84         5.22 o
  -6   4   7         13.55          7.41         4.86 o
  -5   4   7         68.48         60.41         5.82 o
  -4   4   7        205.28        210.14         7.17 o
  -3   4   7         10.21          7.89         1.65 o
  -2   4   7          0.19         -0.09         1.08 o
  -1   4   7        265.61        263.38         5.74 o
   0   4   7          0.25          2.67         1.51 o
   1   4   7        579.64        573.32        12.62 o
   2   4   7         25.41         22.98         1.71 o
   3   4   7         12.21          9.97         1.57 o
   4   4   7         22.00         22.50         2.43 o
   5   4   7         11.61         14.39         1.96 o
   6   4   7          0.30         -0.74         2.47 o
   7   4   7         38.19         49.64         4.00 o
  -5   5   7          9.35         -1.18         4.71 o
  -4   5   7        185.98        207.60         7.52 o
  -3   5   7         15.38         10.87         1.98 o
  -2   5   7          0.16          0.85         1.65 o
  -1   5   7         28.28         24.54         2.02 o
   0   5   7        313.24        286.83         8.57 o
   1   5   7        119.00        101.09         3.41 o
   2   5   7          0.55          4.26         1.44 o
   3   5   7         41.49         43.77         3.28 o
   4   5   7         45.35         39.02         2.40 o
   5   5   7        183.62        187.69         6.51 o
   6   5   7         50.26         45.23         3.48 o
   7   5   7          1.06          2.55         7.39 o
  -5   6   7          0.49         -0.98         7.90 o
  -4   6   7        226.94        238.98        13.67 o
  -3   6   7          2.10          5.32         2.03 o
  -2   6   7          0.47          0.31         1.87 o
  -1   6   7        292.19        277.53         7.40 o
   0   6   7        294.96        328.45         9.90 o
   1   6   7        434.38        421.43         9.91 o
   2   6   7         28.49         27.24         2.11 o
   3   6   7         78.12         79.36         3.28 o
   4   6   7        189.05        171.62         5.05 o
   5   6   7         33.88         31.30         2.99 o
   6   6   7         50.78         58.76         3.95 o
  -4   7   7          4.54          2.00         3.13 o
  -3   7   7         31.19         32.65         2.92 o
  -2   7   7          0.07         -0.05         2.11 o
  -1   7   7        105.64        106.98         4.75 o
   0   7   7        255.18        264.32        11.40 o
   1   7   7        321.65        324.67         8.19 o
   2   7   7        115.66        121.02         4.51 o
   3   7   7         25.94         17.08         2.11 o
   4   7   7         56.20         55.04         3.02 o
   5   7   7         14.13         10.58         2.73 o
   6   7   7         28.50         30.54         4.16 o
  -4   8   7          0.04         -3.42         3.42 o
  -3   8   7         12.92         12.86         2.73 o
  -2   8   7          1.84         -0.14         2.28 o
  -1   8   7         81.53         83.60         4.24 o
   0   8   7         59.27         57.37         3.50 o
   1   8   7         88.11        104.97         9.29 o
   2   8   7          0.04         -1.18         1.80 o
   3   8   7        115.30        117.25         8.24 o
   4   8   7          8.64          6.35         3.36 o
   5   8   7          1.50         -2.43         2.43 o
  -3   9   7          0.01         -2.63         2.78 o
  -2   9   7          0.04         -2.14         2.42 o
  -1   9   7          1.26         -0.29         2.31 o
   0   9   7          0.36          4.97         2.39 o
   1   9   7          3.55          8.66         2.35 o
   2   9   7          9.46         13.44         2.24 o
   3   9   7         50.59         59.16         3.79 o
   4   9   7          0.35         -2.31         2.31 o
   5   9   7          0.26         -1.40         2.61 o
  -2  10   7          6.91         11.86         3.09 o
  -1  10   7          0.48         -1.23         2.65 o
   0  10   7         11.52         11.37         2.98 o
   1  10   7         21.69         23.50         2.87 o
   2  10   7          1.11          4.29         2.53 o
   3  10   7          9.78         11.06         2.40 o
   4  10   7          1.60          5.86         2.88 o
  -1  11   7          0.18          2.50         3.04 o
   0  11   7          8.12         10.51         3.13 o
   1  11   7         21.04         29.90         3.41 o
   2  11   7         11.58         17.13         3.09 o
   3  11   7          2.80         10.83         4.40 o
  -1  -9   8          4.18          1.90         2.69 o
   0  -9   8         34.11         27.55         5.95 o
   1  -9   8         16.18         16.07         4.68 o
  -2  -8   8         11.15          9.75         3.86 o
  -1  -8   8          2.87          5.03         2.50 o
   0  -8   8         18.36         19.43         4.74 o
   1  -8   8         58.48         55.92         3.94 o
   2  -8   8         28.31         28.03         3.29 o
   3  -8   8          0.00         -2.61         2.61 o
  -3  -7   8         18.86         20.65         3.82 o
  -2  -7   8          2.09          3.45         2.13 o
  -1  -7   8        160.27        152.22         5.63 o
   0  -7   8         32.57         31.57         3.06 o
   1  -7   8         90.17         89.18         6.30 o
   2  -7   8         15.31         15.92         2.84 o
   3  -7   8         47.23         45.67         3.75 o
   4  -7   8          1.25          5.29         3.00 o
  -3  -6   8          4.87          2.35         2.55 o
  -2  -6   8         14.94         14.96         2.19 o
  -1  -6   8         97.48        101.39         9.35 o
   0  -6   8          5.99          0.27         2.13 o
   1  -6   8         85.44         84.73         6.05 o
   2  -6   8        276.64        286.74        10.20 o
   3  -6   8         37.78         37.64         3.36 o
   4  -6   8         22.99         23.17         3.33 o
  -3  -5   8          2.25          4.39         2.17 o
  -2  -5   8         57.73         59.91         3.85 o
  -1  -5   8          0.59          1.00         2.22 o
   0  -5   8         12.67         14.87         3.74 o
   1  -5   8         36.75         36.20         2.98 o
   2  -5   8         24.63         24.20         3.13 o
   3  -5   8         11.98          7.83         2.17 o
   4  -5   8          3.96          1.06         2.22 o
   5  -5   8          0.29         -0.58         2.48 o
  -3  -4   8         30.21         34.19         3.20 o
  -2  -4   8        779.26        776.04        18.48 o
  -1  -4   8          0.89          5.08         1.93 o
   0  -4   8        221.77        255.32         7.32 o
   1  -4   8        199.94        189.36         6.06 o
   2  -4   8        298.54        311.87         7.72 o
   3  -4   8         83.88         84.54         3.69 o
   4  -4   8          3.53         -1.90         1.90 o
   5  -4   8         42.36         45.36         3.18 o
  -5  -3   8         10.15          6.63         3.31 o
  -4  -3   8         11.88         12.57         2.07 o
  -3  -3   8        841.05        887.58        22.05 o
  -2  -3   8        161.17        168.66         4.14 o
  -1  -3   8         43.67         49.87         2.36 o
   0  -3   8        263.45        271.84         7.49 o
   1  -3   8        929.39        946.61        22.63 o
   2  -3   8        782.76        804.92        19.61 o
   3  -3   8          5.32          7.11         1.91 o
   4  -3   8          0.25         -1.85         1.85 o
   5  -3   8        136.47        139.45         5.05 o
   6  -3   8         49.73         48.59         3.48 o
  -6  -2   8          3.15          2.80         4.08 o
  -5  -2   8          0.03         -3.06         3.06 o
  -4  -2   8         12.72          8.54         2.16 o
  -3  -2   8        424.71        430.97        11.08 o
  -2  -2   8         25.61         29.73         2.39 o
  -1  -2   8        231.83        266.06         5.88 o
   0  -2   8        131.62        154.45         4.11 o
   1  -2   8       1905.06       2158.78        50.56 o
   2  -2   8        249.37        254.19         5.79 o
   3  -2   8        354.11        359.96         8.72 o
   4  -2   8          2.44         -0.81         1.93 o
   5  -2   8        109.15        108.78         4.41 o
   6  -2   8         68.82         62.27         4.58 o
  -6  -1   8          0.16          3.57         4.33 o
  -5  -1   8          0.12          1.27         3.31 o
  -4  -1   8         31.53         31.30         2.97 o
  -3  -1   8         94.59         89.39         4.68 o
  -2  -1   8        404.19        440.48        10.21 o
  -1  -1   8          3.50          0.18         3.31 o
   0  -1   8         65.41         74.87         2.54 o
   1  -1   8         78.09         97.10         5.28 o
   2  -1   8        288.79        332.78         7.93 o
   3  -1   8        552.34        582.48        13.08 o
   4  -1   8          3.18         -1.85         1.85 o
   5  -1   8          0.29          2.52         2.06 o
   6  -1   8        160.36        165.72         5.63 o
  -6   0   8          5.38          8.16         4.59 o
  -5   0   8          1.67          5.26         3.06 o
  -4   0   8        101.45        129.23         9.69 o
  -3   0   8         48.14         47.94         3.85 o
  -2   0   8        209.75        235.70         8.79 o
  -1   0   8        137.29        140.96         4.53 o
   0   0   8        138.72        161.22         3.88 o
   1   0   8        538.26        669.52        22.87 o
   2   0   8        458.15        490.41        10.10 o
   3   0   8        346.01        334.48         7.98 o
   4   0   8         33.99         24.78         2.21 o
   5   0   8          6.04          5.77         1.97 o
   6   0   8         11.32         12.33         3.28 o
  -6   1   8         40.05         38.75         6.88 o
  -5   1   8         24.38         21.31         3.59 o
  -4   1   8        752.29        758.95        40.79 o
  -3   1   8          0.13         -0.69         2.32 o
  -2   1   8          0.53         -1.00         1.06 o
  -1   1   8         10.55          8.11         1.49 o
   0   1   8        245.73        282.71         9.86 o
   1   1   8        608.28        683.43        16.19 o
   2   1   8        344.14        387.92         8.92 o
   3   1   8        465.90        460.67        12.01 o
   4   1   8         29.53         19.07         2.08 o
   5   1   8         40.64         38.12         2.63 o
   6   1   8          6.04          6.63         2.49 o
   7   1   8        132.63        161.19        12.82 o
  -6   2   8          0.04          9.94         6.12 o
  -5   2   8         21.66         23.29         3.95 o
  -4   2   8        253.28        253.86        15.93 o
  -3   2   8        239.16        217.91         9.94 o
  -2   2   8         40.47         35.48         1.98 o
  -1   2   8         69.41         75.03         3.33 o
   0   2   8         30.31         31.73         2.20 o
   1   2   8       2496.12       2831.99        53.81 o
   2   2   8         52.17         61.81         3.46 o
   3   2   8         28.19         29.41         2.06 o
   4   2   8        224.09        219.84         5.99 o
   5   2   8        103.88         88.33         5.02 o
   6   2   8          1.72          2.96         2.56 o
   7   2   8         30.38         33.82         3.75 o
  -6   3   8          1.04         -6.12         6.12 o
  -5   3   8         43.50         45.74         4.90 o
  -4   3   8         18.66         17.96         3.86 o
  -3   3   8        343.19        328.23        10.23 o
  -2   3   8         79.58         66.04         2.45 o
  -1   3   8         98.26        105.87         2.87 o
   0   3   8        221.00        256.10         5.39 o
   1   3   8         24.15         24.35         2.02 o
   2   3   8         53.84         55.38         3.29 o
   3   3   8          3.21          3.73         1.60 o
   4   3   8        264.96        278.42         7.14 o
   5   3   8        108.50        112.17         4.19 o
   6   3   8          4.34          2.93         2.88 o
   7   3   8          2.75         -3.05         3.05 o
  -5   4   8         40.79         36.38         5.14 o
  -4   4   8          6.78          5.82         3.91 o
  -3   4   8         72.47         63.85         4.12 o
  -2   4   8        196.89        194.32         4.53 o
  -1   4   8         61.47         54.70         2.15 o
   0   4   8          8.90          5.13         1.55 o
   1   4   8          5.40          4.19         1.38 o
   2   4   8        409.73        385.40         8.98 o
   3   4   8        231.38        226.30         5.96 o
   4   4   8        254.10        241.25         6.42 o
   5   4   8         23.24         27.32         2.31 o
   6   4   8         58.25         58.05         3.88 o
   7   4   8          2.55         -0.51         7.14 o
  -5   5   8         15.46         13.38         4.96 o
  -4   5   8        234.90        265.84        19.76 o
  -3   5   8          4.17          1.13         1.84 o
  -2   5   8         60.47         59.38         3.13 o
  -1   5   8         37.09         40.95         3.62 o
   0   5   8          8.20         10.53         2.05 o
   1   5   8          0.58          1.89         1.39 o
   2   5   8        582.90        571.49        17.81 o
   3   5   8        209.36        229.77         6.13 o
   4   5   8          5.26          1.45         1.81 o
   5   5   8          0.25          0.72         2.40 o
   6   5   8         49.76         46.98         4.46 o
  -5   6   8          0.01         -4.68         4.68 o
  -4   6   8         71.14         82.35         5.01 o
  -3   6   8         25.50         21.80         2.45 o
  -2   6   8         92.42         96.36         5.33 o
  -1   6   8        244.38        245.61         6.85 o
   0   6   8        230.72        219.16         6.28 o
   1   6   8         28.19         24.23         2.98 o
   2   6   8         99.57         97.42         3.70 o
   3   6   8        361.53        377.36         9.14 o
   4   6   8         16.61         11.33         2.03 o
   5   6   8         10.73          4.42         2.56 o
   6   6   8         12.88         13.68         3.82 o
  -4   7   8         18.32         17.56         3.44 o
  -3   7   8         25.07         25.25         3.68 o
  -2   7   8          0.97         -2.15         2.15 o
  -1   7   8          8.02          4.84         2.25 o
   0   7   8        227.62        234.63         8.02 o
   1   7   8         78.09         74.94         3.86 o
   2   7   8         71.38         69.51         3.43 o
   3   7   8        111.08        108.53         4.03 o
   4   7   8         23.34         22.13         2.28 o
   5   7   8          2.33          1.33         2.50 o
   6   7   8          0.66         -0.43         3.65 o
  -4   8   8          6.26          1.41         8.67 o
  -3   8   8         52.14         60.58         3.85 o
  -2   8   8          0.75         -0.39         2.58 o
  -1   8   8         17.68         19.73         2.66 o
   0   8   8         98.97         95.96         4.38 o
   1   8   8         88.25         73.05         5.92 o
   2   8   8          9.45          7.93         2.09 o
   3   8   8          1.19          5.53         2.00 o
   4   8   8         34.27         28.81         3.11 o
   5   8   8          0.22          0.79         2.60 o
  -3   9   8         33.13         37.61         3.59 o
  -2   9   8         17.38         27.53         3.18 o
  -1   9   8          0.02          1.23         2.52 o
   0   9   8          0.72         -1.37         2.47 o
   1   9   8         57.46         54.61         3.49 o
   2   9   8         19.96         25.51         2.54 o
   3   9   8          1.91          3.58         2.10 o
   4   9   8         20.47         22.96         6.07 o
   5   9   8          0.35         -1.47         4.10 o
  -2  10   8         39.93         58.55         4.34 o
  -1  10   8          0.33          0.56         2.72 o
   0  10   8          2.10         -0.61         2.58 o
   1  10   8         26.40         21.89         3.01 o
   2  10   8         35.82         41.86         4.08 o
   3  10   8         10.15         12.67         2.60 o
   4  10   8          0.83         -1.80         2.71 o
   0  11   8          2.69          2.96         2.97 o
   1  11   8          1.14          3.32         2.78 o
   2  11   8         11.47         20.87         3.19 o
  -2  -8   9          1.46         -0.31         2.97 o
  -1  -8   9         52.55         44.69         3.55 o
   0  -8   9          3.75          3.11         2.67 o
   1  -8   9         31.32         25.36         3.99 o
   2  -8   9         39.22         35.78         3.66 o
  -2  -7   9          4.28         -0.28         2.82 o
  -1  -7   9         16.69         11.54         2.44 o
   0  -7   9         39.82         40.58         3.38 o
   1  -7   9        136.63        128.08         5.55 o
   2  -7   9        149.13        145.09         5.99 o
   3  -7   9         10.65         11.56         3.12 o
  -3  -6   9         46.85         50.22         5.35 o
  -2  -6   9        125.01        128.64         6.17 o
  -1  -6   9          0.07          0.78         2.06 o
   0  -6   9          1.52          3.43         2.50 o
   1  -6   9        109.34        106.50         4.77 o
   2  -6   9        137.23        126.15         5.37 o
   3  -6   9        128.64        118.44         5.46 o
   4  -6   9         14.73         11.75         3.16 o
  -3  -5   9        178.19        188.90         7.15 o
  -2  -5   9        133.02        155.43         6.04 o
  -1  -5   9          7.02          8.00         2.06 o
   0  -5   9         24.96         25.13         2.57 o
   1  -5   9         25.63         23.57         2.71 o
   2  -5   9        224.95        218.84         7.17 o
   3  -5   9        117.18        112.77         5.05 o
   4  -5   9         76.95         64.00         4.36 o
   5  -5   9          3.72          2.41         3.02 o
  -3  -4   9         11.88         13.99         5.35 o
  -2  -4   9        311.93        333.42         8.73 o
  -1  -4   9         30.62         35.47         4.74 o
   0  -4   9          5.86          4.03         1.98 o
   1  -4   9        296.81        288.54         8.29 o
   2  -4   9         91.31         88.87         6.89 o
   3  -4   9        367.99        348.70         8.72 o
   4  -4   9         22.72         24.93         2.55 o
   5  -4   9          2.42          1.79         2.35 o
  -4  -3   9         87.71         82.09         6.63 o
  -3  -3   9          5.13         10.05         4.59 o
  -2  -3   9       1940.82       2109.10        59.87 o
  -1  -3   9        183.89        204.87         5.48 o
   0  -3   9         76.93         84.73         5.09 o
   1  -3   9          6.07          6.52         2.25 o
   2  -3   9        214.98        208.66         6.60 o
   3  -3   9        618.61        592.11        13.54 o
   4  -3   9         37.12         34.12         2.69 o
   5  -3   9          0.05         -1.24         2.18 o
   6  -3   9         33.55         28.09         3.43 o
  -4  -2   9         14.45         13.48         2.93 o
  -3  -2   9        130.28        135.49         4.54 o
  -2  -2   9         26.03         28.77         2.63 o
  -1  -2   9        127.30        146.90         6.69 o
   0  -2   9         66.68         67.63         2.98 o
   1  -2   9          9.01          8.18         1.87 o
   2  -2   9        142.22        156.64         5.38 o
   3  -2   9        371.47        352.47         8.57 o
   4  -2   9         72.26         72.36         3.58 o
   5  -2   9         75.34         77.33         4.00 o
   6  -2   9          4.63          2.91         2.49 o
  -5  -1   9          6.51          5.86         3.82 o
  -4  -1   9         17.65         15.24         2.61 o
  -3  -1   9         52.88         45.87         6.88 o
  -2  -1   9         67.00         57.44         3.61 o
  -1  -1   9         78.32         75.08         4.10 o
   0  -1   9         70.95         77.94         4.21 o
   1  -1   9         79.41         85.14         6.19 o
   2  -1   9        235.36        259.68         5.94 o
   3  -1   9          6.32          6.59         1.64 o
   4  -1   9          0.04          1.65         1.86 o
   5  -1   9         32.09         32.33         2.72 o
   6  -1   9         15.50         18.35         2.62 o
  -5   0   9          0.30         -0.89         2.79 o
  -4   0   9          0.73          5.61         2.52 o
  -3   0   9         39.70         43.35         7.90 o
  -2   0   9        210.89        220.71         6.44 o
  -1   0   9        110.16        120.08         5.08 o
   0   0   9          0.19         -0.39         0.86 o
   1   0   9        110.07        113.78         3.93 o
   2   0   9        528.59        591.12        13.38 o
   3   0   9         14.00         13.28         2.20 o
   4   0   9        128.01        114.25         4.14 o
   5   0   9        115.52        125.70         4.58 o
   6   0   9         76.56         78.06         4.06 o
  -5   1   9          5.61          7.15         4.46 o
  -4   1   9         81.32         78.66         5.44 o
  -3   1   9        228.69        219.81         8.93 o
  -2   1   9        438.97        405.31        10.80 o
  -1   1   9        309.80        368.16        16.49 o
   0   1   9        306.19        387.86         9.86 o
   1   1   9         15.23         17.16         1.27 o
   2   1   9        475.41        506.84        11.44 o
   3   1   9        222.87        213.62         5.79 o
   4   1   9        118.90        114.22         5.59 o
   5   1   9         89.58         99.38         4.63 o
   6   1   9          2.67          2.36         3.11 o
  -5   2   9         19.93         13.05         3.77 o
  -4   2   9         22.59         23.33         3.67 o
  -3   2   9          1.88          5.16         2.82 o
  -2   2   9        492.58        480.34        12.65 o
  -1   2   9        268.14        256.83         7.53 o
   0   2   9         47.39         39.91         2.41 o
   1   2   9        200.22        230.46         5.87 o
   2   2   9         23.14         23.68         1.94 o
   3   2   9        573.07        584.07        13.05 o
   4   2   9        528.12        541.25        12.41 o
   5   2   9        203.04        200.50         6.43 o
   6   2   9          0.05         -2.79         2.79 o
  -5   3   9         20.87          7.86         4.13 o
  -4   3   9          6.10          2.96         5.61 o
  -3   3   9         30.74         24.78         2.40 o
  -2   3   9        299.17        311.91         8.95 o
  -1   3   9         43.98         43.02         2.31 o
   0   3   9        527.84        496.45        12.15 o
   1   3   9         84.26         92.22         3.44 o
   2   3   9         11.68          8.12         1.65 o
   3   3   9        328.93        331.22         8.08 o
   4   3   9         30.38         25.06         2.34 o
   5   3   9          0.27         -0.31         2.00 o
   6   3   9          2.51          2.36         2.65 o
  -5   4   9          0.03          1.97         4.39 o
  -4   4   9          0.51          0.26         3.91 o
  -3   4   9         64.05         67.10         2.98 o
  -2   4   9          1.70          1.88         1.55 o
  -1   4   9         59.44         55.37         2.71 o
   0   4   9         52.76         41.75         2.30 o
   1   4   9         11.54         11.73         1.58 o
   2   4   9          6.61          7.17         1.67 o
   3   4   9         39.35         41.53         2.49 o
   4   4   9        279.11        286.72         7.37 o
   5   4   9        231.12        225.97         7.10 o
   6   4   9         13.05         10.65         2.86 o
  -5   5   9          2.64         -0.65         4.83 o
  -4   5   9          0.87         -4.15         4.15 o
  -3   5   9        125.34        130.74         4.55 o
  -2   5   9        133.16        121.61         4.32 o
  -1   5   9         70.23         66.82         3.57 o
   0   5   9         48.71         45.26         5.20 o
   1   5   9          9.43          8.04         1.67 o
   2   5   9        143.59        156.57         4.83 o
   3   5   9        239.11        225.30         6.12 o
   4   5   9         92.81         93.03         3.81 o
   5   5   9        174.30        197.95         7.04 o
   6   5   9          0.02         -1.05         2.61 o
  -4   6   9         25.78         23.46         5.21 o
  -3   6   9         14.75         14.42         2.35 o
  -2   6   9         39.09         36.12         2.75 o
  -1   6   9          5.29          7.23         2.72 o
   0   6   9         35.60         32.48         2.94 o
   1   6   9         86.66         91.95         3.61 o
   2   6   9        183.11        187.79         5.50 o
   3   6   9          0.13          1.91         1.86 o
   4   6   9         13.00         10.86         2.11 o
   5   6   9        106.15        108.85         5.19 o
   6   6   9          8.59          9.20         2.90 o
  -4   7   9          5.69          1.98         5.02 o
  -3   7   9          4.73          3.55         2.36 o
  -2   7   9         12.84          7.63         2.36 o
  -1   7   9        204.66        214.40         6.61 o
   0   7   9         52.24         58.57         4.06 o
   1   7   9          2.25          0.31         2.30 o
   2   7   9         11.32          9.86         2.01 o
   3   7   9          4.61          2.91         1.88 o
   4   7   9         19.31         17.40         2.35 o
   5   7   9          1.39          3.82         2.66 o
   6   7   9         12.52         10.87        11.35 o
  -3   8   9          1.82          3.18         2.57 o
  -2   8   9          9.89          9.84         2.60 o
  -1   8   9         32.54         34.14         2.98 o
   0   8   9          8.10         12.19         2.48 o
   1   8   9          1.32          1.29         2.71 o
   2   8   9         16.03         17.48         2.43 o
   3   8   9         31.64         31.93         3.64 o
   4   8   9         71.00         70.08         5.52 o
   5   8   9          4.04          0.88         2.80 o
  -3   9   9          7.41          7.92         2.99 o
  -2   9   9          0.77          2.86         2.70 o
  -1   9   9         28.22         33.64         3.35 o
   0   9   9         62.27         73.64         4.20 o
   1   9   9         12.16         18.42         3.44 o
   2   9   9          1.72          3.67         2.20 o
   3   9   9         19.23         17.94         4.27 o
   4   9   9         46.72         52.71         9.30 o
  -2  10   9          0.00         -3.14         4.22 o
  -1  10   9         18.33         20.53         3.30 o
   0  10   9         58.31         94.34         4.93 o
   1  10   9         30.11         40.37         3.53 o
   2  10   9          4.14          5.24         3.16 o
   3  10   9          0.96          0.37         2.28 o
   4  10   9         27.65         16.83         9.94 o
   0  11   9         11.11         15.35        10.07 o
   1  11   9          9.54         15.85         3.30 o
   2  11   9          6.60          8.48         3.69 o
  -1  -8  10        142.24        142.08         7.23 o
   0  -8  10         13.41          9.46         2.98 o
   1  -8  10         13.83         10.31         3.27 o
  -2  -7  10        112.50        115.82         6.25 o
  -1  -7  10        150.10        148.47        10.07 o
   0  -7  10          5.77          1.04         2.52 o
   1  -7  10         14.53         11.82         2.87 o
   2  -7  10         28.21         31.95         3.50 o
  -2  -6  10          0.02         -1.27         3.31 o
  -1  -6  10         77.89         76.69         4.12 o
   0  -6  10         14.23         16.43         3.45 o
   1  -6  10         13.35         11.57         2.69 o
   2  -6  10         52.78         55.69         4.08 o
   3  -6  10        156.01        160.72         6.48 o
  -3  -5  10          2.35          6.37         4.08 o
  -2  -5  10          0.00          1.13         2.43 o
  -1  -5  10          0.54          2.43         2.49 o
   0  -5  10         23.33         23.17         2.67 o
   1  -5  10         88.10         89.12         4.45 o
   2  -5  10         64.40         59.30         3.85 o
   3  -5  10         31.99         26.89         3.82 o
   4  -5  10        103.35        103.20         5.46 o
  -3  -4  10          0.39          2.29         3.82 o
  -2  -4  10        629.67        637.22        19.38 o
  -1  -4  10          5.45          6.79         2.14 o
   0  -4  10         14.67         14.00         3.42 o
   1  -4  10        256.20        256.36        13.62 o
   2  -4  10         53.09         53.98         4.52 o
   3  -4  10         10.57          7.44         2.56 o
   4  -4  10        183.27        174.64         6.57 o
   5  -4  10        157.07        168.44         6.78 o
  -3  -3  10        148.14        152.43         9.69 o
  -2  -3  10        322.18        369.90        11.98 o
  -1  -3  10          8.76         10.64         2.66 o
   0  -3  10        525.82        560.71        14.08 o
   1  -3  10        127.92        119.80         4.69 o
   2  -3  10         63.91         59.04         3.88 o
   3  -3  10        116.48        110.99         4.13 o
   4  -3  10        201.62        197.35         5.99 o
   5  -3  10         21.36         23.30         2.73 o
  -4  -2  10          0.65          1.78         3.57 o
  -3  -2  10         17.04         15.04         3.82 o
  -2  -2  10        490.57        517.36        19.89 o
  -1  -2  10        365.67        370.27        11.94 o
   0  -2  10          2.18          2.31         1.40 o
   1  -2  10          5.82         11.98         2.04 o
   2  -2  10         18.61         17.32         2.30 o
   3  -2  10        158.87        154.30         7.21 o
   4  -2  10          0.09         -0.37         1.86 o
   5  -2  10          0.67          0.90         2.20 o
   6  -2  10         49.30         41.78         3.34 o
  -4  -1  10         10.27         10.62         2.50 o
  -3  -1  10          3.04          2.13         2.02 o
  -2  -1  10        161.91        157.47         6.24 o
  -1  -1  10        400.43        430.86        13.54 o
   0  -1  10        319.83        357.12         7.87 o
   1  -1  10         29.59         31.86         2.69 o
   2  -1  10         15.54         20.69         1.90 o
   3  -1  10        321.26        315.46         8.94 o
   4  -1  10         26.24         23.24         2.28 o
   5  -1  10         26.99         23.17         2.53 o
   6  -1  10         15.06         17.71         2.71 o
  -5   0  10        104.42        110.90         9.43 o
  -4   0  10          0.05          3.86         5.23 o
  -3   0  10          7.23          6.98         1.63 o
  -2   0  10         36.49         46.47         2.90 o
  -1   0  10        403.29        425.40        13.36 o
   0   0  10        392.47        413.71         8.84 o
   1   0  10        178.17        194.30         5.72 o
   2   0  10          1.33          0.79         1.28 o
   3   0  10        619.10        602.46        15.54 o
   4   0  10        226.89        207.71         6.77 o
   5   0  10        147.25        148.22         5.09 o
   6   0  10          8.27          7.38         2.49 o
  -5   1  10         50.90         37.25         4.33 o
  -4   1  10          2.32         -1.91         2.70 o
  -3   1  10          3.14         -2.07         2.23 o
  -2   1  10          0.00         -0.74         2.64 o
  -1   1  10        129.61        136.96         4.45 o
   0   1  10        646.50        732.23        16.68 o
   1   1  10        293.30        300.29         7.10 o
   2   1  10         17.25         16.33         1.80 o
   3   1  10        265.99        284.46         7.32 o
   4   1  10        331.18        319.34         8.13 o
   5   1  10         67.69         56.26         4.23 o
   6   1  10         10.12          9.74         3.82 o
  -5   2  10          1.32         -3.51         3.51 o
  -4   2  10         35.03         26.37         3.95 o
  -3   2  10          0.11          1.00         2.05 o
  -2   2  10         10.56         12.31         2.43 o
  -1   2  10         65.81         75.24         3.69 o
   0   2  10        174.38        200.73         4.51 o
   1   2  10          7.00          5.04         1.59 o
   2   2  10          0.29         -1.53         1.53 o
   3   2  10        204.30        207.32         5.83 o
   4   2  10        272.57        271.57         7.28 o
   5   2  10         25.74         30.39         2.69 o
   6   2  10        137.75        144.60         6.22 o
  -5   3  10         16.22          9.95         4.32 o
  -4   3  10          0.03          0.49         3.73 o
  -3   3  10          0.01         -0.45         1.99 o
  -2   3  10         10.52         13.65         2.26 o
  -1   3  10          5.42          5.45         1.45 o
   0   3  10        178.58        183.57         5.33 o
   1   3  10         45.29         49.40         2.55 o
   2   3  10         29.41         30.09         2.18 o
   3   3  10        229.28        219.40         6.64 o
   4   3  10          9.19          8.21         2.16 o
   5   3  10          0.13         -0.41         2.06 o
   6   3  10        123.62        142.80         6.30 o
  -5   4  10        108.76        121.69         8.45 o
  -4   4  10         70.77         70.41         9.05 o
  -3   4  10          9.60         11.14         2.75 o
  -2   4  10         71.56         71.05         3.94 o
  -1   4  10        111.17        112.98         3.96 o
   0   4  10         56.08         62.84         4.30 o
   1   4  10          0.02          4.16         1.62 o
   2   4  10        100.73        110.09         4.00 o
   3   4  10          0.10         -1.81         1.81 o
   4   4  10        161.47        166.39         5.26 o
   5   4  10          0.17          6.07         2.14 o
   6   4  10         77.13         80.63         7.11 o
  -4   5  10          0.78         -3.86         4.23 o
  -3   5  10          2.53          2.29         2.58 o
  -2   5  10         35.00         28.97         2.39 o
  -1   5  10        611.06        625.43        16.80 o
   0   5  10        199.76        198.90         6.91 o
   1   5  10         10.37          8.40         1.91 o
   2   5  10        167.39        175.75         5.27 o
   3   5  10         40.82         37.38         2.55 o
   4   5  10          1.20         -0.90         1.93 o
   5   5  10          1.89          1.28         2.52 o
   6   5  10         58.87         59.96         4.32 o
  -4   6  10         25.05         31.52         9.31 o
  -3   6  10          1.45         -2.24         2.73 o
  -2   6  10         93.05         97.58         4.20 o
  -1   6  10         69.81         80.13         4.12 o
   0   6  10        104.20        116.71         9.16 o
   1   6  10         43.58         47.18         3.72 o
   2   6  10        133.83        118.72         5.18 o
   3   6  10         49.12         45.18         3.64 o
   4   6  10          5.31          1.85         2.03 o
   5   6  10         40.46         37.89         5.57 o
   6   6  10          0.35         -0.12         3.81 o
  -4   7  10          9.70          4.92         5.86 o
  -3   7  10          2.16          0.66         3.00 o
  -2   7  10         17.34         17.20         2.57 o
  -1   7  10         98.83         92.78         4.43 o
   0   7  10        133.63        143.60         8.09 o
   1   7  10         28.36         30.11         2.52 o
   2   7  10        124.47        114.76         4.28 o
   3   7  10          2.09          4.77         2.09 o
   4   7  10         16.27         17.92         2.49 o
   5   7  10         46.42         42.74         7.19 o
  -3   8  10          0.16          0.45         5.84 o
  -2   8  10          0.29          0.12         2.36 o
  -1   8  10          0.72         -1.91         2.32 o
   0   8  10         18.68         18.71         2.70 o
   1   8  10         22.77         25.52         3.73 o
   2   8  10         26.56         31.67         2.69 o
   3   8  10          2.35         -2.06         2.06 o
   4   8  10          5.61          6.31         2.69 o
   5   8  10         40.36         50.68         4.15 o
  -2   9  10          0.15         -2.67         2.67 o
  -1   9  10          0.23         -0.20         2.53 o
   0   9  10          3.72          3.59         3.05 o
   1   9  10         17.40         17.04         2.86 o
   2   9  10         25.42         30.45         2.86 o
   3   9  10          5.29          6.13         2.31 o
   4   9  10          0.20         -0.41         2.78 o
  -1  10  10          0.59         -2.74         2.74 o
   0  10  10          0.01          0.84         2.76 o
   1  10  10          0.02          2.79         2.78 o
   2  10  10         18.68         27.04         3.80 o
   3  10  10          4.07          3.96         2.44 o
  -1  -7  11          0.02          1.76         3.20 o
   0  -7  11         45.32         49.93         4.95 o
   1  -7  11        125.38        125.38         5.74 o
  -2  -6  11          1.67          0.29         3.82 o
  -1  -6  11        129.96        133.00         6.86 o
   0  -6  11         33.52         39.80         3.37 o
   1  -6  11         23.76         25.77         3.22 o
   2  -6  11         41.22         42.97         3.72 o
   3  -6  11         28.84         24.65         3.42 o
  -3  -5  11        110.56        121.61         9.18 o
  -2  -5  11         17.15         14.64         2.87 o
  -1  -5  11        270.08        295.97        14.02 o
   0  -5  11         26.30         32.74         3.00 o
   1  -5  11         20.11         22.81         3.21 o
   2  -5  11        101.50         94.03         7.26 o
   3  -5  11          4.64         -0.56         2.57 o
   4  -5  11         34.02         31.25         3.69 o
  -3  -4  11        237.90        211.07        12.24 o
  -2  -4  11         13.81         15.97         3.57 o
  -1  -4  11        285.32        278.61         9.87 o
   0  -4  11         74.09         81.75         4.06 o
   1  -4  11         92.36         94.81         4.51 o
   2  -4  11         52.57         61.15         8.22 o
   3  -4  11          4.12          1.18         2.42 o
   4  -4  11        147.18        152.65         6.24 o
  -3  -3  11         16.27         14.02         4.33 o
  -2  -3  11        273.02        251.61         9.04 o
  -1  -3  11         47.92         55.59         4.17 o
   0  -3  11        101.93        120.59         5.22 o
   1  -3  11          0.62          2.57         2.11 o
   2  -3  11          5.67          4.02         2.25 o
   3  -3  11          8.81          7.60         2.54 o
   4  -3  11        145.14        144.99         6.06 o
   5  -3  11         21.96         20.95         3.39 o
  -4  -2  11         48.49         48.95         5.61 o
  -3  -2  11         63.42         69.09         6.88 o
  -2  -2  11         71.65         66.79         7.01 o
  -1  -2  11         20.44         20.26         2.87 o
   0  -2  11         12.29         13.83         1.87 o
   1  -2  11        578.73        597.39        15.08 o
   2  -2  11        204.73        199.61         6.51 o
   3  -2  11          3.77          3.82         2.94 o
   4  -2  11         73.20         71.32         4.30 o
   5  -2  11        147.81        147.16         6.12 o
  -4  -1  11         15.66         11.47         4.33 o
  -3  -1  11        118.70        117.28         8.41 o
  -2  -1  11        118.49        101.66         9.43 o
  -1  -1  11         90.40         96.48         5.01 o
   0  -1  11         14.31         16.78         1.93 o
   1  -1  11       1222.89       1272.60        36.18 o
   2  -1  11        243.70        249.32         9.82 o
   3  -1  11          7.41          5.42         1.90 o
   4  -1  11         41.45         38.38         3.28 o
   5  -1  11          0.42          0.76         2.28 o
  -4   0  11         13.96         14.28         4.59 o
  -3   0  11         31.68         24.51         2.94 o
  -2   0  11         79.42         70.67         3.61 o
  -1   0  11         64.02         64.43         4.28 o
   0   0  11          0.95          0.42         1.42 o
   1   0  11        842.81        864.36        21.61 o
   2   0  11        417.15        421.86        11.04 o
   3   0  11         16.81         14.62         2.30 o
   4   0  11          2.65         -0.18         2.20 o
   5   0  11         19.33         17.90         3.41 o
   6   0  11        261.35        253.85        13.26 o
  -5   1  11         52.89         52.26         6.88 o
  -4   1  11         52.24         44.94         4.15 o
  -3   1  11          9.81          7.24         2.79 o
  -2   1  11          5.31          3.84         2.17 o
  -1   1  11        110.95        125.63         4.85 o
   0   1  11        707.90        779.42        14.83 o
   1   1  11        173.49        180.23         6.22 o
   2   1  11        102.92        102.64         4.82 o
   3   1  11        414.20        404.76         9.72 o
   4   1  11        168.36        159.54         5.25 o
   5   1  11         18.63         18.23         3.05 o
   6   1  11        144.76        157.26         6.23 o
  -5   2  11          4.02          6.26         3.85 o
  -4   2  11        130.41        131.78         7.40 o
  -3   2  11         17.66          8.27         4.08 o
  -2   2  11          0.10          2.47         2.09 o
  -1   2  11         44.10         45.81         3.09 o
   0   2  11         32.07         25.06         2.41 o
   1   2  11        163.30        156.02         7.62 o
   2   2  11         29.18         28.49         2.45 o
   3   2  11         92.86        103.28         6.14 o
   4   2  11        454.65        463.30        11.12 o
   5   2  11          0.05         -1.29         2.15 o
   6   2  11         23.68         28.26         3.65 o
  -5   3  11          0.34         -0.89         4.15 o
  -4   3  11        131.54        129.90         7.90 o
  -3   3  11         27.84         24.73         4.10 o
  -2   3  11          0.01         -2.07         2.07 o
  -1   3  11         14.95         11.03         3.95 o
   0   3  11        108.53         91.54         5.30 o
   1   3  11        497.07        530.29        12.08 o
   2   3  11         64.95         62.85         3.17 o
   3   3  11          7.70          6.88         2.08 o
   4   3  11          7.33          8.04         2.21 o
   5   3  11         18.58         15.38         2.80 o
   6   3  11          7.48          4.50         3.11 o
  -4   4  11        182.21        186.61        10.04 o
  -3   4  11         86.98         81.50         8.54 o
  -2   4  11         83.36         85.22         4.37 o
  -1   4  11         30.92         31.24         2.31 o
   0   4  11         80.84         82.35         3.46 o
   1   4  11        469.94        460.74        10.81 o
   2   4  11          4.63          7.26         3.09 o
   3   4  11          2.14         -1.97         1.97 o
   4   4  11          7.96          5.91         2.18 o
   5   4  11         39.74         34.36         2.77 o
   6   4  11         37.75         26.40         3.55 o
  -4   5  11         72.10         58.81         6.06 o
  -3   5  11         43.43         37.95         5.21 o
  -2   5  11         44.22         45.06         3.52 o
  -1   5  11         94.46         92.84         5.45 o
   0   5  11         32.28         30.36         3.84 o
   1   5  11        199.53        220.95         6.18 o
   2   5  11         61.68         63.22         3.31 o
   3   5  11          0.21         -1.92         1.92 o
   4   5  11          3.19         -0.63         1.97 o
   5   5  11          0.71          0.72         2.20 o
   6   5  11         24.35         23.31         6.16 o
  -4   6  11          0.74         -1.63         7.01 o
  -3   6  11          0.36         -4.23         4.23 o
  -2   6  11         14.28          8.71         3.00 o
  -1   6  11        182.81        189.78         9.90 o
   0   6  11         17.44         15.69         2.42 o
   1   6  11        140.91        141.25         4.76 o
   2   6  11         34.73         33.39         5.11 o
   3   6  11         35.49         42.62         3.72 o
   4   6  11         11.13          7.19         2.23 o
   5   6  11          0.30          0.75         2.70 o
  -3   7  11          1.07         -1.35         4.97 o
  -2   7  11          3.99          0.23         3.04 o
  -1   7  11          4.90          3.65         2.33 o
   0   7  11         80.98         84.30         4.42 o
   1   7  11          3.70          2.52         2.01 o
   2   7  11          4.89         10.28         2.24 o
   3   7  11        135.55        140.50         5.18 o
   4   7  11         24.77         25.32         2.71 o
   5   7  11          0.93          1.21         2.84 o
  -2   8  11          0.05         -3.16         4.23 o
  -1   8  11          0.75         -2.32         2.32 o
   0   8  11         18.09         18.02         2.79 o
   1   8  11          1.47          4.84         2.91 o
   2   8  11          7.91          8.60         2.36 o
   3   8  11         63.18         78.70         5.89 o
   4   8  11          8.83          8.79         4.90 o
  -2   9  11          3.75         -0.91         3.51 o
  -1   9  11          2.00          1.03         2.67 o
   0   9  11          1.92          3.46         2.65 o
   1   9  11         12.97         12.60         2.81 o
   2   9  11          1.76          4.57         2.38 o
   3   9  11          7.84         10.51         2.52 o
   4   9  11         23.55         27.70         5.91 o
   0  10  11          0.19         -1.24         3.08 o
   1  10  11         17.97         20.69         3.33 o
   2  10  11          7.19         13.46         3.58 o
  -2  -6  12         32.80         30.08         5.61 o
  -1  -6  12         14.30         13.77         4.33 o
   0  -6  12         26.50         20.49         4.01 o
   1  -6  12        150.55        155.05         6.19 o
   2  -6  12         39.61         41.77         4.26 o
  -2  -5  12         76.08         74.54         5.08 o
  -1  -5  12         71.57         73.22         5.01 o
   0  -5  12         38.67         38.96         4.52 o
   1  -5  12         86.04         90.73         4.72 o
   2  -5  12        216.14        208.43         7.85 o
   3  -5  12          0.98         -1.20         2.73 o
  -3  -4  12        305.94        321.21        17.08 o
  -2  -4  12         96.55         74.67         4.90 o
  -1  -4  12         10.59          9.46         2.94 o
   0  -4  12         27.25         28.55         4.84 o
   1  -4  12        169.68        165.86         6.01 o
   2  -4  12        365.43        362.50        12.50 o
   3  -4  12         10.26         13.00         4.20 o
   4  -4  12          0.01         -1.71         2.87 o
  -3  -3  12         32.75         30.85         5.35 o
  -2  -3  12          8.71         12.41         2.87 o
  -1  -3  12         11.67          9.06         2.76 o
   0  -3  12          5.96          5.57         2.76 o
   1  -3  12         73.85         70.33         5.48 o
   2  -3  12        211.73        217.13         7.11 o
   3  -3  12         83.88         95.61         5.53 o
   4  -3  12         70.06         64.65         4.90 o
  -3  -2  12          0.11          5.35         4.08 o
  -2  -2  12         19.64         19.49         3.00 o
  -1  -2  12         15.55         16.99         3.57 o
   0  -2  12         34.33         33.24         2.40 o
   1  -2  12          5.11         12.16         3.31 o
   2  -2  12         61.73         72.39         6.13 o
   3  -2  12         82.05         82.88         4.45 o
   4  -2  12         64.58         58.86         4.06 o
   5  -2  12         12.10         14.92         3.18 o
  -4  -1  12         98.75         96.12         8.41 o
  -3  -1  12         21.41         22.95         4.84 o
  -2  -1  12          0.00          1.68         2.50 o
  -1  -1  12          3.73          1.50         2.50 o
   0  -1  12          5.89          6.93         1.62 o
   1  -1  12          5.27         10.23         2.00 o
   2  -1  12         42.68         43.47         3.03 o
   3  -1  12         30.13         30.91         3.41 o
   4  -1  12        212.99        211.41         7.19 o
   5  -1  12         10.48         12.02         3.13 o
  -4   0  12         55.93         68.84         7.90 o
  -3   0  12         30.59         23.46         5.10 o
  -2   0  12         55.25         63.79         4.53 o
  -1   0  12         42.68         57.20         5.86 o
   0   0  12        253.33        243.07         6.77 o
   1   0  12        128.69        125.01         6.14 o
   2   0  12          2.87          7.14         2.09 o
   3   0  12         20.78         21.49         2.26 o
   4   0  12         96.37         80.74         5.31 o
   5   0  12          1.71         -0.71         2.54 o
  -4   1  12          0.37         -4.33         4.59 o
  -3   1  12         96.54         91.53         8.16 o
  -2   1  12        123.55        124.53         4.91 o
  -1   1  12         29.33         28.35         2.59 o
   0   1  12         17.73         18.33         1.85 o
   1   1  12        274.78        300.54         8.20 o
   2   1  12        541.78        574.59        13.11 o
   3   1  12         56.82         67.54         4.38 o
   4   1  12        151.20        147.30         5.08 o
   5   1  12          0.69         -2.14         2.14 o
  -4   2  12         14.44          6.85         5.86 o
  -3   2  12         46.68         37.60         4.23 o
  -2   2  12         46.03         41.66         3.03 o
  -1   2  12        414.88        389.84        10.95 o
   0   2  12          9.02          9.20         1.58 o
   1   2  12         19.88         15.84         2.08 o
   2   2  12        253.02        275.87         9.87 o
   3   2  12         64.96         69.67         4.69 o
   4   2  12         39.93         38.88         3.94 o
   5   2  12         17.32         17.88         2.60 o
   6   2  12         21.09         13.26         6.63 o
  -4   3  12          9.37          6.89         5.99 o
  -3   3  12         17.71         11.14         7.14 o
  -2   3  12         97.69         93.70         4.59 o
  -1   3  12        142.95        147.60         5.80 o
   0   3  12         25.28         19.23         1.88 o
   1   3  12          4.49          2.52         1.84 o
   2   3  12         72.42         62.35         3.29 o
   3   3  12        778.86        754.27        16.85 o
   4   3  12        236.74        234.41         7.77 o
   5   3  12          9.97          8.04         2.49 o
  -4   4  12         28.60         28.44         5.04 o
  -3   4  12         21.26         17.25         4.35 o
  -2   4  12         48.71         44.11         3.39 o
  -1   4  12        225.80        206.75         7.22 o
   0   4  12         11.24          8.38         2.91 o
   1   4  12         68.85         72.12         3.36 o
   2   4  12        129.85        130.17         4.58 o
   3   4  12        118.38        128.66         5.18 o
   4   4  12        103.54        107.21         4.60 o
   5   4  12         45.80         42.01         3.11 o
  -4   5  12          0.45         -5.38         8.80 o
  -3   5  12          3.46          0.28         4.35 o
  -2   5  12         98.82         86.18         4.84 o
  -1   5  12         34.27         31.94         3.35 o
   0   5  12         32.26         25.89         7.90 o
   1   5  12        357.94        369.83         9.20 o
   2   5  12         15.32         15.26         3.31 o
   3   5  12         55.29         51.76         5.60 o
   4   5  12         97.59         88.94         4.10 o
   5   5  12          6.74          1.49         2.32 o
  -3   6  12          1.26         -4.41         4.41 o
  -2   6  12        138.39        147.43         8.27 o
  -1   6  12          0.31          7.09         3.74 o
   0   6  12         24.54         17.98         2.72 o
   1   6  12         10.24         11.46         2.69 o
   2   6  12          0.08          0.49         2.06 o
   3   6  12          7.50          5.57         2.15 o
   4   6  12         26.20         26.79         2.78 o
   5   6  12         17.25         20.42         3.31 o
  -3   7  12         21.73         21.37         5.56 o
  -2   7  12         35.30         40.48         5.57 o
  -1   7  12          6.75          3.79         3.19 o
   0   7  12          0.22         -0.66         2.47 o
   1   7  12          0.60         -2.05         2.05 o
   2   7  12         33.86         32.11         3.28 o
   3   7  12          3.02          3.88         2.30 o
   4   7  12          8.59          8.45         2.44 o
   5   7  12         14.88          9.18         8.41 o
  -2   8  12         22.24         25.64         3.93 o
  -1   8  12         26.46         32.33         3.97 o
   0   8  12          0.84          0.44         2.47 o
   1   8  12          0.01         -2.95         2.95 o
   2   8  12          8.63         12.05         2.41 o
   3   8  12          3.26          1.62         2.44 o
   4   8  12          0.11          0.18         2.87 o
  -1   9  12         17.05         26.42         4.12 o
   0   9  12          4.99          8.31         2.90 o
   1   9  12          2.08          1.60         2.71 o
   2   9  12          3.98          5.10         2.48 o
   3   9  12         26.39         25.26         2.99 o
  -1  -5  13         17.06         13.10         3.30 o
   0  -5  13        141.28        129.23         8.92 o
   1  -5  13          2.34          4.76         4.08 o
   2  -5  13         17.25         17.91         3.23 o
  -2  -4  13         86.59         96.88         8.92 o
  -1  -4  13          8.55         11.53         3.19 o
   0  -4  13          4.69          3.93         3.12 o
   1  -4  13         10.02          6.73         3.43 o
   2  -4  13          0.27         -2.51         2.51 o
   3  -4  13        211.05        198.05         7.20 o
  -3  -3  13        121.64        134.59        10.20 o
  -2  -3  13         37.16         42.58         6.37 o
  -1  -3  13         47.72         57.18         4.50 o
   0  -3  13          6.55          6.01         3.05 o
   1  -3  13          7.21          5.93         2.57 o
   2  -3  13         30.49         32.13         3.23 o
   3  -3  13         39.49         33.49         3.46 o
   4  -3  13         36.65         37.30         3.74 o
  -3  -2  13         37.61         39.26         6.12 o
  -2  -2  13        107.20        108.25         5.81 o
  -1  -2  13        189.86        200.88         8.06 o
   0  -2  13         20.52         17.14         3.12 o
   1  -2  13          2.68          1.02         1.98 o
   2  -2  13        138.31        135.98         6.40 o
   3  -2  13          0.12         -2.34         2.34 o
   4  -2  13         22.02         22.25         3.26 o
  -4  -1  13          2.62          7.90         4.84 o
  -3  -1  13          6.44         18.10         4.84 o
  -2  -1  13        150.16        140.07         6.42 o
  -1  -1  13         90.09        101.97         5.74 o
   0  -1  13         35.69         35.04         3.59 o
   1  -1  13         28.71         31.14         2.60 o
   2  -1  13        231.47        216.05         6.88 o
   3  -1  13         26.51         24.96         3.30 o
   4  -1  13         92.37         80.92         5.50 o
   5  -1  13         82.77         85.35         5.94 o
  -4   0  13         16.45         12.24         5.35 o
  -3   0  13          1.44          5.61         4.59 o
  -2   0  13        188.15        205.13         8.02 o
  -1   0  13        347.66        366.03        12.27 o
   0   0  13          0.21          2.33         2.76 o
   1   0  13         15.38         10.32         2.17 o
   2   0  13        100.21        102.55         4.52 o
   3   0  13         82.52         80.45         4.29 o
   4   0  13         87.26         87.48         4.73 o
   5   0  13          1.45          3.59         2.85 o
  -4   1  13          8.18          7.90         5.35 o
  -3   1  13          1.98          0.51         4.59 o
  -2   1  13        155.45        154.62        11.47 o
  -1   1  13         59.98         65.27         4.83 o
   0   1  13          0.05         -0.01         2.76 o
   1   1  13         80.66         74.47         4.03 o
   2   1  13         15.89         20.71         2.55 o
   3   1  13        627.81        637.75        14.65 o
   4   1  13         70.21         61.92         3.85 o
   5   1  13         66.73         66.82         4.93 o
  -4   2  13          4.62          6.37         5.35 o
  -3   2  13          3.72          8.41         5.10 o
  -2   2  13         34.40         28.68         3.43 o
  -1   2  13          9.99          7.74         2.43 o
   0   2  13        259.44        249.61         8.11 o
   1   2  13        308.18        320.05        13.17 o
   2   2  13        172.58        166.68         5.36 o
   3   2  13          3.62          2.38         2.22 o
   4   2  13         51.86         49.02         3.26 o
   5   2  13         80.45         83.78         4.45 o
  -4   3  13          0.10         -3.06         5.35 o
  -3   3  13          2.19          2.22         7.39 o
  -2   3  13         10.16          3.97         2.79 o
  -1   3  13         11.48         12.59         2.75 o
   0   3  13         62.02         54.56         7.51 o
   1   3  13         96.30        103.49         4.06 o
   2   3  13          1.87          2.22         2.07 o
   3   3  13          1.60          3.43         2.21 o
   4   3  13         90.56         81.80         4.01 o
   5   3  13        123.28        130.72         5.21 o
  -3   4  13         11.06          1.50         4.03 o
  -2   4  13        206.39        188.98         7.41 o
  -1   4  13         22.58         22.27         2.98 o
   0   4  13          0.20         -2.18         2.62 o
   1   4  13         31.88         31.71         2.76 o
   2   4  13         43.98         47.85         3.02 o
   3   4  13          5.08          2.58         2.27 o
   4   4  13          3.66          3.34         2.28 o
   5   4  13         43.11         40.98         4.45 o
  -3   5  13          9.64          2.99         4.35 o
  -2   5  13          3.75          1.34         2.85 o
  -1   5  13         22.51         25.42         3.26 o
   0   5  13          8.89          6.65         2.78 o
   1   5  13         31.13         31.45         2.55 o
   2   5  13         77.25         79.85         3.77 o
   3   5  13          0.03         -1.69         2.11 o
   4   5  13         93.83         95.15         4.47 o
   5   5  13          2.91          3.32         2.50 o
  -3   6  13          9.97          7.95         5.99 o
  -2   6  13         18.21         12.05         3.71 o
  -1   6  13        221.21        225.91         8.32 o
   0   6  13         71.65         77.31         4.18 o
   1   6  13         76.50         71.98         6.33 o
   2   6  13         20.75         17.12         2.53 o
   3   6  13          1.63          0.23         2.20 o
   4   6  13         91.58         89.54         4.31 o
  -2   7  13          0.64          3.28         3.38 o
  -1   7  13         52.19         55.81         9.49 o
   0   7  13         34.47         41.21         4.05 o
   1   7  13         14.72         14.23         2.61 o
   2   7  13         37.50         29.16         2.84 o
   3   7  13          1.22         -0.93         2.37 o
   4   7  13         48.36         53.07         8.46 o
  -1   8  13         12.76         17.95         3.80 o
   0   8  13         29.82         29.46         3.53 o
   1   8  13         19.51         13.95         3.53 o
   2   8  13          2.83          2.66         2.40 o
   3   8  13          0.86         -1.54         2.76 o
   0   9  13          3.41          4.27         2.95 o
   1   9  13         30.62         47.79         3.86 o
   2   9  13          0.00         -1.90         2.46 o
  -1  -4  14         74.81         88.98         5.81 o
   0  -4  14          0.23         -0.19         3.12 o
   1  -4  14          1.30          9.69         4.84 o
   2  -4  14          0.70         -3.54         3.54 o
  -2  -3  14          7.34          5.10         5.10 o
  -1  -3  14        233.93        248.53         9.69 o
   0  -3  14        255.15        250.22         9.69 o
   1  -3  14         36.03         43.57         5.99 o
   2  -3  14          1.07          1.60         2.76 o
   3  -3  14         40.94         36.58         3.63 o
  -3  -2  14          5.89          9.69         5.10 o
  -2  -2  14          5.61         11.98         5.10 o
  -1  -2  14        150.08        148.70         7.08 o
   0  -2  14        267.74        268.86        10.13 o
   1  -2  14         33.30         38.81         4.13 o
   2  -2  14          7.94          7.37         2.49 o
   3  -2  14         25.58         24.11         3.67 o
  -3  -1  14          3.87          3.82         4.84 o
  -2  -1  14          0.14          4.08         4.84 o
  -1  -1  14          1.02          0.12         2.94 o
   0  -1  14         90.53         83.59         5.55 o
   1  -1  14         40.95         41.91         4.13 o
   2  -1  14          0.51         -2.21         2.21 o
   3  -1  14         34.93         30.10         3.19 o
   4  -1  14         66.31         61.03         4.79 o
  -3   0  14          3.71          4.08         5.10 o
  -2   0  14          2.29          2.29         4.84 o
  -1   0  14        122.90        127.33         6.53 o
   0   0  14        161.29        164.86         7.44 o
   1   0  14        128.59        131.09         6.66 o
   2   0  14        162.99        148.84         5.60 o
   3   0  14         73.26         62.00         3.95 o
   4   0  14        114.05        103.66         5.17 o
  -3   1  14          0.77          3.82         5.10 o
  -2   1  14          4.34          2.29         4.84 o
  -1   1  14         14.85         14.33         3.23 o
   0   1  14          9.11          6.41         7.01 o
   1   1  14        208.32        203.31         8.45 o
   2   1  14         24.49         23.49         2.77 o
   3   1  14        101.58        107.28         4.99 o
   4   1  14         51.01         41.41         3.66 o
  -3   2  14          4.54          6.37         5.35 o
  -2   2  14          0.14         -3.31         4.59 o
  -1   2  14         63.75         62.03         7.01 o
   0   2  14         23.36         29.18         3.59 o
   1   2  14         48.24         48.62         4.39 o
   2   2  14        140.93        138.70         5.35 o
   3   2  14        112.58        102.93         4.86 o
   4   2  14          2.90          3.15         2.77 o
  -3   3  14          6.22         14.02         5.86 o
  -2   3  14          0.31         -2.29         4.59 o
  -1   3  14         70.79         78.88         5.37 o
   0   3  14         70.75         72.46         5.12 o
   1   3  14         39.75         34.62         3.51 o
   2   3  14          3.32         -1.80         2.06 o
   3   3  14          0.21         -0.41         2.30 o
   4   3  14         46.86         36.01         3.85 o
   5   3  14         23.96         21.93         6.63 o
  -3   4  14          9.77          4.84         5.86 o
  -2   4  14         11.11          4.50         4.10 o
  -1   4  14        126.72        123.10         7.39 o
   0   4  14        186.42        181.80         7.09 o
   1   4  14         38.68         36.96         3.09 o
   2   4  14          1.20          1.65         2.16 o
   3   4  14          4.06          7.32         2.47 o
   4   4  14         30.30         24.10         4.64 o
  -2   5  14         75.44         64.24         6.25 o
  -1   5  14          1.57         -2.02         2.91 o
   0   5  14        142.95        147.93         6.51 o
   1   5  14         22.56         24.40         3.50 o
   2   5  14         30.49         32.47         3.04 o
   3   5  14         19.79         11.25         2.54 o
   4   5  14         15.36         11.33         3.17 o
  -2   6  14         10.10          2.99         4.89 o
  -1   6  14          3.26         -0.59         3.13 o
   0   6  14         14.51          9.58         3.27 o
   1   6  14         40.68         45.24         4.56 o
   2   6  14         89.23         92.80         5.41 o
   3   6  14         27.91         29.16         3.09 o
   4   6  14          1.08          3.63         2.55 o
  -1   7  14          0.16          0.22         3.26 o
   0   7  14          2.41         -2.04         3.16 o
   1   7  14          1.40         -0.95         2.41 o
   2   7  14         12.25         14.66         2.61 o
   3   7  14          2.95          2.52         2.57 o
   0   8  14          1.04          3.24         3.46 o
   1   8  14          1.31         -2.17         3.34 o
   2   8  14         10.12          8.26         2.70 o
  -1  -3  15          1.37          3.05         3.24 o
   0  -3  15          4.02          1.61         3.30 o
   1  -3  15        206.95        202.42         8.81 o
  -1  -2  15          1.86          1.38         3.82 o
   0  -2  15         11.52         12.65         3.55 o
   1  -2  15        118.06        109.52         6.46 o
   2  -2  15         81.65         76.67         5.68 o
  -2  -1  15          8.28         10.71         5.61 o
  -1  -1  15         12.78         11.80         3.55 o
   0  -1  15        230.05        223.08         9.25 o
   1  -1  15         59.42         45.22         4.50 o
   2  -1  15         19.84         17.35         3.85 o
   3  -1  15        108.93         92.96         5.01 o
  -2   0  15          0.38          0.76         4.84 o
  -1   0  15         38.05         35.32         4.21 o
   0   0  15        197.81        198.18         8.53 o
   1   0  15         92.47         93.23         5.94 o
   2   0  15         33.38         34.77         4.32 o
   3   0  15        178.82        172.19         6.43 o
  -2   1  15         79.23         61.44         7.65 o
  -1   1  15          0.14         -3.05         3.05 o
   0   1  15          4.50         -3.09         3.15 o
   1   1  15         26.27         28.16         3.95 o
   2   1  15          5.26          0.78         3.51 o
   3   1  15          2.84          2.97         2.66 o
   4   1  15          9.27          4.34         2.95 o
  -2   2  15         56.40         51.50         7.14 o
  -1   2  15          1.45          2.89         3.82 o
   0   2  15         20.05         18.44         3.59 o
   1   2  15         21.94         22.24         3.77 o
   2   2  15        323.50        301.41        13.51 o
   3   2  15          0.08         -1.63         2.58 o
   4   2  15         30.95         24.57         5.67 o
  -2   3  15        159.57        155.24        11.73 o
  -1   3  15          2.31         -0.11         3.23 o
   0   3  15         21.75         19.66         5.48 o
   1   3  15        118.85        114.25         6.46 o
   2   3  15         71.31         76.94        16.19 o
   3   3  15         25.39         19.64         3.04 o
   4   3  15          7.50          2.97         2.89 o
  -2   4  15          6.98          8.41         6.12 o
  -1   4  15         13.95         11.14         3.55 o
   0   4  15        123.39        135.63         7.08 o
   1   4  15        247.85        239.49         9.58 o
   2   4  15         80.04         85.56         4.38 o
   3   4  15        127.12        111.07         4.81 o
   4   4  15          0.11         -2.06         2.60 o
  -2   5  15         62.95         57.11         8.16 o
  -1   5  15         50.66         43.21         4.06 o
   0   5  15          0.00         -1.68         3.03 o
   1   5  15         34.67         24.04         3.69 o
   2   5  15         33.64         36.43         4.56 o
   3   5  15        112.13        111.11         5.20 o
  -1   6  15          2.97         -3.17         3.17 o
   0   6  15          2.10          0.95         3.22 o
   1   6  15         21.58         15.25         6.02 o
   2   6  15          0.71         -2.97         3.24 o
   3   6  15         50.70         54.36         4.95 o
   0   7  15          1.04         -3.38         3.38 o
   1   7  15         17.89         15.88         4.79 o
   2   7  15          2.48          0.94         2.51 o
   0  -1  16          0.00          0.10         3.48 o
   1  -1  16         21.73         19.25         4.13 o
   2  -1  16         29.15         27.76         4.50 o
  -1   0  16         69.05         72.48         5.76 o
   0   0  16         32.99         32.43         4.46 o
   1   0  16          0.05          0.50         3.51 o
   2   0  16        493.39        444.45        15.45 o
  -1   1  16        187.81        183.67         8.31 o
   0   1  16         18.44         19.89         3.95 o
   1   1  16          0.03          1.61         3.48 o
   2   1  16          0.03         -3.96         5.23 o
   3   1  16         60.33         51.91         5.32 o
  -1   2  16         47.97         38.93         4.46 o
   0   2  16          0.23          1.98         3.48 o
   1   2  16          1.92         -2.76         3.33 o
   2   2  16          2.21         -0.02         3.69 o
   3   2  16        148.40        133.86        12.99 o
  -1   3  16         10.91         10.40         3.85 o
   0   3  16         10.83          6.36         3.95 o
   1   3  16          0.55          0.22         3.48 o
   2   3  16         16.73         16.07         4.13 o
   3   3  16          5.81          0.44         4.59 o
  -1   4  16          0.00          1.52         3.55 o
   0   4  16         22.21         25.49         4.23 o
   1   4  16          1.71         -3.11         3.30 o
   2   4  16         20.31         16.60         4.03 o
   3   4  16          3.73          9.69         5.74 o
   0   5  16          0.90         -2.13         3.55 o
   1   5  16         83.46         73.91         8.80 o
   2   5  16          2.22          4.04         3.77 o
                                                
