# Supplementary material for: 5,6-Dimethyl-2-(5-methyl­thio­phen-2-yl)-1-[(5-methyl­thio­phen-2-yl)meth­yl]-1H-benzimidazole
Source: Acta Crystallogr Sect E Struct Rep Online. 2014 Mar 29;70(Pt 4):o488–9. doi: 10.1107/S1600536814006333 (PMC3998620; doi:10.1107/S1600536814006333)
Supplement: Supplementary file 3 [file e-70-0o488-Isup3.mol]

I
  --CCDC--010814    3D                              

 74 47  0  0  0  0  0  0  0  0999 V2000
    6.6522    2.8606    3.2125 C      0
    5.3510    2.9787    2.7141 C      0
    4.6205    4.1553    2.8585 C      0
    3.7526    4.2522    2.4850 H      0
    5.2403    5.2112    3.5971 C      0
    6.5485    5.0661    4.1281 C      0
    7.2585    3.8958    3.9358 C      0
    8.1362    3.7957    4.2856 H      0
    4.4819    6.4983    3.8020 C      0
    3.6000    6.4282    3.3811 H      0
    4.9796    7.2385    3.3951 H      0
    4.3742    6.6646    4.7609 H      0
    7.1768    6.1697    4.9435 C      0
    6.6804    6.2802    5.7811 H      0
    7.1494    7.0071    4.4348 H      0
    8.1078    5.9388    5.1428 H      0
    7.0663    1.5927    2.8654 N      0
    6.0060    0.9997    2.2189 C      0
    4.9717    1.8045    2.0919 N      0
    5.9716   -0.3694    1.7644 C      0
    6.8056   -1.4502    1.9902 C      0
    7.6054   -1.4038    2.5003 H      0
    6.3362   -2.6213    1.3798 C      0
    6.7990   -3.4495    1.4327 H      0
    5.1644   -2.4770    0.7066 C      0
    4.6216   -0.8664    0.8146 S      0
    4.3686   -3.5075   -0.0348 C      0
    4.8227   -3.7299   -0.8738 H      0
    3.4763   -3.1533   -0.2300 H      0
    4.2860   -4.3145    0.5157 H      0
    8.4348    1.1099    3.0050 C      0
    9.0600    1.8636    2.8599 H      0
    8.6111    0.4308    2.3066 H      0
    8.7017    0.5035    4.3566 C      0
    7.8411    0.1938    5.3327 C      0
    6.9024    0.3229    5.2640 H      0
    8.4782   -0.3516    6.4868 C      0
    8.0022   -0.6290    7.2612 H      0
    9.8043   -0.4356    6.3751 C      0
   10.3143    0.1545    4.8371 S      0
   10.8242   -0.9226    7.3675 C      0
   10.3865   -1.0992    8.2256 H      0
   11.5158   -0.2374    7.4883 H      0
   11.2358   -1.7466    7.0354 H      0
    6.4606   -0.2211    1.9735 C      0
    5.1540    0.1046    1.5986 C      0
    4.2140   -0.7923    1.0174 C      0
    3.3105   -0.5623    0.8237 H      0
    4.7917   -2.0952    0.7526 C      0
    6.1364   -2.4383    1.0035 C      0
    6.9379   -1.4808    1.6167 C      0
    7.8470   -1.6961    1.8034 H      0
    3.8812   -3.1051    0.0697 C      0
    3.0592   -2.6555   -0.2258 H      0
    3.6516   -3.8150    0.7052 H      0
    4.3386   -3.4900   -0.7038 H      0
    6.7917   -3.7653    0.7707 C      0
    7.7301   -3.7159    1.0606 H      0
    6.7586   -3.9795   -0.1826 H      0
    6.3270   -4.4536    1.2836 H      0
    7.0063    0.9120    2.6048 N      0
    6.0155    1.8418    2.5463 C      0
    4.8833    1.4062    2.0487 N      0
    6.1769    3.1384    3.1456 C      0
    7.2118    3.7358    3.8605 C      0
    8.0515    3.3275    4.0320 H      0
    6.8476    5.0117    4.3065 C      0
    7.4184    5.5465    4.8515 H      0
    5.6332    5.4367    3.9024 C      0
    4.9008    4.2691    2.9644 S      0
    4.9517    6.7793    4.1114 C      0
    4.0498    6.6351    4.4654 H      0
    4.8898    7.2480    3.2487 H      0
    5.4716    7.3160    4.7386 H      0
  1  2  1
  1  7  1
  1 17  1
  2  3  1
  2 19  1
  3  4  1
  3  5  1
  5  6  1
  5  9  1
  6  7  1
  6 13  1
  7  8  1
  9 10  1
  9 11  1
  9 12  1
 13 14  1
 13 15  1
 13 16  1
 17 18  1
 17 31  1
 18 19  1
 18 20  1
 20 21  1
 20 26  1
 21 22  1
 21 23  1
 23 24  1
 23 25  1
 25 26  1
 25 27  1
 27 28  1
 27 29  1
 27 30  1
 31 32  1
 31 33  1
 31 34  1
 34 35  1
 34 40  1
 35 36  1
 35 37  1
 37 38  1
 37 39  1
 39 40  1
 39 41  1
 41 42  1
 41 43  1
 41 44  1
M  END
$$$$
